# Supplementary material for: Potential Role of mRNAs and LncRNAs in Chronic Intermittent Hypoxia Exposure-Aggravated Atherosclerosis
Source: Front Genet. 2020 Apr 9;11:290. doi: 10.3389/fgene.2020.00290 (PMC7160761; doi:10.3389/fgene.2020.00290)
Supplement: Supplementary file 3 [file Table_2.XLSX]

## Sheet: Up CIH8W vs Nor8W
Supplementary Table S2 Differentially Expressed mRNAs
probe_set	Fold Change	Regulation	P.Value	adj.P.Val	Gene.Symbol	Gene_ID	Gene_Discription	biotype	Chromosome	Strand	Public.Gene.IDs	Start	Stop
TC0100000014.mm.1	1.13098	up	0.0228954	0.569815	Atp6v1h	NM_133826	ATPase, H+ transporting, lysosomal V1 subunit H	protein_coding	chr1	+	NM_133826	5083172	5162549
TC0100000023.mm.1	1.2875	up	0.0158712	0.549792	St18	NM_001244692	suppression of tumorigenicity 18	protein_coding	chr1	+	NM_001244692	6487231	6860940
TC0100000044.mm.1	1.13822	up	0.0323797	0.592102	Sgk3	NM_001037759	serum/glucocorticoid regulated kinase 3	protein_coding	chr1	+	NM_001037759	9798130	9903827
TC0100000055.mm.1	1.18033	up	0.0289998	0.582042	Prex2	NM_001033636	phosphatidylinositol-3,4,5-trisphosphate-dependent Rac exchange factor 2	protein_coding	chr1	+	NM_001033636	10993465	11303682
TC0100000064.mm.1	1.1044	up	0.0183005	0.553891	Sulf1	NM_001198565	sulfatase 1	protein_coding	chr1	+	NM_001198565	12692430	12860372
TC0100000092.mm.1	1.17861	up	0.0314171	0.58921	Terf1	NM_001286628	telomeric repeat binding factor 1	protein_coding	chr1	+	NM_001286628	15805646	15844052
TC0100000237.mm.1	1.2158	up	0.0162867	0.549889	Hs6st1	NM_015818	heparan sulfate 6-O-sulfotransferase 1	protein_coding	chr1	+	NM_015818	36068400	36106446
TC0100000289.mm.1	1.19446	up	0.0121737	0.546476	Map4k4	NM_001252200	mitogen-activated protein kinase kinase kinase kinase 4	protein_coding	chr1	+	NM_001252200	39900913	40026310
TC0100000297.mm.1	1.41714	up	0.00920626	0.539983	Il1rl2	NM_133193	interleukin 1 receptor-like 2	protein_coding	chr1	+	NM_133193	40324627	40365471
TC0100000298.mm.1	1.23184	up	0.00939064	0.539983	Il1rl1	NM_001025602	interleukin 1 receptor-like 1	protein_coding	chr1	+	NM_001025602	40429570	40465415
TC0100000300.mm.1	1.19395	up	0.0210918	0.560199	Il18rap	NM_010553	interleukin 18 receptor accessory protein	protein_coding	chr1	+	NM_010553	40515362	40551705
TC0100000332.mm.1	1.1936	up	0.00352385	0.53309	Tpp2	NM_009418	tripeptidyl peptidase II	protein_coding	chr1	+	NM_009418	43934002	44002999
TC0100000374.mm.1	1.33834	up	0.0180567	0.553182	Stat4	NM_011487	signal transducer and activator of transcription 4	protein_coding	chr1	+	NM_011487	51987148	52107188
TC0100000393.mm.1	1.13609	up	0.0144968	0.546922	Coq10b	NM_001039710	coenzyme Q10 homolog B (S. cerevisiae)	protein_coding	chr1	+	NM_001039710	55052770	55072702
TC0100000433.mm.1	1.13618	up	0.0279503	0.581031	Bzw1	NM_025824	basic leucine zipper and W2 domains 1	protein_coding	chr1	+	NM_025824	58393097	58407353
TC0100000485.mm.1	1.10065	up	0.0130375	0.546476	Ctla4	NM_001281976	cytotoxic T-lymphocyte-associated protein 4	protein_coding	chr1	+	NM_001281976	60887000	60915832
TC0100000509.mm.1	1.50088	up	0.001071	0.53309	Nrp2	NM_001077403	neuropilin 2	protein_coding	chr1	+	NM_001077403	62703285	62818695
TC0100000541.mm.1	1.2034	up	0.00151523	0.53309	Ccnyl1	NM_001097644	cyclin Y-like 1	protein_coding	chr1	+	NM_001097644	64690455	64725644
TC0100000545.mm.1	1.11226	up	0.0123188	0.546476	Pikfyve	NM_011086	phosphoinositide kinase, FYVE finger containing	protein_coding	chr1	+	NM_011086	65186683	65278696
TC0100000632.mm.1	1.54956	up	0.0207477	0.560129	Slc11a1	NM_013612	solute carrier family 11 (proton-coupled divalent metal ion transporters), member 1	protein_coding	chr1	+	NM_013612	74375203	74386062
TC0100000765.mm.1	1.10176	up	0.0254575	0.576339	Sp140	NM_001013817	Sp140 nuclear body protein	protein_coding	chr1	+	NM_001013817	85600378	85645037
TC0100000822.mm.1	1.48247	up	0.0116022	0.546476	Inpp5d	NM_001110192	inositol polyphosphate-5-phosphatase D	protein_coding	chr1	+	NM_001110192	87620312	87720508
TC0100000836.mm.1	1.25115	up	0.00637842	0.538479	Ugt1a2	NM_013701	UDP glucuronosyltransferase 1 family, polypeptide A2	protein_coding	chr1	+	NM_013701	88055388	88220002
TC0100000923.mm.1	1.42049	up	0.0151847	0.548674	Gpr35	NM_001104529	G protein-coupled receptor 35	protein_coding	chr1	+	NM_001104529	92973119	92986391
TC0100001121.mm.1	1.20815	up	0.0405504	0.603246	Mgat5	uc007ckt.3	mannoside acetylglucosaminyltransferase 5	protein_coding	chr1	+	uc007ckt.3	127484004	127488333
TC0100001173.mm.1	1.48194	up	0.00983512	0.539983	5430435G22Rik	NM_145509	RIKEN cDNA 5430435G22 gene	protein_coding	chr1	+	NM_145509	131688695	131715439
TC0100001177.mm.1	1.12102	up	0.0413612	0.606303	Rab29	NM_144875	RAB29, member RAS oncogene family	protein_coding	chr1	+	NM_144875	131867224	131872889
TC0100001181.mm.1	1.10311	up	0.00272414	0.53309	Elk4	NM_007923	ELK4, member of ETS oncogene family	protein_coding	chr1	+	NM_007923	132007605	132032612
TC0100001190.mm.1	1.20114	up	0.0387916	0.601571	Nuak2	NM_001195025	NUAK family, SNF1-like kinase, 2	protein_coding	chr1	+	NM_001195025	132316125	132333488
TC0100001244.mm.1	1.19403	up	0.0309125	0.588177	Ptpn7	NM_177081	protein tyrosine phosphatase, non-receptor type 7	protein_coding	chr1	+	NM_177081	135132725	135145320
TC0100001294.mm.1	1.15266	up	0.0119496	0.546476	Dennd1b	NM_001166501	DENN/MADD domain containing 1B	protein_coding	chr1	+	NM_001166501	138963436	139178960
TC0100001303.mm.1	1.18718	up	0.00640644	0.538479	Aspm	NM_009791	asp (abnormal spindle)-like, microcephaly associated (Drosophila)	protein_coding	chr1	+	NM_009791	139454773	139494090
TC0100001369.mm.1	1.27321	up	0.00537327	0.534517	Arpc5	NM_026369	actin related protein 2/3 complex, subunit 5	protein_coding	chr1	+	NM_026369	152766542	152775597
TC0100001370.mm.1	1.52083	up	0.0221685	0.565645	Ncf2	NM_010877	neutrophil cytosolic factor 2	protein_coding	chr1	+	NM_010877	152807257	152836990
TC0100001381.mm.1	1.37531	up	0.0228469	0.569815	Rgs16	NM_011267	regulator of G-protein signaling 16	protein_coding	chr1	+	NM_011267	153740349	153745468
TC0100001479.mm.1	1.12961	up	0.0473834	0.620826	Vamp4	NM_016796	vesicle-associated membrane protein 4	protein_coding	chr1	+	NM_016796	162570515	162599084
TC0100001498.mm.1	1.90038	up	0.00400459	0.53309	F5	NM_007976	coagulation factor V	protein_coding	chr1	+	NM_007976	164151838	164220277
TC0100001526.mm.1	1.18229	up	0.031797	0.590103	Creg1	NM_011804	cellular repressor of E1A-stimulated genes 1	protein_coding	chr1	+	NM_011804	165763746	165775308
TC0100001533.mm.1	1.12292	up	0.0146462	0.548244	Ildr2	NM_001164528	immunoglobulin-like domain containing receptor 2	protein_coding	chr1	+	NM_001164528	166254139	166316832
TC0100001568.mm.1	1.52463	up	0.0142281	0.546476	Sh2d1b1	NM_012009	SH2 domain protein 1B1	protein_coding	chr1	+	NM_012009	170277318	170285662
TC0100001574.mm.1	1.9575	up	0.0456417	0.616231	Fcgr4	NM_144559	Fc receptor, IgG, low affinity IV	protein_coding	chr1	+	NM_144559	171018920	171029761
TC0100001590.mm.1	1.25896	up	0.0321589	0.592102	Arhgap30	NM_001005508	Rho GTPase activating protein 30	protein_coding	chr1	+	NM_001005508	171388954	171410298
TC0100001592.mm.1	1.18025	up	0.0114476	0.546476	F11r	NM_172647	F11 receptor	protein_coding	chr1	+	NM_172647	171437535	171464603
TC0100001595.mm.1	1.71252	up	0.00102235	0.53309	Cd244	NM_018729	CD244 natural killer cell receptor 2B4	protein_coding	chr1	+	NM_018729	171559193	171585318
TC0100001597.mm.1	1.69842	up	0.015818	0.54914	Cd48	NM_007649	CD48 antigen	protein_coding	chr1	+	NM_007649	171682009	171705258
TC0100001602.mm.1	2.30834	up	0.00605412	0.537423	Cd84	NM_001252472	CD84 antigen	protein_coding	chr1	+	NM_001252472	171839697	171890718
TC0100001603.mm.1	1.66811	up	0.00704474	0.538479	Gm10521	XR_140471	predicted gene 10521	protein_coding	chr1	+	XR_140471	171895664	171898237
TC0100001604.mm.1	1.24491	up	0.0430738	0.612675	Slamf6	NM_030710	SLAM family member 6	protein_coding	chr1	+	NM_030710	171917537	171953167
TC0100001631.mm.1	1.5717	up	0.00756829	0.538479	Aim2	NM_001013779	absent in melanoma 2	protein_coding	chr1	+	NM_001013779	173350879	173466040
TC0100001944.mm.1	1.13073	up	0.0189378	0.556	Vcpip1	NM_173443	valosin containing protein (p97)/p47 complex interacting protein 1	protein_coding	chr1	-	NM_173443	9718622	9748382
TC0100001978.mm.1	1.16671	up	0.00299196	0.53309	Tram1	NM_028173	translocating chain-associating membrane protein 1	protein_coding	chr1	-	NM_028173	13564702	13589864
TC0100002177.mm.1	1.30219	up	0.0443665	0.614368	Neurl3	NM_153408	neuralized homolog 3 homolog (Drosophila)	protein_coding	chr1	-	NM_153408	36264602	36273425
TC0100002237.mm.1	1.63108	up	0.00493553	0.533653	Rnf149	NM_001033135	ring finger protein 149	protein_coding	chr1	-	NM_001033135	39547570	39577405
TC0100002266.mm.1	1.11738	up	0.0452442	0.615989	Uxs1	NM_026430	UDP-glucuronate decarboxylase 1	protein_coding	chr1	-	NM_026430	43746966	43827800
TC0100002278.mm.1	1.22881	up	0.00432825	0.53309	Col5a2	NM_007737	collagen, type V, alpha 2	protein_coding	chr1	-	NM_007737	45374321	45503282
TC0100002285.mm.1	1.67901	up	0.0266562	0.57782	Slc40a1	NM_016917	solute carrier family 40 (iron-regulated transporter), member 1	protein_coding	chr1	-	NM_016917	45908070	45926523
TC0100002413.mm.1	1.15485	up	0.0207382	0.560129	Raph1	NM_001045513	Ras association (RalGDS/AF-6) and pleckstrin homology domains 1	protein_coding	chr1	-	NM_001045513	60482310	60567104
TC0100002729.mm.1	1.19374	up	0.0159782	0.549889	A630001G21Rik	NM_177055	RIKEN cDNA A630001G21 gene	protein_coding	chr1	-	NM_177055	85717083	85778643
TC0100002736.mm.1	1.95524	up	0.00044891	0.53309	Htr2b	NM_008311	5-hydroxytryptamine (serotonin) receptor 2B	protein_coding	chr1	-	NM_008311	86099026	86111970
TC0100002844.mm.1	1.51194	up	0.00334703	0.53309	St8sia4	NM_001159745	ST8 alpha-N-acetyl-neuraminide alpha-2,8-sialyltransferase 4	protein_coding	chr1	-	NM_001159745	95587682	95667594
TC0100002864.mm.1	1.16708	up	0.00433053	0.53309	Ppip5k2	NM_173760	diphosphoinositol pentakisphosphate kinase 2	protein_coding	chr1	-	NM_173760	97706043	97770411
TC0100002888.mm.1	1.25835	up	0.000300872	0.53309	Pign	NM_013784	phosphatidylinositol glycan anchor biosynthesis, class N	protein_coding	chr1	-	NM_013784	105518422	105663676
TC0100002993.mm.1	1.16231	up	0.0025109	0.53309	Actr3	NM_001205385	ARP3 actin-related protein 3	protein_coding	chr1	-	NM_001205385	125392905	125435727
TC0100003124.mm.1	1.13701	up	0.0351956	0.595964	Rnpep	NM_001159624	arginyl aminopeptidase (aminopeptidase B)	protein_coding	chr1	-	NM_001159624	135262699	135284084
TC0100003167.mm.1	1.68648	up	0.013607	0.546476	Ptprc	NM_001111316	protein tyrosine phosphatase, receptor type, C	protein_coding	chr1	-	NM_001111316	138062859	138175706
TC0100003207.mm.1	1.99202	up	0.0146685	0.548457	Rgs1	NM_015811	regulator of G-protein signaling 1	protein_coding	chr1	-	NM_015811	144243972	144249242
TC0100003210.mm.1	1.57713	up	0.0377167	0.600075	Rgs18	NM_022881	regulator of G-protein signaling 18	protein_coding	chr1	-	NM_022881	144752683	144775435
TC0100003240.mm.1	2.14006	up	0.00356873	0.53309	Prg4	NM_001110146	proteoglycan 4 (megakaryocyte stimulating factor, articular superficial zone protein)	protein_coding	chr1	-	NM_001110146	150449412	150466165
TC0100003264.mm.1	1.23016	up	0.031518	0.589898	Rgl1	NM_016846	ral guanine nucleotide dissociation stimulator,-like 1	protein_coding	chr1	-	NM_016846	152516759	152766351
TC0100003279.mm.1	1.12602	up	0.0015054	0.53309	Dhx9	NM_007842	DEAH (Asp-Glu-Ala-His) box polypeptide 9	protein_coding	chr1	-	NM_007842	153455758	153487660
TC0100003280.mm.1	1.73973	up	0.0165724	0.549889	Npl	NM_028749	N-acetylneuraminate pyruvate lyase	protein_coding	chr1	-	NM_028749	153503015	153549714
TC0100003319.mm.1	1.54358	up	0.0114843	0.546476	Soat1	NM_009230	sterol O-acyltransferase 1	protein_coding	chr1	-	NM_009230	156428108	156474328
TC0100003500.mm.1	1.19674	up	0.0336279	0.593587	Nuf2	NM_023284	NUF2, NDC80 kinetochore complex component, homolog (S. cerevisiae)	protein_coding	chr1	-	NM_023284	169497934	169531464
TC0100003507.mm.1	1.24114	up	0.0101705	0.541749	Uap1	NM_133806	UDP-N-acetylglucosamine pyrophosphorylase 1	protein_coding	chr1	-	NM_133806	170141938	170174957
TC0100003522.mm.1	1.38878	up	0.0284123	0.581031	Fcgr2b	NM_001077189	Fc receptor, IgG, low affinity IIb	protein_coding	chr1	-	NM_001077189	170960558	170976547
TC0100003524.mm.1	1.42484	up	0.0238237	0.571647	Fcgr3	NM_010188	Fc receptor, IgG, low affinity III	protein_coding	chr1	-	NM_010188	171051169	171064935
TC0100003533.mm.1	1.49891	up	0.0267492	0.577917	Fcer1g	NM_010185	Fc receptor, IgE, high affinity I, gamma polypeptide	protein_coding	chr1	-	NM_010185	171229572	171234365
TC0100003549.mm.1	1.64982	up	0.0231472	0.569815	Ly9	NM_001277968	lymphocyte antigen 9	protein_coding	chr1	-	NM_001277968	171588613	171607410
TC0100003550.mm.1	2.04909	up	0.0239883	0.572382	Slamf7	NM_144539	SLAM family member 7	protein_coding	chr1	-	NM_144539	171632403	171653037
TC0100003584.mm.1	1.38688	up	0.0125835	0.546476	Fcer1a	NM_010184	Fc receptor, IgE, high affinity I, alpha polypeptide	protein_coding	chr1	-	NM_010184	173221271	173227229
TC0100003645.mm.1	1.11399	up	0.0275312	0.581031	Hnrnpu	NM_016805	heterogeneous nuclear ribonucleoprotein U	protein_coding	chr1	-	NM_016805	178321108	178337797
TC0100003664.mm.1	1.10729	up	0.0429051	0.612066	Psen2	NM_001128605	presenilin 2	protein_coding	chr1	-	NM_001128605	180227004	180263438
TC0100003683.mm.1	1.11551	up	0.0103495	0.543505	Wdr26	NM_145514	WD repeat domain 26	protein_coding	chr1	-	NM_145514	181173226	181211978
TC0100003783.mm.1	1.23254	up	0.00566729	0.534517	Cenpf	NM_001081363	centromere protein F	protein_coding	chr1	-	NM_001081363	189640599	189688086
TC0100003797.mm.1	1.24151	up	0.0135905	0.546476	Mfsd7b	NM_001081259	major facilitator superfamily domain containing 7B	protein_coding	chr1	-	NM_001081259	191005832	191026190
TC0100003873.mm.1	1.10202	up	0.00829261	0.539424	A130010J15Rik	NM_001160359	RIKEN cDNA A130010J15 gene	protein_coding	chr1	+	NM_001160359	193173469	193177832
TC0100003876.mm.1	1.17808	up	0.0197914	0.558206	Tex30	NM_029368	testis expressed 30	protein_coding	chr1	-	NM_029368	44085970	44102441
TC0200000006.mm.1	1.20588	up	0.0144309	0.546922	Dclre1c	NM_001110214	DNA cross-link repair 1C, PSO2 homolog (S. cerevisiae)	protein_coding	chr2	+	NM_001110214	3424131	3464130
TC0200000013.mm.1	1.25584	up	0.00336552	0.53309	Fam107b	NM_025626	family with sequence similarity 107, member B	protein_coding	chr2	+	NM_025626	3613758	3782142
TC0200000055.mm.1	1.15326	up	0.0134239	0.546476	Nudt5	NM_016918	nudix (nucleoside diphosphate linked moiety X)-type motif 5	protein_coding	chr2	+	NM_016918	5845019	5871895
TC0200000220.mm.1	1.11097	up	0.0360227	0.597318	Il2ra	NM_008367	interleukin 2 receptor, alpha chain	protein_coding	chr2	+	NM_008367	11642792	11693194
TC0200000245.mm.1	1.32966	up	0.017983	0.552858	Mrc1	NM_008625	mannose receptor, C type 1	protein_coding	chr2	+	NM_008625	14229414	14332057
TC0200000302.mm.1	1.12944	up	0.0194926	0.556	Bmi1	NM_007552	Bmi1 polycomb ring finger oncogene	protein_coding	chr2	+	NM_007552	18677018	18686629
TC0200000352.mm.1	1.4045	up	0.00949614	0.539983	Apbb1ip	NM_019456	amyloid beta (A4) precursor protein-binding, family B, member 1 interacting protein	protein_coding	chr2	+	NM_019456	22774094	22875653
TC0200000382.mm.1	2.1933	up	0.0200015	0.558206	Il1rn	NM_001039701	interleukin 1 receptor antagonist	protein_coding	chr2	+	NM_001039701	24336853	24351494
TC0200000383.mm.1	1.20152	up	0.0420672	0.610552	Psd4	NM_177611	pleckstrin and Sec7 domain containing 4	protein_coding	chr2	+	NM_177611	24367580	24409182
TC0200000393.mm.1	1.21067	up	0.0350604	0.595964	Pnpla7	NM_146251	patatin-like phospholipase domain containing 7	protein_coding	chr2	+	NM_146251	24976033	25054072
TC0200000485.mm.1	1.18105	up	0.0374129	0.600075	Gm10134	ENSMUST00000074761	predicted gene 10134	protein_coding	chr2	+	ENSMUST00000074761	28506095	28506475
TC0200000634.mm.1	1.1266	up	0.00328276	0.53309	Cntrl	NM_012018	centriolin	protein_coding	chr2	+	NM_012018	35109492	35178822
TC0200000702.mm.1	1.27153	up	0.00292496	0.53309	Nek6	NM_001159631	NIMA (never in mitosis gene a)-related expressed kinase 6	protein_coding	chr2	+	NM_001159631	38511643	38588041
TC0200000741.mm.1	1.50448	up	0.00785641	0.538647	Arhgap15	NM_001025377	Rho GTPase activating protein 15	protein_coding	chr2	+	NM_001025377	43748824	44395953
TC0200000819.mm.1	1.38249	up	0.00686833	0.538479	Tnfaip6	NM_009398	tumor necrosis factor alpha induced protein 6	protein_coding	chr2	+	NM_009398	52038009	52056686
TC0200000909.mm.1	1.1897	up	0.0303532	0.586387	7-Mar	NM_020575	membrane-associated ring finger (C3HC4) 7	protein_coding	chr2	+	NM_020575	60209887	60250676
TC0200000923.mm.1	1.19169	up	0.00191439	0.53309	Tank	NM_001164071	TRAF family member-associated Nf-kappa B activator	protein_coding	chr2	+	NM_001164071	61578585	61654171
TC0200000994.mm.1	1.24619	up	0.029905	0.586197	Cers6	NM_172856	ceramide synthase 6	protein_coding	chr2	+	NM_172856	68861441	69114282
TC0200001006.mm.1	1.96284	up	0.0019758	0.53309	Dhrs9	NM_175512	dehydrogenase/reductase (SDR family) member 9	protein_coding	chr2	+	NM_175512	69380445	69404533
TC0200001045.mm.1	1.86736	up	0.00121124	0.53309	Itga6	NM_001277970	integrin alpha 6	protein_coding	chr2	+	NM_001277970	71745616	71858427
TC0200001115.mm.1	1.12194	up	0.0112848	0.546476	Hnrnpa3	NM_053263	heterogeneous nuclear ribonucleoprotein A3	protein_coding	chr2	+	NM_053263	75659244	75669407
TC0200001121.mm.1	1.19804	up	0.000476295	0.53309	Agps	NM_172666	alkylglycerone phosphate synthase	protein_coding	chr2	+	NM_172666	75832177	75931350
TC0200001158.mm.1	1.47299	up	0.00779586	0.538479	Itga4	NM_010576	integrin alpha 4	protein_coding	chr2	+	NM_010576	79255426	79333123
TC0200001297.mm.1	1.11664	up	0.0309182	0.588177	Olfr1129	NM_001011836	olfactory receptor 1129	protein_coding	chr2	+	NM_001011836	87575086	87576030
TC0200001352.mm.1	1.11603	up	0.00544293	0.534517	Nup160	NM_021512	nucleoporin 160	protein_coding	chr2	+	NM_021512	90677215	90736328
TC0200001368.mm.1	1.43701	up	0.0273378	0.581031	Spi1	NM_011355	spleen focus forming virus (SFFV) proviral integration oncogene	protein_coding	chr2	+	NM_011355	91082390	91115757
TC0200001625.mm.1	1.12215	up	0.0303177	0.586387	Lin7c	NM_011699	lin-7 homolog C (C. elegans)	protein_coding	chr2	+	NM_011699	109890853	109901003
TC0200001681.mm.1	1.29368	up	0.0065047	0.538479	Fmn1	NM_001043322	formin 1	protein_coding	chr2	+	NM_001043322	113327736	113716767
TC0200001716.mm.1	1.13911	up	0.012129	0.546476	Spred1	NM_001277256	sprouty protein with EVH-1 domain 1, related sequence	protein_coding	chr2	+	NM_001277256	117121071	117182279
TC0200001729.mm.1	1.46912	up	0.0224065	0.567052	Thbs1	NM_011580	thrombospondin 1	protein_coding	chr2	+	NM_011580	118111876	118127133
TC0200001748.mm.1	1.12746	up	0.0322106	0.592102	Knstrn	NM_026412	kinetochore-localized astrin/SPAG5 binding	protein_coding	chr2	+	NM_026412	118814003	118853957
TC0200001757.mm.1	1.26598	up	0.0148942	0.548674	Casc5	NM_029617	cancer susceptibility candidate 5	protein_coding	chr2	+	NM_029617	119047119	119106481
TC0200001769.mm.1	1.26641	up	0.0175682	0.551814	Dll4	NM_019454	delta-like 4 (Drosophila)	protein_coding	chr2	+	NM_019454	119325784	119335962
TC0200001812.mm.1	1.10643	up	0.016457	0.549889	Pdia3	NM_007952	protein disulfide isomerase associated 3	protein_coding	chr2	+	NM_007952	121413775	121438687
TC0200001819.mm.1	1.13448	up	0.0122985	0.546476	Wdr76	NM_030234	WD repeat domain 76	protein_coding	chr2	+	NM_030234	121506723	121544860
TC0200001849.mm.1	1.21639	up	0.0211424	0.560929	Slc28a2	NM_172980	solute carrier family 28 (sodium-coupled nucleoside transporter), member 2	protein_coding	chr2	+	NM_172980	122426477	122461137
TC0200001851.mm.1	1.25109	up	0.00812848	0.539017	Gm14085	NM_001085518	predicted gene 14085	protein_coding	chr2	+	NM_001085518	122484941	122528040
TC0200001889.mm.1	1.16508	up	0.00478293	0.53309	Galk2	NM_175154	galactokinase 2	protein_coding	chr2	+	NM_175154	125859109	125984299
TC0200001906.mm.1	1.18176	up	0.00860058	0.539983	Blvra	NM_026678	biliverdin reductase A	protein_coding	chr2	+	NM_026678	127070657	127097084
TC0200001927.mm.1	1.35999	up	0.00249276	0.53309	Bcl2l11	NM_001284410	BCL2-like 11 (apoptosis facilitator)	protein_coding	chr2	+	NM_001284410	128126038	128162547
TC0200001959.mm.1	1.44868	up	0.0245544	0.574601	Sirpa	NM_001177646	signal-regulatory protein alpha	protein_coding	chr2	+	NM_001177646	129592835	129632228
TC0200002178.mm.1	1.10647	up	0.0242256	0.572902	Xrn2	NM_011917	5-3 exoribonuclease 2	protein_coding	chr2	+	NM_011917	147012996	147078000
TC0200002301.mm.1	1.21764	up	0.0141734	0.546476	Tpx2	NM_001141975	TPX2, microtubule-associated protein homolog (Xenopus laevis)	protein_coding	chr2	+	NM_001141975	152847964	152895321
TC0200002308.mm.1	1.4487	up	0.037844	0.600075	Hck	NM_001172117	hemopoietic cell kinase	protein_coding	chr2	+	NM_001172117	153108468	153151441
TC0200002496.mm.1	1.18933	up	0.0456283	0.616231	Wisp2	NM_016873	WNT1 inducible signaling pathway protein 2	protein_coding	chr2	+	NM_016873	163820834	163833147
TC0200002502.mm.1	1.13575	up	0.00908268	0.539983	Stk4	NM_021420	serine/threonine kinase 4	protein_coding	chr2	+	NM_021420	164070322	164155524
TC0200002517.mm.1	1.10082	up	0.0488485	0.62505	Pigt	NM_133779	phosphatidylinositol glycan anchor biosynthesis, class T	protein_coding	chr2	+	NM_133779	164497520	164508301
TC0200002537.mm.1	1.12683	up	0.0372102	0.600075	Ctsa	NM_001038492	cathepsin A	protein_coding	chr2	+	NM_001038492	164832872	164841032
TC0200002594.mm.1	1.11761	up	0.0233123	0.569815	Cebpb	NM_001287738	CCAAT/enhancer binding protein (C/EBP), beta	protein_coding	chr2	+	NM_001287738	167688915	167690432
TC0200002602.mm.1	1.27307	up	0.0153795	0.548674	Ptpn1	NM_011201	protein tyrosine phosphatase, non-receptor type 1	protein_coding	chr2	+	NM_011201	167932057	167979385
TC0200002876.mm.1	1.13956	up	0.0374264	0.600075	Camk1d	NM_177343	calcium/calmodulin-dependent protein kinase ID	protein_coding	chr2	-	NM_177343	5293457	5714664
TC0200003051.mm.1	1.22078	up	0.0110817	0.546476	Pip4k2a	NM_008845	phosphatidylinositol-5-phosphate 4-kinase, type II, alpha	protein_coding	chr2	-	NM_008845	18842255	18998126
TC0200003098.mm.1	1.13945	up	0.0098315	0.539983	Abi1	NM_001077190	abl-interactor 1	protein_coding	chr2	-	NM_001077190	22939989	23040241
TC0200003147.mm.1	1.20803	up	0.0233169	0.569815	Uap1l1	NM_001033293	UDP-N-acteylglucosamine pyrophosphorylase 1-like 1	protein_coding	chr2	-	NM_001033293	25359889	25365682
TC0200003303.mm.1	1.67579	up	0.0428595	0.612066	Lcn2	NM_008491	lipocalin 2	protein_coding	chr2	-	NM_008491	32384633	32387797
TC0200003407.mm.1	1.10842	up	0.00831271	0.539639	Dennd1a	NM_146122	DENN/MADD domain containing 1A	protein_coding	chr2	-	NM_146122	37798990	38287390
TC0200003473.mm.1	1.15506	up	0.0104918	0.546476	Zeb2	NM_001289521	zinc finger E-box binding homeobox 2	protein_coding	chr2	-	NM_001289521	44983512	45117395
TC0200003532.mm.1	1.12608	up	0.00590012	0.534517	Arl5a	NM_182994	ADP-ribosylation factor-like 5A	protein_coding	chr2	-	NM_182994	52397951	52424901
TC0200003540.mm.1	1.10102	up	0.00493346	0.533653	Stam2	NM_019667	signal transducing adaptor molecule (SH3 domain and ITAM motif) 2	protein_coding	chr2	-	NM_019667	52691664	52742281
TC0200003545.mm.1	1.18182	up	0.00392449	0.53309	Prpf40a	NM_018785	PRP40 pre-mRNA processing factor 40 homolog A (yeast)	protein_coding	chr2	-	NM_018785	53134704	53191284
TC0200003574.mm.1	1.43553	up	0.0200078	0.558206	Cytip	NM_139200	cytohesin 1 interacting protein	protein_coding	chr2	-	NM_139200	58129137	58195532
TC0200003607.mm.1	1.13148	up	0.00499992	0.534517	Rbms1	NM_001141931	RNA binding motif, single stranded interacting protein 1	protein_coding	chr2	-	NM_001141931	60750193	60963204
TC0200003624.mm.1	1.30098	up	0.0317974	0.590103	Dpp4	NM_001159543	dipeptidylpeptidase 4	protein_coding	chr2	-	NM_001159543	62330073	62412231
TC0200003670.mm.1	1.19133	up	0.0431159	0.612878	Galnt3	NM_015736	UDP-N-acetyl-alpha-D-galactosamine:polypeptide N-acetylgalactosaminyltransferase 3	protein_coding	chr2	-	NM_015736	66082766	66124994
TC0200003745.mm.1	1.12086	up	0.0161777	0.549889	Sp3	NM_001018042	trans-acting transcription factor 3	protein_coding	chr2	-	NM_001018042	72936427	72980446
TC0200003830.mm.1	1.20533	up	0.0295212	0.58456	Pde1a	NM_001009978	phosphodiesterase 1A, calmodulin-dependent	protein_coding	chr2	-	NM_001009978	79834453	80129458
TC0200003834.mm.1	1.62534	up	0.000327252	0.53309	Frzb	NM_011356	frizzled-related protein	protein_coding	chr2	-	NM_011356	80411967	80447625
TC0200003865.mm.1	1.14109	up	0.0129359	0.546476	Calcrl	NM_018782	calcitonin receptor-like	protein_coding	chr2	-	NM_018782	84330626	84425411
TC0200003905.mm.1	1.18745	up	0.00973116	0.539983	Olfr1016	NM_001011758	olfactory receptor 1016	protein_coding	chr2	-	NM_001011758	85799339	85800268
TC0200004109.mm.1	1.15638	up	0.0209495	0.560129	Nr1h3	NM_001177730	nuclear receptor subfamily 1, group H, member 3	protein_coding	chr2	-	NM_001177730	91184061	91202834
TC0200004219.mm.1	1.39584	up	0.00239977	0.53309	Cd44	NM_001039150	CD44 antigen	protein_coding	chr2	-	NM_001039150	102811141	102901665
TC0200004363.mm.1	1.82342	up	0.00292852	0.53309	Grem1	NM_011824	gremlin 1	protein_coding	chr2	-	NM_011824	113746164	113758648
TC0200004366.mm.1	1.28004	up	0.00463557	0.53309	Arhgap11a	NM_181416	Rho GTPase activating protein 11A	protein_coding	chr2	-	NM_181416	113831492	113848725
TC0200004376.mm.1	1.1664	up	0.0185671	0.554373	Dph6	NM_025675	diphthamine biosynthesis 6	protein_coding	chr2	-	NM_025675	114516416	114654964
TC0200004418.mm.1	1.32922	up	0.0158023	0.54914	Plcb2	NM_177568	phospholipase C, beta 2	protein_coding	chr2	-	NM_177568	118707517	118728438
TC0200004437.mm.1	1.11205	up	0.0270359	0.57967	Exd1	NM_172857	exonuclease 3-5 domain containing 1	protein_coding	chr2	-	NM_172857	119516505	119547627
TC0200004454.mm.1	1.17429	up	0.0176801	0.551814	Ehd4	NM_133838	EH-domain containing 4	protein_coding	chr2	-	NM_133838	120089175	120154606
TC0200004511.mm.1	2.16358	up	0.0019386	0.53309	Gatm	NM_025961	glycine amidinotransferase (L-arginine:glycine amidinotransferase)	protein_coding	chr2	-	NM_025961	122594467	122611303
TC0200004537.mm.1	1.72608	up	0.00352625	0.53309	Atp8b4	NM_001080944	ATPase, class I, type 8B, member 4	protein_coding	chr2	-	NM_001080944	126320973	126500674
TC0200004539.mm.1	1.31045	up	0.0222889	0.567052	Hdc	NM_008230	histidine decarboxylase	protein_coding	chr2	-	NM_008230	126593660	126619299
TC0200004545.mm.1	1.15382	up	0.00229475	0.53309	Sppl2a	NM_023220	signal peptide peptidase like 2A	protein_coding	chr2	-	NM_023220	126890391	126933235
TC0200004547.mm.1	1.17918	up	0.0394355	0.602174	Ncaph	NM_144818	non-SMC condensin I complex, subunit H	protein_coding	chr2	-	NM_144818	127103809	127133954
TC0200004599.mm.1	2.08453	up	0.0419326	0.610127	Il1a	NM_010554	interleukin 1 alpha	protein_coding	chr2	-	NM_010554	129299609	129309972
TC0200004671.mm.1	1.18959	up	0.0398647	0.602174	Pcna	NM_011045	proliferating cell nuclear antigen	protein_coding	chr2	-	NM_011045	132249162	132253314
TC0200004756.mm.1	1.27952	up	0.0208207	0.560129	Snx5	NM_001199188	sorting nexin 5	protein_coding	chr2	-	NM_001199188	144250123	144270906
TC0200004811.mm.1	1.45158	up	0.0102884	0.543209	Cd93	NM_010740	CD93 antigen	protein_coding	chr2	-	NM_010740	148436640	148443563
TC0200004826.mm.1	1.13785	up	0.0467469	0.619124	Zfp120	NM_023266	zinc finger protein 120	protein_coding	chr2	-	NM_023266	150114406	150136708
TC0200005015.mm.1	1.27655	up	0.00234026	0.53309	Rbl1	NM_001139516	retinoblastoma-like 1 (p107)	protein_coding	chr2	-	NM_001139516	157145893	157204534
TC0200005052.mm.1	1.43453	up	0.0138214	0.546476	Mafb	NM_010658	v-maf musculoaponeurotic fibrosarcoma oncogene family, protein B (avian)	protein_coding	chr2	-	NM_010658	160363677	160367065
TC0200005136.mm.1	1.30001	up	0.036967	0.599083	Pltp	NM_011125	phospholipid transfer protein	protein_coding	chr2	-	NM_011125	164839518	164857711
TC0200005186.mm.1	1.39701	up	0.0151191	0.548674	B4galt5	NM_019835	UDP-Gal:betaGlcNAc beta 1,4-galactosyltransferase, polypeptide 5	protein_coding	chr2	-	NM_019835	167298444	167349183
TC0200005243.mm.1	1.14878	up	0.0328763	0.592892	Zfp217	NM_001033299	zinc finger protein 217	protein_coding	chr2	-	NM_001033299	170108643	170148103
TC0200005314.mm.1	1.38798	up	0.0193938	0.556	Ctsz	NM_022325	cathepsin Z	protein_coding	chr2	-	NM_022325	174427493	174439039
TC0200005454.mm.1	1.2491	up	0.00465529	0.53309	Rgs19	NM_026446	regulator of G-protein signaling 19	protein_coding	chr2	-	NM_026446	181688419	181693977
TC0200005482.mm.1	1.11432	up	0.0474768	0.620826	Hypk	NM_026318	huntingtin interacting protein K	protein_coding	chr2	+	NM_026318	121456693	121458672
TC0300000060.mm.1	1.74964	up	0.026323	0.577649	Fabp5	NM_001272097	fatty acid binding protein 5, epidermal	protein_coding	chr3	+	NM_001272097	10012548	10016610
TC0300000092.mm.1	1.44044	up	0.0092089	0.539983	Car13	NM_024495	carbonic anhydrase 13	protein_coding	chr3	+	NM_024495	14641727	14663002
TC0300000096.mm.1	2.08762	up	0.0274459	0.581031	Car2	NM_009801	carbonic anhydrase 2	protein_coding	chr3	+	NM_009801	14886426	14900770
TC0300000139.mm.1	1.13822	up	0.0315816	0.590071	Hltf	NM_009210	helicase-like transcription factor	protein_coding	chr3	+	NM_009210	20057811	20118491
TC0300000159.mm.1	1.57244	up	0.0121533	0.546476	Nceh1	NM_178772	neutral cholesterol ester hydrolase 1	protein_coding	chr3	+	NM_178772	27182965	27284608
TC0300000269.mm.1	1.12473	up	0.0495302	0.62505	Exosc9	NM_019393	exosome component 9	protein_coding	chr3	+	NM_019393	36552606	36566028
TC0300000409.mm.1	1.13275	up	0.0133716	0.546476	Hnrnpa3	ENSMUST00000091130	heterogeneous nuclear ribonucleoprotein A3	protein_coding	chr3	+	ENSMUST00000091130	54481429	54482923
TC0300000412.mm.1	1.12715	up	0.0200232	0.558206	Alg5	NM_025442	asparagine-linked glycosylation 5 (dolichyl-phosphate beta-glucosyltransferase)	protein_coding	chr3	+	NM_025442	54735539	54751127
TC0300000444.mm.1	1.13506	up	0.0377629	0.600075	Rnf13	NM_001113413	ring finger protein 13	protein_coding	chr3	+	NM_001113413	57736066	57835233
TC0300000459.mm.1	1.1164	up	0.015829	0.54914	Selt	NM_001040396	selenoprotein T	protein_coding	chr3	+	NM_001040396	58576636	58593546
TC0300000492.mm.1	1.13749	up	0.0233938	0.569849	Rap2b	NM_028712	RAP2B, member of RAS oncogene family	protein_coding	chr3	+	NM_028712	61364507	61368703
TC0300000555.mm.1	1.25808	up	0.00273312	0.53309	Mfsd1	NM_025813	major facilitator superfamily domain containing 1	protein_coding	chr3	+	NM_025813	67582768	67604233
TC0300000574.mm.1	1.14231	up	0.0460096	0.617132	Smc4	NM_133786	structural maintenance of chromosomes 4	protein_coding	chr3	+	NM_133786	69004738	69034623
TC0300000586.mm.1	1.14286	up	0.00648977	0.538479	Nmd3	NM_133787	NMD3 homolog (S. cerevisiae)	protein_coding	chr3	+	NM_133787	69721985	69749047
TC0300000656.mm.1	1.13975	up	0.0150768	0.548674	Tmem154	NM_177260	transmembrane protein 154	protein_coding	chr3	+	NM_177260	84666192	84704575
TC0300000778.mm.1	1.14862	up	0.0219781	0.565645	Tpm3	NM_001253738	tropomyosin 3, gamma	protein_coding	chr3	+	NM_001253738	90072649	90100902
TC0300000902.mm.1	1.37876	up	0.00641464	0.538479	Ctsk	NM_007802	cathepsin K	protein_coding	chr3	+	NM_007802	95499210	95509387
TC0300000903.mm.1	1.88871	up	0.0133064	0.546476	Ctss	NM_001267695	cathepsin S	protein_coding	chr3	+	NM_001267695	95526786	95556405
TC0300001031.mm.1	1.28979	up	0.00948966	0.539983	Ngf	NM_001112698	nerve growth factor	protein_coding	chr3	+	NM_001112698	102469919	102521013
TC0300001041.mm.1	1.25519	up	0.00395985	0.53309	Nras	NM_010937	neuroblastoma ras oncogene	protein_coding	chr3	+	NM_010937	103058285	103067914
TC0300001064.mm.1	1.5217	up	0.020817	0.560129	Ptpn22	NM_008979	protein tyrosine phosphatase, non-receptor type 22 (lymphoid)	protein_coding	chr3	+	NM_008979	103859795	103912252
TC0300001104.mm.1	1.29207	up	0.0139522	0.546476	Dram2	NM_001025582	DNA-damage regulated autophagy modulator 2	protein_coding	chr3	+	NM_001025582	106547693	106575341
TC0300001159.mm.1	1.10836	up	0.045561	0.616231	Slc25a24	NM_172685	solute carrier family 25 (mitochondrial carrier, phosphate carrier), member 24	protein_coding	chr3	+	NM_172685	109123149	109168457
TC0300001161.mm.1	1.21205	up	0.00778921	0.538479	Vav3	NM_020505	vav 3 oncogene	protein_coding	chr3	+	NM_020505	109340653	109685698
TC0300001198.mm.1	1.36438	up	0.00320566	0.53309	Frrs1	NM_001113478	ferric-chelate reductase 1	protein_coding	chr3	+	NM_001113478	116859567	116903750
TC0300001268.mm.1	1.21342	up	0.0156062	0.548674	Arsj	NM_173451	arylsulfatase J	protein_coding	chr3	+	NM_173451	126363827	126440374
TC0300001364.mm.1	1.38814	up	0.00224461	0.53309	Cenpe	NM_173762	centromere protein E	protein_coding	chr3	+	NM_173762	135212563	135273540
TC0300001378.mm.1	1.17418	up	0.0295864	0.584692	Slc39a8	NM_001135149	solute carrier family 39 (metal ion transporter), member 8	protein_coding	chr3	+	NM_001135149	135825279	135888572
TC0300001382.mm.1	1.19546	up	0.00812862	0.539017	Ppp3ca	NM_008913	protein phosphatase 3, catalytic subunit, alpha isoform	protein_coding	chr3	+	NM_008913	136670124	136937727
TC0300001398.mm.1	1.19273	up	0.0459599	0.616972	H2afz	NM_016750	H2A histone family, member Z	protein_coding	chr3	+	NM_016750	137864487	137866922
TC0300001401.mm.1	1.14445	up	0.00762916	0.538479	Lamtor3	NM_019920	late endosomal/lysosomal adaptor, MAPK and MTOR activator 3	protein_coding	chr3	+	NM_019920	137918526	137928767
TC0300001488.mm.1	1.83869	up	0.0223673	0.567052	Mcoln3	NM_134160	mucolipin 3	protein_coding	chr3	+	NM_134160	146117459	146141806
TC0300001489.mm.1	1.51281	up	0.00483766	0.53309	Mcoln2	NM_001005846	mucolipin 2	protein_coding	chr3	+	NM_001005846	146149833	146195513
TC0300001521.mm.1	1.27191	up	0.0381503	0.600075	Eltd1	NM_133222	EGF, latrophilin seven transmembrane domain containing 1	protein_coding	chr3	+	NM_133222	151437882	151545086
TC0300001528.mm.1	1.16076	up	0.0370743	0.599986	Fubp1	NM_057172	far upstream element (FUSE) binding protein 1	protein_coding	chr3	+	NM_057172	152210458	152236830
TC0300001587.mm.1	1.24949	up	0.0127166	0.546476	Depdc1a	NM_001172092	DEP domain containing 1a	protein_coding	chr3	+	NM_001172092	159495433	159529955
TC0300001624.mm.1	1.29663	up	0.00503171	0.534517	Tpd52	NM_001025261	tumor protein D52	protein_coding	chr3	-	NM_001025261	8928626	9004723
TC0300001689.mm.1	1.30754	up	0.00994152	0.540118	Cyp7b1	NM_007825	cytochrome P450, family 7, subfamily b, polypeptide 1	protein_coding	chr3	-	NM_007825	18071950	18243338
TC0300001704.mm.1	1.52326	up	0.0377102	0.600075	Cpa3	NM_007753	carboxypeptidase A3, mast cell	protein_coding	chr3	-	NM_007753	20215616	20242181
TC0300001725.mm.1	1.23932	up	0.0353087	0.595964	Kpna2	ENSMUST00000091289	karyopherin (importin) alpha 2	protein_coding	chr3	-	ENSMUST00000091289	25210764	25212720
TC0300001757.mm.1	1.28014	up	0.00259437	0.53309	Ect2	NM_001177625	ect2 oncogene	protein_coding	chr3	-	NM_001177625	27097222	27153878
TC0300001772.mm.1	1.1252	up	0.0120082	0.546476	Mecom	NM_007963	MDS1 and EVI1 complex locus	protein_coding	chr3	-	NM_007963	29951296	30553783
TC0300001850.mm.1	1.11264	up	0.0174844	0.551814	Anxa5	NM_009673	annexin A5	protein_coding	chr3	-	NM_009673	36448923	36475887
TC0300001856.mm.1	1.32159	up	0.0162431	0.549889	Ccna2	NM_009828	cyclin A2	protein_coding	chr3	-	NM_009828	36564865	36572150
TC0300001937.mm.1	1.36863	up	0.0484546	0.624575	Slc7a11	NM_011990	solute carrier family 7 (cationic amino acid transporter, y+ system), member 11	protein_coding	chr3	-	NM_011990	50364936	50443613
TC0300001982.mm.1	1.2039	up	0.00373717	0.53309	Nhlrc3	NM_172501	NHL repeat containing 3	protein_coding	chr3	-	NM_172501	53448581	53463323
TC0300001984.mm.1	1.13783	up	0.0341556	0.594296	Ufm1	NM_026435	ubiquitin-fold modifier 1	protein_coding	chr3	-	NM_026435	53853376	53863830
TC0300002042.mm.1	1.19015	up	0.0170107	0.551814	Serp1	NM_030685	stress-associated endoplasmic reticulum protein 1	protein_coding	chr3	-	NM_030685	58521969	58525884
TC0300002051.mm.1	1.3716	up	0.0192812	0.556	P2ry14	NM_001008497	purinergic receptor P2Y, G-protein coupled, 14	protein_coding	chr3	-	NM_001008497	59114623	59153628
TC0300002074.mm.1	1.11562	up	0.0245427	0.574601	Slc33a1	NM_001272035	solute carrier family 33 (acetyl-CoA transporter), member 1	protein_coding	chr3	-	NM_001272035	63933507	63964768
TC0300002114.mm.1	1.40196	up	0.00180841	0.53309	Rarres1	NM_001164763	retinoic acid receptor responder (tazarotene induced) 1	protein_coding	chr3	-	NM_001164763	67478886	67515523
TC0300002170.mm.1	1.18185	up	0.0430022	0.612066	Pdcd10	NM_019745	programmed cell death 10	protein_coding	chr3	-	NM_019745	75516490	75556856
TC0300002195.mm.1	1.48954	up	0.00397964	0.53309	Fnip2	NM_001162999	folliculin interacting protein 2	protein_coding	chr3	-	NM_001162999	79455971	79567796
TC0300002203.mm.1	1.53851	up	0.00444861	0.53309	Tmem144	NM_027495	transmembrane protein 144	protein_coding	chr3	-	NM_027495	79813146	79842662
TC0300002236.mm.1	1.27167	up	0.0240517	0.572382	Tlr2	NM_011905	toll-like receptor 2	protein_coding	chr3	-	NM_011905	83836272	83841767
TC0300002284.mm.1	1.27066	up	0.0346906	0.595964	Fcrls	NM_030707	Fc receptor-like S, scavenger receptor	protein_coding	chr3	-	NM_030707	87250758	87263738
TC0300002393.mm.1	1.14824	up	0.0247378	0.574601	Sprr1a	NM_009264	small proline-rich protein 1A	protein_coding	chr3	-	NM_009264	92483952	92485895
TC0300002445.mm.1	1.14858	up	0.0280287	0.581031	Snx27	NM_001082484	sorting nexin family member 27	protein_coding	chr3	-	NM_001082484	94497542	94582716
TC0300002467.mm.1	1.40285	up	0.0390267	0.602087	Tnfaip8l2	NM_027206	tumor necrosis factor, alpha-induced protein 8-like 2	protein_coding	chr3	-	NM_027206	95139521	95142360
TC0300002473.mm.1	1.1109	up	0.0199309	0.558206	Anxa9	NM_001085383	annexin A9	protein_coding	chr3	-	NM_001085383	95296093	95307176
TC0300002660.mm.1	1.22643	up	0.00200012	0.53309	Capza1	NM_009797	capping protein (actin filament) muscle Z-line, alpha 1	protein_coding	chr3	-	NM_009797	104822779	104864505
TC0300002674.mm.1	1.23284	up	0.0354163	0.595964	Rap1a	NM_145541	RAS-related protein-1a	protein_coding	chr3	-	NM_145541	105727260	105801381
TC0300002680.mm.1	1.64438	up	0.00766187	0.538479	I830077J02Rik	NM_001033780	RIKEN cDNA I830077J02 gene	protein_coding	chr3	-	NM_001033780	105925891	105932664
TC0300002684.mm.1	2.69244	up	0.000358	0.53309	Chil3	NM_009892	chitinase-like 3	protein_coding	chr3	-	NM_009892	106147554	106167564
TC0300002685.mm.1	1.29094	up	0.00348716	0.53309	Chil4	NM_145126	chitinase-like 4	protein_coding	chr3	-	NM_145126	106201490	106219507
TC0300002688.mm.1	1.17188	up	0.01378	0.546476	Cept1	NM_133869	choline/ethanolaminephosphotransferase 1	protein_coding	chr3	-	NM_133869	106502260	106547802
TC0300002695.mm.1	1.86775	up	0.00900889	0.539983	Cd53	NM_007651	CD53 antigen	protein_coding	chr3	-	NM_007651	106758861	106790149
TC0300002752.mm.1	1.1634	up	0.032978	0.592892	Stxbp3a	NM_011504	syntaxin binding protein 3A	protein_coding	chr3	-	NM_011504	108793176	108840526
TC0300002760.mm.1	1.13281	up	0.0337889	0.593587	Fam102b	NM_001163567	family with sequence similarity 102, member B	protein_coding	chr3	-	NM_001163567	108970997	109027607
TC0300002802.mm.1	1.48574	up	0.0168668	0.551814	Vcam1	NM_011693	vascular cell adhesion molecule 1	protein_coding	chr3	-	NM_011693	116109949	116129688
TC0300002860.mm.1	1.2158	up	0.0196829	0.55763	Fnbp1l	NM_001114665	formin binding protein 1-like	protein_coding	chr3	-	NM_001114665	122538719	122619714
TC0300002912.mm.1	1.1779	up	0.0108817	0.546476	Alpk1	NM_027808	alpha-kinase 1	protein_coding	chr3	-	NM_027808	127670310	127780527
TC0300003077.mm.1	1.15494	up	0.0123919	0.546476	Sh3glb1	NM_001282037	SH3-domain GRB2-like B1 (endophilin)	protein_coding	chr3	-	NM_001282037	144683678	144720335
TC0300003226.mm.1	1.26011	up	0.0454201	0.616231	Gm5150	NM_001081687	predicted gene 5150	protein_coding	chr3	-	NM_001081687	15948070	16006332
TC0300003250.mm.1	1.17212	up	0.00228317	0.53309	Slc35a3	NM_144902	solute carrier family 35 (UDP-N-acetylglucosamine (UDP-GlcNAc) transporter), member 3	protein_coding	chr3	-	NM_144902	116669469	116712831
TC0300003251.mm.1	1.69334	up	0.0160396	0.549889	Clca1	NM_009899	chloride channel calcium activated 1	protein_coding	chr3	-	NM_009899	144729677	144760977
TC0300003252.mm.1	2.00169	up	0.00857576	0.539983	Clca2	NM_030601	chloride channel calcium activated 2	protein_coding	chr3	-	NM_030601	144796559	144819494
TC0400000011.mm.1	1.13041	up	0.0375252	0.600075	Tgs1	NM_054089	trimethylguanosine synthase homolog (S. cerevisiae)	protein_coding	chr4	+	NM_054089	3574875	3616624
TC0400000015.mm.1	1.61018	up	0.0116481	0.546476	Lyn	NM_001111096	Yamaguchi sarcoma viral (v-yes-1) oncogene homolog	protein_coding	chr4	+	NM_001111096	3678115	3813122
TC0400000039.mm.1	1.21669	up	0.00364075	0.53309	Sdcbp	NM_001098227	syndecan binding protein	protein_coding	chr4	+	NM_001098227	6365650	6408423
TC0400000057.mm.1	1.22271	up	0.00924105	0.539983	Chd7	NM_001277149	chromodomain helicase DNA binding protein 7	protein_coding	chr4	+	NM_001277149	8690406	8868449
TC0400000309.mm.1	1.11266	up	0.00720747	0.538479	Rars2	NM_181406	arginyl-tRNA synthetase 2, mitochondrial	protein_coding	chr4	+	NM_181406	34614957	34663079
TC0400000496.mm.1	1.64235	up	0.00975299	0.539983	1300002K09Rik	NM_028788	RIKEN cDNA 1300002K09 gene	protein_coding	chr4	+	NM_028788	45848664	45887008
TC0400000576.mm.1	1.25617	up	0.00923602	0.539983	Nipsnap3b	NM_025623	nipsnap homolog 3B (C. elegans)	protein_coding	chr4	+	NM_025623	53011880	53022060
TC0400000580.mm.1	1.12722	up	0.0251919	0.576132	Slc44a1	NM_001159633	solute carrier family 44, member 1	protein_coding	chr4	+	NM_001159633	53440413	53622478
TC0400000654.mm.1	1.32701	up	0.00484252	0.53309	Ugcg	NM_011673	UDP-glucose ceramide glucosyltransferase	protein_coding	chr4	+	NM_011673	59189257	59222833
TC0400000662.mm.1	1.15387	up	0.00866668	0.539983	Snx30	NM_172468	sorting nexin family member 30	protein_coding	chr4	+	NM_172468	59805650	59904740
TC0400000725.mm.1	1.13629	up	0.0289411	0.582042	Atp6v1g1	NM_024173	ATPase, H+ transporting, lysosomal V1 subunit G1	protein_coding	chr4	+	NM_024173	63544765	63550750
TC0400000726.mm.1	1.20257	up	0.0146552	0.548268	6330416G13Rik	NM_144905	RIKEN cDNA 6330416G13 gene	protein_coding	chr4	+	NM_144905	63558781	63586357
TC0400000743.mm.1	1.13627	up	0.0452258	0.615923	Tlr4	NM_021297	toll-like receptor 4	protein_coding	chr4	+	NM_021297	66827584	66930284
TC0400001259.mm.1	1.15561	up	0.00511979	0.534517	Prdx1	NM_011034	peroxiredoxin 1	protein_coding	chr4	+	NM_011034	116685544	116700822
TC0400001413.mm.1	1.14504	up	0.00968955	0.539983	Rragc	NM_017475	Ras-related GTP binding C	protein_coding	chr4	+	NM_017475	123917433	123936997
TC0400001510.mm.1	1.15686	up	0.0113715	0.546476	Rnf19b	NM_029219	ring finger protein 19B	protein_coding	chr4	+	NM_029219	129058271	129085886
TC0400001557.mm.1	1.46721	up	0.0310852	0.588916	Laptm5	NM_010686	lysosomal-associated protein transmembrane 5	protein_coding	chr4	+	NM_010686	130913125	130936148
TC0400001599.mm.1	1.55121	up	0.00951121	0.539983	Fgr	NM_010208	Gardner-Rasheed feline sarcoma viral (Fgr) oncogene homolog	protein_coding	chr4	+	NM_010208	132974095	133001910
TC0400001881.mm.1	1.26678	up	0.00340552	0.53309	Gm13251	NM_001085522	predicted gene 13251	protein_coding	chr4	+	NM_001085522	146251829	146470292
TC0400001890.mm.1	1.32489	up	0.00624411	0.538479	Gm13248	ENSMUST00000070932	predicted gene 13248	protein_coding	chr4	+	ENSMUST00000070932	146610961	146658411
TC0400001899.mm.1	1.25428	up	0.0349142	0.595964	Gm13139	ENSMUST00000181486	predicted gene 13139	protein_coding	chr4	+	ENSMUST00000181486	147136278	147457019
TC0400002120.mm.1	1.13082	up	0.0323924	0.592102	Tmem68	NM_028097	transmembrane protein 68	protein_coding	chr4	-	NM_028097	3549041	3574853
TC0400002206.mm.1	1.10738	up	0.0215684	0.565645	Dpy19l4	NM_001081201	dpy-19-like 4 (C. elegans)	protein_coding	chr4	-	NM_001081201	11261315	11322137
TC0400002275.mm.1	2.10719	up	0.0384577	0.600858	Atp6v0d2	NM_175406	ATPase, H+ transporting, lysosomal V0 subunit D2	protein_coding	chr4	-	NM_175406	19876838	19922605
TC0400002403.mm.1	1.16787	up	0.0379763	0.600075	3110043O21Rik	NM_001081343	RIKEN cDNA 3110043O21 gene	protein_coding	chr4	-	NM_001081343	35191282	35226175
TC0400002449.mm.1	1.12808	up	0.0199938	0.558206	B4galt1	NM_022305	UDP-Gal:betaGlcNAc beta 1,4- galactosyltransferase, polypeptide 1	protein_coding	chr4	-	NM_022305	40804582	40854537
TC0400002660.mm.1	1.13681	up	0.041116	0.605277	Vma21-ps	ENSMUST00000114578	VMA21 vacuolar H+-ATPase homolog (S. cerevisiae), pseudogene	protein_coding	chr4	-	ENSMUST00000114578	52496939	52497244
TC0400002665.mm.1	1.49305	up	0.00453151	0.53309	Abca1	NM_013454	ATP-binding cassette, sub-family A (ABC1), member 1	protein_coding	chr4	-	NM_013454	53030787	53159895
TC0400002757.mm.1	1.28345	up	0.00415358	0.53309	Ptbp3	NM_144904	polypyrimidine tract binding protein 3	protein_coding	chr4	-	NM_144904	59471868	59549364
TC0400002762.mm.1	1.10406	up	0.0126684	0.546476	Inip	NM_001013577	INTS3 and NABP interacting protein	protein_coding	chr4	-	NM_001013577	59769637	59801589
TC0400002808.mm.1	1.25488	up	0.00112357	0.53309	Tnfsf15	NM_177371	tumor necrosis factor (ligand) superfamily, member 15	protein_coding	chr4	-	NM_177371	63724603	63745113
TC0400002980.mm.1	1.4394	up	0.0123586	0.546476	Plin2	NM_007408	perilipin 2	protein_coding	chr4	-	NM_007408	86648386	86670060
TC0400003016.mm.1	1.1394	up	0.038048	0.600075	Klhl9	NM_172871	kelch-like 9	protein_coding	chr4	-	NM_172871	88718292	88722508
TC0400003076.mm.1	1.10296	up	0.0380221	0.600075	Mysm1	NM_177239	myb-like, SWIRM and MPN domains 1	protein_coding	chr4	-	NM_177239	94942040	94979100
TC0400003152.mm.1	1.10634	up	0.0110491	0.546476	Jak1	NM_146145	Janus kinase 1	protein_coding	chr4	-	NM_146145	101151974	101265282
TC0400003309.mm.1	1.25678	up	0.00470156	0.53309	Cmpk1	NM_025647	cytidine monophosphate (UMP-CMP) kinase 1	protein_coding	chr4	-	NM_025647	114959336	114987241
TC0400003446.mm.1	1.11077	up	0.0123636	0.546476	Zfp69	NM_001005788	zinc finger protein 69	protein_coding	chr4	-	NM_001005788	120930137	120951701
TC0400003448.mm.1	1.18086	up	0.00792735	0.539017	Smap2	NM_133716	small ArfGAP 2	protein_coding	chr4	-	NM_133716	120968317	121017247
TC0400003490.mm.1	1.15719	up	0.0145922	0.54741	Akirin1	NM_023423	akirin 1	protein_coding	chr4	-	NM_023423	123734559	123750345
TC0400003568.mm.1	1.17714	up	0.0147885	0.548674	Gjb5	NM_010291	gap junction protein, beta 5	protein_coding	chr4	-	NM_010291	127354809	127358181
TC0400003613.mm.1	1.14068	up	0.00779371	0.538479	Khdrbs1	NM_011317	KH domain containing, RNA binding, signal transduction associated 1	protein_coding	chr4	-	NM_011317	129703164	129742303
TC0400003773.mm.1	1.13103	up	0.0315145	0.589898	Pnrc2	NM_026383	proline-rich nuclear receptor coactivator 2	protein_coding	chr4	-	NM_026383	135870918	135873850
TC0400003792.mm.1	1.42079	up	0.0276201	0.581031	C1qb	NM_009777	complement component 1, q subcomponent, beta polypeptide	protein_coding	chr4	-	NM_009777	136880129	136886187
TC0400003794.mm.1	1.36286	up	0.0327943	0.592892	C1qa	NM_007572	complement component 1, q subcomponent, alpha polypeptide	protein_coding	chr4	-	NM_007572	136895916	136898844
TC0400003894.mm.1	1.1202	up	0.0350884	0.595964	Efhd2	NM_025994	EF hand domain containing 2	protein_coding	chr4	-	NM_025994	141858142	141874952
TC0400003917.mm.1	1.59458	up	0.00178979	0.53309	Pdpn	NM_010329	podoplanin	protein_coding	chr4	-	NM_010329	143267422	143299564
TC0400003957.mm.1	1.50176	up	0.0105049	0.546476	Tnfrsf1b	NM_011610	tumor necrosis factor receptor superfamily, member 1b	protein_coding	chr4	-	NM_011610	145212368	145246871
TC0400004034.mm.1	1.18997	up	0.0204435	0.560129	Pgd	NM_001081274	phosphogluconate dehydrogenase	protein_coding	chr4	-	NM_001081274	149149985	149166771
TC0400004075.mm.1	1.12346	up	0.0139619	0.546476	Vamp3	NM_009498	vesicle-associated membrane protein 3	protein_coding	chr4	-	NM_009498	151047300	151057963
TC0400004198.mm.1	1.187	up	0.0128831	0.546476	Gm13139	NM_001083918	predicted gene 13139	protein_coding	chr4	+	NM_001083918	145410245	145831978
TC0500000008.mm.1	1.1801	up	0.0341176	0.594296	Cdk6	NM_009873	cyclin-dependent kinase 6	protein_coding	chr5	+	NM_009873	3343893	3525260
TC0500000023.mm.1	1.11613	up	0.0471811	0.620677	Mterf1b	NM_001042670	mitochondrial transcription termination factor 1b	protein_coding	chr5	+	NM_001042670	4192367	4197652
TC0500000052.mm.1	1.21354	up	0.00426963	0.53309	Abcb1b	NM_011075	ATP-binding cassette, sub-family B (MDR/TAP), member 1B	protein_coding	chr5	+	NM_011075	8798147	8866314
TC0500000054.mm.1	1.13806	up	0.0379727	0.600075	Abcb4	NM_008830	ATP-binding cassette, sub-family B (MDR/TAP), member 4	protein_coding	chr5	+	NM_008830	8893721	8959226
TC0500000125.mm.1	2.14632	up	0.000368366	0.53309	Hgf	NM_001289458	hepatocyte growth factor	protein_coding	chr5	+	NM_001289458	16553495	16619439
TC0500000170.mm.1	1.32368	up	0.0195437	0.55603	Gsap	NM_175437	gamma-secretase activating protein	protein_coding	chr5	+	NM_175437	21186267	21291701
TC0500000297.mm.1	1.24822	up	0.0141925	0.546476	Slc35f6	NM_175675	solute carrier family 35, member F6	protein_coding	chr5	+	NM_175675	30647933	30659731
TC0500000298.mm.1	1.13075	up	0.0189354	0.556	Cenpa	NM_007681	centromere protein A	protein_coding	chr5	+	NM_007681	30666777	30677805
TC0500000378.mm.1	1.21678	up	0.0344604	0.595543	Sh3bp2	NM_001136088	SH3-domain binding protein 2	protein_coding	chr5	+	NM_001136088	34525784	34563639
TC0500000466.mm.1	1.59688	up	0.00675619	0.538479	Bst1	NM_009763	bone marrow stromal cell antigen 1	protein_coding	chr5	+	NM_009763	43818886	43843468
TC0500000468.mm.1	2.10358	up	0.00343425	0.53309	Cd38	NM_007646	CD38 antigen	protein_coding	chr5	+	NM_007646	43868809	43912375
TC0500000494.mm.1	1.16394	up	0.0148424	0.548674	Ncapg	NM_019438	non-SMC condensin I complex, subunit G	protein_coding	chr5	+	NM_019438	45669922	45700547
TC0500000532.mm.1	1.20811	up	0.0380672	0.600075	Pi4k2b	NM_025951	phosphatidylinositol 4-kinase type 2 beta	protein_coding	chr5	+	NM_025951	52741574	52769344
TC0500000580.mm.1	1.12199	up	0.00993564	0.540118	G6pd2	NM_019468	glucose-6-phosphate dehydrogenase 2	protein_coding	chr5	+	NM_019468	61808843	61810477
TC0500000589.mm.1	1.17873	up	0.00543032	0.534517	Pgm1	NM_025700	phosphoglucomutase 1	protein_coding	chr5	+	NM_025700	64092936	64128355
TC0500000605.mm.1	1.13023	up	0.00272513	0.53309	Klhl5	NM_175174	kelch-like 5	protein_coding	chr5	+	NM_175174	65107568	65168188
TC0500000717.mm.1	1.10535	up	0.0272868	0.581031	Srd5a3	NM_020611	steroid 5 alpha-reductase 3	protein_coding	chr5	+	NM_020611	76140271	76155504
TC0500000724.mm.1	1.10869	up	0.0257123	0.577449	Cep135	NM_199032	centrosomal protein 135	protein_coding	chr5	+	NM_199032	76588698	76646466
TC0500000785.mm.1	1.67191	up	0.00491984	0.533653	Stap1	NM_019992	signal transducing adaptor family member 1	protein_coding	chr5	+	NM_019992	86071746	86103993
TC0500000848.mm.1	1.67186	up	0.0127901	0.546476	Cxcl1	NM_008176	chemokine (C-X-C motif) ligand 1	protein_coding	chr5	+	NM_008176	90891241	90893121
TC0500000934.mm.1	1.21295	up	0.00611517	0.538479	Bmp2k	NM_080708	BMP2 inducible kinase	protein_coding	chr5	+	NM_080708	96997689	97091867
TC0500001025.mm.1	2.71734	up	0.00520319	0.534517	Spp1	NM_001204201	secreted phosphoprotein 1	protein_coding	chr5	+	NM_001204201	104435111	104441053
TC0500001098.mm.1	1.18659	up	0.0252812	0.576132	Dr1	NM_026106	down-regulator of transcription 1	protein_coding	chr5	+	NM_026106	108268897	108280526
TC0500001288.mm.1	1.15248	up	0.0177973	0.551814	Taok3	NM_001081308	TAO kinase 3	protein_coding	chr5	+	NM_001081308	117120129	117275219
TC0500001297.mm.1	1.12606	up	0.0284702	0.581444	Wsb2	NM_021539	WD repeat and SOCS box-containing 2	protein_coding	chr5	+	NM_021539	117357304	117378601
TC0500001382.mm.1	1.32189	up	0.0375967	0.600075	Hvcn1	NM_001042489	hydrogen voltage-gated channel 1	protein_coding	chr5	+	NM_001042489	122206804	122242297
TC0500001392.mm.1	1.13874	up	0.0369808	0.599083	Arpc3	NM_019824	actin related protein 2/3 complex, subunit 3	protein_coding	chr5	+	NM_019824	122391878	122406179
TC0500001399.mm.1	1.20789	up	0.0231266	0.569815	P2rx7	NM_001038839	purinergic receptor P2X, ligand-gated ion channel, 7	protein_coding	chr5	+	NM_001038839	122643911	122691432
TC0500001401.mm.1	1.39817	up	0.00934334	0.539983	P2rx4	NM_011026	purinergic receptor P2X, ligand-gated ion channel 4	protein_coding	chr5	+	NM_011026	122707557	122729738
TC0500001597.mm.1	1.13807	up	0.0487561	0.624998	Rasa4	NM_001039103	RAS p21 protein activator 4	protein_coding	chr5	+	NM_001039103	136083916	136111861
TC0500001648.mm.1	1.28151	up	0.00830662	0.539639	Nxpe5	NM_001013773	neurexophilin and PC-esterase domain family, member 5	protein_coding	chr5	+	NM_001013773	138225898	138253363
TC0500001663.mm.1	1.17417	up	0.0263087	0.577649	Fam20c	NM_030565	family with sequence similarity 20, member C	protein_coding	chr5	+	NM_030565	138754514	138810077
TC0500001734.mm.1	1.15149	up	0.0228683	0.569815	Daglb	NM_144915	diacylglycerol lipase, beta	protein_coding	chr5	+	NM_144915	143464493	143504442
TC0500001769.mm.1	1.1296	up	0.0267753	0.577917	Zfp655	NM_001083958	zinc finger protein 655	protein_coding	chr5	+	NM_001083958	145231715	145247306
TC0500001844.mm.1	1.39341	up	0.0387921	0.601571	Alox5ap	NM_009663	arachidonate 5-lipoxygenase activating protein	protein_coding	chr5	+	NM_009663	149265058	149288047
TC0500001931.mm.1	1.1635	up	0.0183671	0.553891	Dbf4	NM_001190717	DBF4 homolog (S. cerevisiae)	protein_coding	chr5	-	NM_001190717	8396969	8422716
TC0500001992.mm.1	1.33543	up	0.0430002	0.612066	Cd36	NM_001159555	CD36 antigen	protein_coding	chr5	-	NM_001159555	17781690	17888959
TC0500002068.mm.1	1.15701	up	0.0045467	0.53309	Fam126a	NM_053090	family with sequence similarity 126, member A	protein_coding	chr5	-	NM_053090	23915276	24030690
TC0500002190.mm.1	1.13415	up	0.0193884	0.556	Rbks	NM_153196	ribokinase	protein_coding	chr5	-	NM_153196	31624439	31697627
TC0500002315.mm.1	1.17451	up	0.00650917	0.538479	Fbxl5	NM_001159963	F-box and leucine-rich repeat protein 5	protein_coding	chr5	-	NM_001159963	43744616	43821639
TC0500002326.mm.1	1.11867	up	0.0486285	0.624575	E430021H15Rik	uc008xio.1	RIKEN cDNA E430021H15 gene	protein_coding	chr5	-	uc008xio.1	44213800	44217259
TC0500002346.mm.1	1.13046	up	0.0375806	0.600075	Lcorl	NM_001163073	ligand dependent nuclear receptor corepressor-like	protein_coding	chr5	-	NM_001163073	45697181	45857615
TC0500002461.mm.1	1.15166	up	0.0022683	0.53309	Rell1	NM_145923	RELT-like 1	protein_coding	chr5	-	NM_145923	63908896	63968905
TC0500002480.mm.1	1.87966	up	0.00784141	0.538647	Tlr1	NM_001276445	toll-like receptor 1	protein_coding	chr5	-	NM_001276445	64924680	64933560
TC0500002481.mm.1	1.34922	up	0.00992749	0.540118	Tlr6	NM_011604	toll-like receptor 6	protein_coding	chr5	-	NM_011604	64953095	64960048
TC0500002486.mm.1	1.1252	up	0.0395094	0.602174	Ugdh	NM_009466	UDP-glucose dehydrogenase	protein_coding	chr5	-	NM_009466	65413202	65435946
TC0500002504.mm.1	1.28329	up	0.0112056	0.546476	Rbm47	NM_001127382	RNA binding motif protein 47	protein_coding	chr5	-	NM_001127382	66016549	66173117
TC0500002567.mm.1	1.22816	up	0.0309542	0.588177	Commd8	NM_178599	COMM domain containing 8	protein_coding	chr5	-	NM_178599	72157000	72168183
TC0500002580.mm.1	1.54311	up	0.0111415	0.546476	Tec	NM_001113460	tec protein tyrosine kinase	protein_coding	chr5	-	NM_001113460	72755718	72868483
TC0500002754.mm.1	1.13054	up	0.00315697	0.53309	Sdad1	NM_172713	SDA1 domain containing 1	protein_coding	chr5	-	NM_172713	92284010	92310024
TC0500002790.mm.1	1.11013	up	0.00311914	0.53309	Cnot6l	NM_001285511	CCR4-NOT transcription complex, subunit 6-like	protein_coding	chr5	-	NM_001285511	96070333	96164171
TC0500002818.mm.1	1.52132	up	0.00927549	0.539983	Rasgef1b	NM_145839	RasGEF domain family, member 1B	protein_coding	chr5	-	NM_145839	99217420	99252927
TC0500002840.mm.1	1.39723	up	0.0135481	0.546476	Plac8	NM_139198	placenta-specific 8	protein_coding	chr5	-	NM_139198	100553725	100572245
TC0500002875.mm.1	1.3791	up	0.0380757	0.600075	Slc10a6	NM_029415	solute carrier family 10 (sodium/bile acid cotransporter family), member 6	protein_coding	chr5	-	NM_029415	103605711	103629403
TC0500002882.mm.1	1.15071	up	0.0188838	0.556	Hsd17b11	NM_053262	hydroxysteroid (17-beta) dehydrogenase 11	protein_coding	chr5	-	NM_053262	103989762	104021919
TC0500002892.mm.1	1.11993	up	0.0499206	0.62505	Zfp951	NM_001039231	zinc finger protein 951	protein_coding	chr5	-	NM_001039231	104813168	104860068
TC0500002893.mm.1	1.78565	up	0.0106948	0.546476	Abcg3	NM_030239	ATP-binding cassette, sub-family G (WHITE), member 3	protein_coding	chr5	-	NM_030239	104935057	104982718
TC0500002936.mm.1	1.11055	up	0.0465391	0.61775	Fam69a	NM_026062	family with sequence similarity 69, member A	protein_coding	chr5	-	NM_026062	107908042	107987085
TC0500002940.mm.1	1.21794	up	0.0476724	0.620826	Tmed5	NM_028876	transmembrane emp24 protein transport domain containing 5	protein_coding	chr5	-	NM_028876	108106366	108132620
TC0500003313.mm.1	1.51891	up	0.00969119	0.539983	Gusb	NM_010368	glucuronidase, beta	protein_coding	chr5	-	NM_010368	129989011	130003049
TC0500003368.mm.1	1.37757	up	0.0170312	0.551814	Ncf1	NM_001286037	neutrophil cytosolic factor 1	protein_coding	chr5	-	NM_001286037	134220053	134229625
TC0500003376.mm.1	1.35936	up	0.00545264	0.534517	Lat2	NM_020044	linker for activation of T cells family, member 2	protein_coding	chr5	-	NM_020044	134600103	134615025
TC0500003463.mm.1	1.4492	up	0.0219821	0.565645	Pilra	NM_153510	paired immunoglobin-like type 2 receptor alpha	protein_coding	chr5	-	NM_153510	137821952	137836278
TC0500003465.mm.1	1.34998	up	0.0235945	0.570933	Pilrb2	NM_001024932	paired immunoglobin-like type 2 receptor beta 2	protein_coding	chr5	-	NM_001024932	137865829	137871758
TC0500003568.mm.1	1.17556	up	0.00106868	0.53309	Ccz1	NM_177682	CCZ1 vacuolar protein trafficking and biogenesis associated	protein_coding	chr5	-	NM_177682	143987909	144014853
TC0500003615.mm.1	1.2212	up	0.0185297	0.554235	Usp12	NM_011669	ubiquitin specific peptidase 12	protein_coding	chr5	-	NM_011669	146734809	146795006
TC0500003629.mm.1	1.16839	up	0.0216397	0.565645	Flt1	NM_010228	FMS-like tyrosine kinase 1	protein_coding	chr5	-	NM_010228	147561604	147726011
TC0500003638.mm.1	1.15334	up	0.00857824	0.539983	Ubl3	NM_011908	ubiquitin-like 3	protein_coding	chr5	-	NM_011908	148504631	148552789
TC0500003710.mm.1	1.11218	up	0.0202544	0.560129	Lrrc8d	NM_001122768	leucine rich repeat containing 8D	protein_coding	chr5	+	NM_001122768	105699969	105815215
TC0500003725.mm.1	1.12093	up	0.032894	0.592892	Pisd	NM_177298	phosphatidylserine decarboxylase	protein_coding	chr5	-	NM_177298	32736301	32785646
TC0600000004.mm.1	1.13376	up	0.0281656	0.581031	Ccdc132	NM_001167750	coiled-coil domain containing 132	protein_coding	chr6	+	NM_001167750	3498382	3603531
TC0600000078.mm.1	1.1061	up	0.0406049	0.603246	Phf14	NM_001168382	PHD finger protein 14	protein_coding	chr6	+	NM_001168382	11907809	12081198
TC0600000115.mm.1	1.37312	up	0.00229285	0.53309	Mdfic	NM_175088	MyoD family inhibitor domain containing	protein_coding	chr6	+	NM_175088	15720661	15802169
TC0600000131.mm.1	1.35001	up	0.0011233	0.53309	Met	NM_008591	met proto-oncogene	protein_coding	chr6	+	NM_008591	17463800	17573980
TC0600000134.mm.1	1.13608	up	0.00941808	0.539983	Capza2	NM_007604	capping protein (actin filament) muscle Z-line, alpha 2	protein_coding	chr6	+	NM_007604	17636234	17666972
TC0600000151.mm.1	1.1178	up	0.0363369	0.597892	Lsm8	NM_133939	LSM8 homolog, U6 small nuclear RNA associated (S. cerevisiae)	protein_coding	chr6	+	NM_133939	18848579	18855751
TC0600000226.mm.1	1.11045	up	0.0250482	0.576061	Hilpda	NM_001190461	hypoxia inducible lipid droplet associated	protein_coding	chr6	+	NM_001190461	29272488	29275449
TC0600000236.mm.1	1.23489	up	0.0233967	0.569849	Irf5	NM_001252382	interferon regulatory factor 5	protein_coding	chr6	+	NM_001252382	29526625	29541869
TC0600000324.mm.1	1.23893	up	0.00666755	0.538479	Akr1b8	NM_008012	aldo-keto reductase family 1, member B8	protein_coding	chr6	+	NM_008012	34354119	34368463
TC0600000388.mm.1	1.49675	up	0.0131317	0.546476	Tbxas1	NM_011539	thromboxane A synthase 1, platelet	protein_coding	chr6	+	NM_011539	38875404	39084585
TC0600000392.mm.1	1.10481	up	0.0412759	0.605919	Rab19	NM_011226	RAB19, member RAS oncogene family	protein_coding	chr6	+	NM_011226	39380251	39390380
TC0600000410.mm.1	1.14259	up	0.0244886	0.574601	Ssbp1	NM_001286663	single-stranded DNA binding protein 1	protein_coding	chr6	+	NM_001286663	40471352	40484700
TC0600000485.mm.1	1.11095	up	0.0281989	0.581031	Olfr434	NM_146369	olfactory receptor 434	protein_coding	chr6	+	NM_146369	43216883	43217938
TC0600000570.mm.1	1.25798	up	0.0332838	0.593342	Tmem176a	NM_001098271	transmembrane protein 176A	protein_coding	chr6	+	NM_001098271	48841483	48845858
TC0600000577.mm.1	1.90472	up	0.017395	0.551814	Gpnmb	NM_053110	glycoprotein (transmembrane) nmb	protein_coding	chr6	+	NM_053110	49036518	49058182
TC0600000655.mm.1	1.10775	up	0.0121101	0.546476	Plekha8	NM_001001335	pleckstrin homology domain containing, family A (phosphoinositide binding specific) member 8	protein_coding	chr6	+	NM_001001335	54595111	54648851
TC0600000657.mm.1	1.17645	up	0.00755697	0.538479	Znrf2	NM_199143	zinc and ring finger 2	protein_coding	chr6	+	NM_199143	54816916	54893500
TC0600000758.mm.1	1.11436	up	0.0410985	0.605277	Smarcad1	NM_001253392	SWI/SNF-related, matrix-associated actin-dependent regulator of chromatin, subfamily a, containing DEAD/H box 1	protein_coding	chr6	+	NM_001253392	65042667	65116050
TC0600000764.mm.1	1.29918	up	0.00488184	0.53309	Tnip3	NM_001001495	TNFAIP3 interacting protein 3	protein_coding	chr6	+	NM_001001495	65590398	65634040
TC0600000852.mm.1	1.22201	up	0.0320161	0.591352	Capg	NM_001042534	capping protein (actin filament), gelsolin-like	protein_coding	chr6	+	NM_001042534	72544391	72562983
TC0600001002.mm.1	1.14634	up	0.0165159	0.549889	Gfpt1	NM_013528	glutamine fructose-6-phosphate transaminase 1	protein_coding	chr6	+	NM_013528	87042846	87092207
TC0600001092.mm.1	1.21664	up	0.0238605	0.571647	Slc6a6	NM_009320	solute carrier family 6 (neurotransmitter transporter, taurine), member 6	protein_coding	chr6	+	NM_009320	91684067	91759063
TC0600001154.mm.1	1.11242	up	0.0330928	0.592892	Gxylt2	NM_198612	glucoside xylosyltransferase 2	protein_coding	chr6	+	NM_198612	100704734	100805081
TC0600001203.mm.1	1.41404	up	0.0103925	0.544436	Bhlhe40	NM_011498	basic helix-loop-helix family, member e40	protein_coding	chr6	+	NM_011498	108660629	108666925
TC0600001207.mm.1	1.20739	up	0.0154844	0.548674	Edem1	NM_138677	ER degradation enhancer, mannosidase alpha-like 1	protein_coding	chr6	+	NM_138677	108828641	108859356
TC0600001322.mm.1	1.12914	up	0.011353	0.546476	Hnrnpf	NM_001166427	heterogeneous nuclear ribonucleoprotein F	protein_coding	chr6	+	NM_001166427	117900324	117925622
TC0600001347.mm.1	1.21298	up	0.0100243	0.541049	Il17ra	NM_008359	interleukin 17 receptor A	protein_coding	chr6	+	NM_008359	120463197	120483727
TC0600001398.mm.1	1.4999	up	0.0398384	0.602174	Clec4a3	NM_001204241	C-type lectin domain family 4, member a3	protein_coding	chr6	+	NM_001204241	122952515	122969878
TC0600001399.mm.1	1.15811	up	0.024177	0.572902	Clec4a4	NM_001005860	C-type lectin domain family 4, member a4	protein_coding	chr6	+	NM_001005860	122990367	123024421
TC0600001401.mm.1	1.37571	up	0.0439959	0.613996	Clec4a2	NM_001170332	C-type lectin domain family 4, member a2	protein_coding	chr6	+	NM_001170332	123106428	123143999
TC0600001403.mm.1	1.80621	up	0.0121869	0.546476	Clec4n	NM_001190320	C-type lectin domain family 4, member n	protein_coding	chr6	+	NM_001190320	123229843	123247024
TC0600001404.mm.1	2.30713	up	0.00347325	0.53309	Clec4d	NM_001163161	C-type lectin domain family 4, member d	protein_coding	chr6	+	NM_001163161	123262107	123275268
TC0600001422.mm.1	1.14077	up	0.0366244	0.597892	C1ra	NM_023143	complement component 1, r subcomponent A	protein_coding	chr6	+	NM_023143	124512405	124523440
TC0600001424.mm.1	1.13242	up	0.0441732	0.614345	C1rb	NM_001113356	complement component 1, r subcomponent B	protein_coding	chr6	+	NM_001113356	124570294	124581171
TC0600001459.mm.1	1.16626	up	0.0134496	0.546476	Tnfrsf1a	NM_011609	tumor necrosis factor receptor superfamily, member 1a	protein_coding	chr6	+	NM_011609	125349362	125364069
TC0600001462.mm.1	1.35775	up	0.00135457	0.53309	Vwf	NM_011708	Von Willebrand factor homolog	protein_coding	chr6	+	NM_011708	125532587	125686679
TC0600001521.mm.1	1.21766	up	0.0181948	0.553705	Clec2i	NM_001289706	C-type lectin domain family 2, member i	protein_coding	chr6	+	NM_001289706	128887587	128898167
TC0600001532.mm.1	1.45737	up	0.0456949	0.616426	Clec12a	NM_177686	C-type lectin domain family 12, member a	protein_coding	chr6	+	NM_177686	129342691	129365303
TC0600001579.mm.1	1.16563	up	0.0157955	0.54914	Etv6	NM_007961	ets variant 6	protein_coding	chr6	+	NM_007961	134035700	134270158
TC0600001606.mm.1	1.32751	up	0.00480056	0.53309	Emp1	NM_001288627	epithelial membrane protein 1	protein_coding	chr6	+	NM_001288627	135362931	135383173
TC0600001637.mm.1	1.13993	up	0.00591302	0.534517	Dera	NM_172733	2-deoxyribose-5-phosphate aldolase homolog (C. elegans)	protein_coding	chr6	+	NM_172733	137754542	137838082
TC0600001808.mm.1	1.10634	up	0.0135521	0.546476	Pon2	NM_183308	paraoxonase 2	protein_coding	chr6	-	NM_183308	5263210	5298455
TC0600001813.mm.1	1.31891	up	0.0233213	0.569815	Slc25a13	NM_001177572	solute carrier family 25 (mitochondrial carrier, adenine nucleotide translocator), member 13	protein_coding	chr6	-	NM_001177572	6041218	6217173
TC0600001874.mm.1	1.11194	up	0.00910288	0.539983	Tmem168	NM_028990	transmembrane protein 168	protein_coding	chr6	-	NM_028990	13580687	13608100
TC0600001890.mm.1	1.88956	up	0.00405572	0.53309	Tfec	NM_031198	transcription factor EC	protein_coding	chr6	-	NM_031198	16833381	16898441
TC0600001970.mm.1	1.11241	up	0.00434187	0.53309	Rbm28	NM_133925	RNA binding motif protein 28	protein_coding	chr6	-	NM_133925	29123573	29165006
TC0600002099.mm.1	1.10516	up	0.0266823	0.577874	Zc3hav1	NM_028421	zinc finger CCCH type, antiviral 1	protein_coding	chr6	-	NM_028421	38305286	38354603
TC0600002116.mm.1	1.16549	up	0.0294892	0.584326	Kdm7a	NM_001033430	lysine (K)-specific demethylase 7A	protein_coding	chr6	-	NM_001033430	39136620	39206789
TC0600002142.mm.1	2.02809	up	0.00462039	0.53309	Clec5a	NM_001038604	C-type lectin domain family 5, member a	protein_coding	chr6	-	NM_001038604	40574894	40585821
TC0600002183.mm.1	1.21376	up	0.019191	0.556	Gm20730	ENSMUST00000103301	predicted gene, 20730	protein_coding	chr6	-	ENSMUST00000103301	43081515	43082097
TC0600002200.mm.1	1.12611	up	0.0307871	0.587646	Ezh2	NM_001146689	enhancer of zeste homolog 2 (Drosophila)	protein_coding	chr6	-	NM_001146689	47530274	47595341
TC0600002212.mm.1	1.12408	up	0.0263696	0.577649	Pdia4	NM_009787	protein disulfide isomerase associated 4	protein_coding	chr6	-	NM_009787	47796141	47813512
TC0600002233.mm.1	1.23034	up	0.0254772	0.576339	Tmem176b	NM_001164207	transmembrane protein 176B	protein_coding	chr6	-	NM_001164207	48833811	48841374
TC0600002265.mm.1	1.14076	up	0.0350739	0.595964	Hnrnpa2b1	NM_016806	heterogeneous nuclear ribonucleoprotein A2/B1	protein_coding	chr6	-	NM_016806	51460434	51469894
TC0600002269.mm.1	1.29193	up	0.001743	0.53309	Skap2	NM_018773	src family associated phosphoprotein 2	protein_coding	chr6	-	NM_018773	51859165	52012549
TC0600002337.mm.1	1.19623	up	0.0084925	0.539983	Lsm5	NM_025520	LSM5 homolog, U6 small nuclear RNA associated (S. cerevisiae)	protein_coding	chr6	-	NM_025520	56701063	56704699
TC0600002404.mm.1	1.72009	up	0.00726878	0.538479	Hpgds	NM_019455	hematopoietic prostaglandin D synthase	protein_coding	chr6	-	NM_019455	65117293	65144908
TC0600002423.mm.1	1.62499	up	0.0380683	0.600075	Il12rb2	NM_008354	interleukin 12 receptor, beta 2	protein_coding	chr6	-	NM_008354	67291318	67376188
TC0600002425.mm.1	1.10859	up	0.0399255	0.602174	Il23r	NM_144548	interleukin 23 receptor	protein_coding	chr6	-	NM_144548	67422932	67491855
TC0600002656.mm.1	1.75764	up	0.0168535	0.551814	Arhgap25	NM_001037727	Rho GTPase activating protein 25	protein_coding	chr6	-	NM_001037727	87458545	87533259
TC0600002697.mm.1	1.24671	up	0.0232164	0.569815	Plxna1	NM_008881	plexin A1	protein_coding	chr6	-	NM_008881	89316313	89362613
TC0600002802.mm.1	1.29319	up	0.00593474	0.534517	Frmd4b	NM_145148	FERM domain containing 4B	protein_coding	chr6	-	NM_145148	97286867	97617657
TC0600002858.mm.1	1.10477	up	0.0115436	0.546476	Shq1	NM_181590	SHQ1 homolog (S. cerevisiae)	protein_coding	chr6	-	NM_181590	100573081	100671157
TC0600002965.mm.1	1.24007	up	0.0241149	0.572748	Plxnd1	NM_026376	plexin D1	protein_coding	chr6	-	NM_026376	115954811	115995005
TC0600002978.mm.1	1.50181	up	0.00505196	0.534517	Rassf4	NM_178045	Ras association (RalGDS/AF-6) domain family member 4	protein_coding	chr6	-	NM_178045	116633008	116673836
TC0600003071.mm.1	1.66396	up	0.0058498	0.534517	Apobec1	NM_001134391	apolipoprotein B mRNA editing enzyme, catalytic polypeptide 1	protein_coding	chr6	-	NM_001134391	122577792	122602444
TC0600003079.mm.1	1.89166	up	0.00568328	0.534517	C3ar1	NM_009779	complement component 3a receptor 1	protein_coding	chr6	-	NM_009779	122847138	122856161
TC0600003084.mm.1	1.33578	up	0.0396076	0.602174	Clec4e	NM_019948	C-type lectin domain family 4, member e	protein_coding	chr6	-	NM_019948	123281789	123289871
TC0600003108.mm.1	1.18581	up	0.0402198	0.602383	C1s1	NM_001097617	complement component 1, s subcomponent 1	protein_coding	chr6	-	NM_001097617	124530344	124542359
TC0600003109.mm.1	1.19361	up	0.0323276	0.592102	C1s2	NM_173864	complement component 1, s subcomponent 2	protein_coding	chr6	-	NM_173864	124624625	124636085
TC0600003114.mm.1	1.43003	up	0.0288567	0.582042	Ptpn6	NM_001077705	protein tyrosine phosphatase, non-receptor type 6	protein_coding	chr6	-	NM_001077705	124720707	124738714
TC0600003237.mm.1	2.18044	up	0.00318984	0.53309	Olr1	NM_138648	oxidized low density lipoprotein (lectin-like) receptor 1	protein_coding	chr6	-	NM_138648	129485246	129507165
TC0600003286.mm.1	1.14628	up	0.0143167	0.546825	Tas2r122	NM_001039128	taste receptor, type 2, member 122	protein_coding	chr6	-	NM_001039128	132710999	132711928
TC0600003342.mm.1	1.32368	up	0.0132221	0.546476	Eps8	NM_001271587	epidermal growth factor receptor pathway substrate 8	protein_coding	chr6	-	NM_001271587	137477245	137654876
TC0600003474.mm.1	1.10545	up	0.043911	0.613792	Fam60a	NM_019643	family with sequence similarity 60, member A	protein_coding	chr6	-	NM_019643	148921035	148946467
TC0600003501.mm.1	1.14814	up	0.0352451	0.595964	Gimap5	NM_175035	GTPase, IMAP family member 5	protein_coding	chr6	+	NM_175035	48746197	48754210
TC0600003510.mm.1	1.59851	up	0.0258138	0.577449	Igkv17-127	ENSMUST00000103309	immunoglobulin kappa variable 17-127	protein_coding	chr6	+	ENSMUST00000103309	67861159	67861659
TC0600003511.mm.1	2.12789	up	0.00682784	0.538479	Igkv14-126	ENSMUST00000103310	immunoglobulin kappa variable 14-126	protein_coding	chr6	+	ENSMUST00000103310	67896172	67896642
TC0600003513.mm.1	1.61731	up	0.049182	0.62505	Igkv1-122	ENSMUST00000103314	immunoglobulin kappa chain variable 1-122	protein_coding	chr6	+	ENSMUST00000103314	68016717	68121827
TC0600003514.mm.1	2.4332	up	0.00197455	0.53309	Igkv17-121	ENSMUST00000103315	immunoglobulin kappa variable 17-121	protein_coding	chr6	+	ENSMUST00000103315	68036818	68037318
TC0600003547.mm.1	2.99835	up	0.016228	0.549889	Igkv4-91	ENSMUST00000103333	immunoglobulin kappa chain variable 4-91	protein_coding	chr6	-	ENSMUST00000103333	68768555	68769103
TC0600003586.mm.1	3.15985	up	0.0417942	0.609054	Igkv8-30	ENSMUST00000103378	immunoglobulin kappa chain variable 8-30	protein_coding	chr6	-	ENSMUST00000103378	70117061	70117617
TC0700000030.mm.1	1.64365	up	0.0177373	0.551814	Pira6	NM_008848	paired-Ig-like receptor A6	protein_coding	chr7	+	NM_008848	4274143	4282928
TC0700000318.mm.1	1.15197	up	0.0174214	0.551814	Vmn1r143	NM_001166750	vomeronasal 1 receptor 143	protein_coding	chr7	+	NM_001166750	20193710	20194633
TC0700000320.mm.1	1.16524	up	0.0108504	0.546476	Vmn1r104	NM_001166738	vomeronasal 1 receptor 104	protein_coding	chr7	+	NM_001166738	20533837	20534760
TC0700000325.mm.1	1.16029	up	0.0200242	0.558206	Vmn1r116	NM_001166744	vomeronasal 1 receptor 116	protein_coding	chr7	+	NM_001166744	20872256	20873179
TC0700000338.mm.1	1.17795	up	0.00577836	0.534517	Vmn1r143	NM_001166750	vomeronasal 1 receptor 143	protein_coding	chr7	+	NM_001166750	22189377	22190300
TC0700000341.mm.1	1.15982	up	0.00782936	0.538647	Vmn1r152	NM_001166752	vomeronasal 1 receptor 152	protein_coding	chr7	+	NM_001166752	22522967	22523890
TC0700000344.mm.1	1.11017	up	0.0317904	0.590103	Vmn1r157	NM_001166754	vomeronasal 1 receptor 157	protein_coding	chr7	+	NM_001166754	22761697	22762590
TC0700000383.mm.1	1.30169	up	0.0157447	0.54914	Plaur	NM_011113	plasminogen activator, urokinase receptor	protein_coding	chr7	+	NM_011113	24462500	24475873
TC0700000424.mm.1	1.24306	up	0.0172182	0.551814	Tgfb1	NM_011577	transforming growth factor, beta 1	protein_coding	chr7	+	NM_011577	25687002	25705077
TC0700000487.mm.1	1.10228	up	0.0255104	0.576339	Fbl	NM_007991	fibrillarin	protein_coding	chr7	+	NM_007991	28169710	28179269
TC0700000561.mm.1	1.67674	up	0.0215189	0.565233	Tyrobp	NM_011662	TYRO protein tyrosine kinase binding protein	protein_coding	chr7	+	NM_011662	30413788	30417582
TC0700000810.mm.1	1.19539	up	0.0437121	0.613792	Napsa	NM_008437	napsin A aspartic peptidase	protein_coding	chr7	+	NM_008437	44572432	44586862
TC0700000894.mm.1	1.12104	up	0.0200051	0.558206	Zdhhc13	NM_028031	zinc finger, DHHC domain containing 13	protein_coding	chr7	+	NM_028031	48789003	48827440
TC0700000904.mm.1	1.11187	up	0.00967161	0.539983	Prmt3	NM_133740	protein arginine N-methyltransferase 3	protein_coding	chr7	+	NM_133740	49778346	49858265
TC0700000933.mm.1	1.14813	up	0.00255846	0.53309	Cyfip1	NM_001164661	cytoplasmic FMR1 interacting protein 1	protein_coding	chr7	+	NM_001164661	55841745	55932633
TC0700000978.mm.1	1.19189	up	0.000366541	0.53309	Mtmr10	NM_172742	myotubularin related protein 10	protein_coding	chr7	+	NM_172742	64287653	64340806
TC0700001151.mm.1	1.29804	up	0.0127673	0.546476	Prc1	NM_001285997	protein regulator of cytokinesis 1	protein_coding	chr7	+	NM_001285997	80294450	80316259
TC0700001169.mm.1	1.18488	up	0.0178513	0.551814	Pde8a	NM_008803	phosphodiesterase 8A	protein_coding	chr7	+	NM_008803	81213596	81334533
TC0700001178.mm.1	1.19771	up	0.0194837	0.556	Tm6sf1	NM_145375	transmembrane 6 superfamily member 1	protein_coding	chr7	+	NM_145375	81859001	81884434
TC0700001198.mm.1	1.1585	up	0.04304	0.612327	Stard5	NM_023377	StAR-related lipid transfer (START) domain containing 5	protein_coding	chr7	+	NM_023377	83631959	83653127
TC0700001258.mm.1	1.2408	up	0.025449	0.576339	Ctsc	NM_009982	cathepsin C	protein_coding	chr7	+	NM_009982	88278085	88310888
TC0700001348.mm.1	1.18249	up	0.0058206	0.534517	Alg8	NM_199035	asparagine-linked glycosylation 8 (alpha-1,3-glucosyltransferase)	protein_coding	chr7	+	NM_199035	97371606	97392159
TC0700001404.mm.1	1.35597	up	0.00531002	0.534517	P4ha3	NM_177161	procollagen-proline, 2-oxoglutarate 4-dioxygenase (proline 4-hydroxylase), alpha polypeptide III	protein_coding	chr7	+	NM_177161	100285520	100319699
TC0700001488.mm.1	1.13387	up	0.0175093	0.551814	Olfr596	NM_001190381	olfactory receptor 596	protein_coding	chr7	+	NM_001190381	103309723	103310661
TC0700001523.mm.1	1.1228	up	0.0329845	0.592892	Olfr651	NM_146813	olfactory receptor 651	protein_coding	chr7	+	NM_146813	104552884	104553952
TC0700001626.mm.1	1.10453	up	0.0494476	0.62505	Swap70	NM_009302	SWA-70 protein	protein_coding	chr7	+	NM_009302	110221703	110283506
TC0700001666.mm.1	1.11051	up	0.0293686	0.583445	Far1	NM_001285831	fatty acyl CoA reductase 1	protein_coding	chr7	+	NM_001285831	113513834	113571511
TC0700001689.mm.1	1.14888	up	0.0258961	0.577449	Xylt1	NM_175645	xylosyltransferase 1	protein_coding	chr7	+	NM_175645	117033971	117667751
TC0700001739.mm.1	1.14465	up	0.0396423	0.602174	Mettl9	NM_021554	methyltransferase like 9	protein_coding	chr7	+	NM_021554	121034445	121078329
TC0700001756.mm.1	1.17301	up	0.0380893	0.600075	Prkcb	NM_008855	protein kinase C, beta	protein_coding	chr7	+	NM_008855	122288751	122634402
TC0700001875.mm.1	1.68878	up	0.00765654	0.538479	Itgam	NM_001082960	integrin alpha M	protein_coding	chr7	+	NM_001082960	128062640	128128160
TC0700001876.mm.1	2.19332	up	0.0096097	0.539983	Itgax	NM_021334	integrin alpha X	protein_coding	chr7	+	NM_021334	128129547	128150657
TC0700001955.mm.1	1.1586	up	0.0215872	0.565645	Nps	NM_001163611	neuropeptide S	protein_coding	chr7	+	NM_001163611	135268619	135272942
TC0700001959.mm.1	1.35518	up	0.0117555	0.546476	Ptpre	NM_011212	protein tyrosine phosphatase, receptor type, E	protein_coding	chr7	+	NM_011212	135537824	135686294
TC0700002100.mm.1	1.13145	up	0.0259446	0.577449	E230032D23Rik	uc009kpq.1	RIKEN cDNA E230032D23 gene	protein_coding	chr7	+	uc009kpq.1	143628024	143670614
TC0700002143.mm.1	1.75433	up	0.00869101	0.539983	Lair1	NM_001113474	leukocyte-associated Ig-like receptor 1	protein_coding	chr7	-	NM_001113474	4003288	4063204
TC0700002422.mm.1	1.28475	up	0.020801	0.560129	C5ar1	NM_001173550	complement component 5a receptor 1	protein_coding	chr7	-	NM_001173550	16246743	16259540
TC0700002496.mm.1	1.2992	up	0.041194	0.605378	Apoc1	NM_001110009	apolipoprotein C-I	protein_coding	chr7	-	NM_001110009	19689480	19692659
TC0700002716.mm.1	1.10888	up	0.0163749	0.549889	Psmd8	NM_026545	proteasome (prosome, macropain) 26S subunit, non-ATPase, 8	protein_coding	chr7	-	NM_026545	29174187	29180701
TC0700002779.mm.1	1.3372	up	0.0486158	0.624575	Cd22	NM_001043317	CD22 antigen	protein_coding	chr7	-	NM_001043317	30865402	30880342
TC0700002950.mm.1	1.22171	up	0.0396545	0.602174	Cd33	NM_001111058	CD33 antigen	protein_coding	chr7	-	NM_001111058	43527456	43544428
TC0700002999.mm.1	1.37915	up	0.0216815	0.565645	Cd37	NM_007645	CD37 antigen	protein_coding	chr7	-	NM_007645	45233632	45239115
TC0700003006.mm.1	1.31395	up	0.0128088	0.546476	Ftl1	NM_010240	ferritin light chain 1	protein_coding	chr7	-	NM_010240	45457944	45459886
TC0700003049.mm.1	1.10624	up	0.0482874	0.623623	Spty2d1	NM_175318	SPT2, Suppressor of Ty, domain containing 1 (S. cerevisiae)	protein_coding	chr7	-	NM_175318	46990396	47008414
TC0700003068.mm.1	1.6545	up	0.00187345	0.53309	Mrgprb1	NM_205810	MAS-related GPR, member B1	protein_coding	chr7	-	NM_205810	48444113	48456342
TC0700003070.mm.1	1.19473	up	0.030126	0.586387	Mrgprb2	NM_175531	MAS-related GPR, member B2	protein_coding	chr7	-	NM_175531	48550965	48558086
TC0700003100.mm.1	1.21892	up	0.00529178	0.534517	Nipa2	NM_001256130	non imprinted in Prader-Willi/Angelman syndrome 2 homolog (human)	protein_coding	chr7	-	NM_001256130	55931266	55962493
TC0700003570.mm.1	1.48354	up	0.010346	0.543505	Anpep	NM_008486	alanyl (membrane) aminopeptidase	protein_coding	chr7	-	NM_008486	79821803	79848210
TC0700003597.mm.1	1.14213	up	0.0193807	0.556	Iqgap1	NM_016721	IQ motif containing GTPase activating protein 1	protein_coding	chr7	-	NM_016721	80711583	80803331
TC0700003650.mm.1	1.17982	up	0.0210979	0.560199	Abhd17c	NM_133722	abhydrolase domain containing 17C	protein_coding	chr7	-	NM_133722	84109356	84151893
TC0700003770.mm.1	1.14567	up	0.0322855	0.592102	Myo7a	NM_001256081	myosin VIIA	protein_coding	chr7	-	NM_001256081	98051054	98119524
TC0700003775.mm.1	1.30626	up	0.00865202	0.539983	Acer3	NM_025408	alkaline ceramidase 3	protein_coding	chr7	-	NM_025408	98211987	98321208
TC0700003807.mm.1	1.15597	up	0.0282387	0.581031	Spcs2	NM_025668	signal peptidase complex subunit 2 homolog (S. cerevisiae)	protein_coding	chr7	-	NM_025668	99837569	99858893
TC0700003815.mm.1	1.11873	up	0.0132654	0.546476	Pold3	NM_133692	polymerase (DNA-directed), delta 3, accessory subunit	protein_coding	chr7	-	NM_133692	100082111	100121565
TC0700003850.mm.1	1.71965	up	0.0173884	0.551814	Il18bp	NM_010531	interleukin 18 binding protein	protein_coding	chr7	-	NM_010531	102015074	102018690
TC0700003869.mm.1	1.16603	up	0.038018	0.600075	Olfr78	NM_001168503	olfactory receptor 78	protein_coding	chr7	-	NM_001168503	102740721	102759471
TC0700003974.mm.1	1.11679	up	0.0390089	0.602087	Olfr690	NM_020290	olfactory receptor 690	protein_coding	chr7	-	NM_020290	105329217	105330278
TC0700004018.mm.1	1.1154	up	0.0129153	0.546476	Olfr699	NM_001011862	olfactory receptor 699	protein_coding	chr7	-	NM_001011862	106790049	106790999
TC0700004080.mm.1	1.14749	up	0.0151178	0.548674	Tmem9b	NM_020050	TMEM9 domain family, member B	protein_coding	chr7	-	NM_020050	109735834	109752875
TC0700004172.mm.1	1.11204	up	0.0363693	0.597892	Itpripl2	NM_001033380	inositol 1,4,5-triphosphate receptor interacting protein-like 2	protein_coding	chr7	-	NM_001033380	118485111	118491975
TC0700004177.mm.1	1.21406	up	0.00582454	0.534517	Knop1	NM_001168218	lysine rich nucleolar protein 1	protein_coding	chr7	-	NM_001168218	118842217	118856254
TC0700004207.mm.1	1.84731	up	0.0210092	0.560129	Igsf6	NM_030691	immunoglobulin superfamily, member 6	protein_coding	chr7	-	NM_030691	121064067	121074530
TC0700004351.mm.1	1.15504	up	0.0207093	0.560129	Pycard	NM_023258	PYD and CARD domain containing	protein_coding	chr7	-	NM_023258	127991373	127993867
TC0700004363.mm.1	1.19991	up	0.0491537	0.62505	Rgs10	NM_026418	regulator of G-protein signalling 10	protein_coding	chr7	-	NM_026418	128373621	128418758
TC0700004451.mm.1	1.59249	up	0.00758101	0.538479	Mki67	NM_001081117	antigen identified by monoclonal antibody Ki 67	protein_coding	chr7	-	NM_001081117	135689788	135716379
TC0700004487.mm.1	2.00565	up	0.0135483	0.546476	Adam8	NM_007403	a disintegrin and metallopeptidase domain 8	protein_coding	chr7	-	NM_007403	139978932	139992562
TC0700004591.mm.1	1.69968	up	0.00535482	0.534517	Tnfrsf26	NM_175649	tumor necrosis factor receptor superfamily, member 26	protein_coding	chr7	-	NM_175649	143607685	143627892
TC0700004592.mm.1	1.14059	up	0.0236478	0.571043	Tnfrsf22	NM_023680	tumor necrosis factor receptor superfamily, member 22	protein_coding	chr7	-	NM_023680	143634806	143649661
TC0700004593.mm.1	1.33273	up	0.00200487	0.53309	Tnfrsf23	NM_024290	tumor necrosis factor receptor superfamily, member 23	protein_coding	chr7	-	NM_024290	143665807	143685872
TC0700004612.mm.1	1.21044	up	0.00997578	0.540311	Tpcn2	NM_146206	two pore segment channel 2	protein_coding	chr7	-	NM_146206	145181690	145284011
TC0700004630.mm.1	1.10216	up	0.0490756	0.62505	Hsd3b7	NM_001040684	hydroxy-delta-5-steroid dehydrogenase, 3 beta- and steroid delta-isomerase 7	protein_coding	chr7	+	NM_001040684	127800604	127803802
TC0700004631.mm.1	1.69183	up	0.0170764	0.551814	Pirb	NM_011095	paired Ig-like receptor B	protein_coding	chr7	-	NM_011095	3711409	3720391
TC0700004632.mm.1	1.86226	up	0.0181559	0.553426	Pira1	NM_011087	paired-Ig-like receptor A1	protein_coding	chr7	-	NM_011087	3731630	3739889
TC0700004633.mm.1	1.63674	up	0.0209591	0.560129	Gm15448	XM_001475879	predicted gene 15448	protein_coding	chr7	-	XM_001475879	3816781	3825687
TC0700004634.mm.1	1.80694	up	0.0184712	0.554235	Gm14548	NM_001166672	predicted gene 14548	protein_coding	chr7	-	NM_001166672	3836810	3898125
TC0700004635.mm.1	1.52336	up	0.0217845	0.565645	Lilra6	NM_011090	leukocyte immunoglobulin-like receptor, subfamily A (with TM domain), member 6	protein_coding	chr7	-	NM_011090	3908280	3915503
TC0700004640.mm.1	1.10355	up	0.0187153	0.554967	Shkbp1	NM_138676	Sh3kbp1 binding protein 1	protein_coding	chr7	-	NM_138676	27342133	27356019
TC0800000017.mm.1	1.22074	up	0.0113518	0.546476	Stxbp2	NM_011503	syntaxin binding protein 2	protein_coding	chr8	+	NM_011503	3630955	3643644
TC0800000020.mm.1	1.20427	up	0.0200635	0.558938	Mcemp1	NM_026985	mast cell expressed membrane protein 1	protein_coding	chr8	+	NM_026985	3665762	3668905
TC0800000114.mm.1	1.62505	up	0.00744115	0.538479	F7	NM_010172	coagulation factor VII	protein_coding	chr8	+	NM_010172	13026034	13035809
TC0800000115.mm.1	1.27038	up	0.0380592	0.600075	F10	NM_001242368	coagulation factor X	protein_coding	chr8	+	NM_001242368	13037308	13056676
TC0800000146.mm.1	1.17064	up	0.0169792	0.551814	Cln8	NM_012000	ceroid-lipofuscinosis, neuronal 8	protein_coding	chr8	+	NM_012000	14881335	14901720
TC0800000336.mm.1	1.11193	up	0.0151368	0.548674	Rnf170	NM_029965	ring finger protein 170	protein_coding	chr8	+	NM_029965	26119368	26143871
TC0800000394.mm.1	1.35039	up	0.00062293	0.53309	Gsr	NM_010344	glutathione reductase	protein_coding	chr8	+	NM_010344	33652523	33698163
TC0800000482.mm.1	1.23107	up	0.0482024	0.623322	Slc7a2	NM_001044740	solute carrier family 7 (cationic amino acid transporter, y+ system), member 2	protein_coding	chr8	+	NM_001044740	40862367	40922308
TC0800000539.mm.1	1.13882	up	0.011606	0.546476	Cenpu	NM_027973	centromere protein U	protein_coding	chr8	+	NM_027973	46552055	46580007
TC0800000541.mm.1	1.13515	up	0.0131709	0.546476	Casp3	NM_001284409	caspase 3	protein_coding	chr8	+	NM_001284409	46617291	46639698
TC0800000758.mm.1	1.22286	up	0.0326816	0.592776	Lrrc25	NM_153074	leucine rich repeat containing 25	protein_coding	chr8	+	NM_153074	70616844	70620850
TC0800000814.mm.1	1.24391	up	0.00227268	0.53309	Tpm4	NM_001001491	tropomyosin 4	protein_coding	chr8	+	NM_001001491	72134975	72153142
TC0800000845.mm.1	1.94303	up	0.0121229	0.546476	Hmox1	NM_010442	heme oxygenase (decycling) 1	protein_coding	chr8	+	NM_010442	75093591	75100596
TC0800000899.mm.1	1.27251	up	0.00715788	0.538479	Inpp4b	NM_001024617	inositol polyphosphate-4-phosphatase, type II	protein_coding	chr8	+	NM_001024617	81342556	82125036
TC0800000983.mm.1	1.19982	up	0.0469675	0.620331	Man2b1	NM_010764	mannosidase 2, alpha B1	protein_coding	chr8	+	NM_010764	85083269	85098739
TC0800001023.mm.1	1.1484	up	0.0456414	0.616231	Cnep1r1	NM_029074	CTD nuclear envelope phosphatase 1 regulatory subunit 1	protein_coding	chr8	+	NM_029074	88118759	88135197
TC0800001077.mm.1	1.19592	up	0.011321	0.546476	Mmp2	NM_008610	matrix metallopeptidase 2	protein_coding	chr8	+	NM_008610	92827328	92853420
TC0800001078.mm.1	1.41731	up	0.0317332	0.590103	Lpcat2	NM_173014	lysophosphatidylcholine acyltransferase 2	protein_coding	chr8	+	NM_173014	92855350	92919279
TC0800001119.mm.1	1.23782	up	0.0195175	0.55603	Cx3cl1	NM_009142	chemokine (C-X3-C motif) ligand 1	protein_coding	chr8	+	NM_009142	94772009	94782427
TC0800001176.mm.1	1.22721	up	0.0471503	0.620677	Cdh5	NM_009868	cadherin 5	protein_coding	chr8	+	NM_009868	104101625	104144502
TC0800001179.mm.1	1.2207	up	0.0114276	0.546476	Cklf	NM_001037841	chemokine-like factor	protein_coding	chr8	+	NM_001037841	104250861	104264936
TC0800001244.mm.1	1.21618	up	0.0382601	0.600149	Pla2g15	NM_133792	phospholipase A2, group XV	protein_coding	chr8	+	NM_133792	106150399	106164715
TC0800001263.mm.1	1.11283	up	0.0364708	0.597892	Nip7	NM_001164472	nuclear import 7 homolog (S. cerevisiae)	protein_coding	chr8	+	NM_001164472	107056877	107060931
TC0800001319.mm.1	1.10983	up	0.0382147	0.600117	Vac14	NM_146216	Vac14 homolog (S. cerevisiae)	protein_coding	chr8	+	NM_146216	110618638	110720398
TC0800001407.mm.1	1.32093	up	0.0380046	0.600075	Plcg2	NM_172285	phospholipase C, gamma 2	protein_coding	chr8	+	NM_172285	117498291	117635142
TC0800001639.mm.1	1.25822	up	0.00707937	0.538479	Shcbp1	NM_011369	Shc SH2-domain binding protein 1	protein_coding	chr8	-	NM_011369	4735976	4779567
TC0800001740.mm.1	1.23399	up	0.0165302	0.549889	Rasa3	NM_009025	RAS p21 protein activator 3	protein_coding	chr8	-	NM_009025	13566950	13677603
TC0800001863.mm.1	1.19769	up	0.0494443	0.62505	Ckap2	NM_001004140	cytoskeleton associated protein 2	protein_coding	chr8	-	NM_001004140	22168152	22185819
TC0800001901.mm.1	1.15103	up	0.00931331	0.539983	Adam9	NM_001270996	a disintegrin and metallopeptidase domain 9 (meltrin gamma)	protein_coding	chr8	-	NM_001270996	24949611	25016922
TC0800001952.mm.1	1.14272	up	0.0281158	0.581031	Rab11fip1	NM_001080813	RAB11 family interacting protein 1 (class I)	protein_coding	chr8	-	NM_001080813	27138773	27174646
TC0800002052.mm.1	1.15356	up	0.0154237	0.548674	Eri1	NM_026067	exoribonuclease 1	protein_coding	chr8	-	NM_026067	35465253	35495533
TC0800002102.mm.1	2.33428	up	0.00138306	0.53309	Msr1	NM_001113326	macrophage scavenger receptor 1	protein_coding	chr8	-	NM_001113326	39581700	39642678
TC0800002119.mm.1	1.16411	up	0.0171872	0.551814	Asah1	NM_019734	N-acylsphingosine amidohydrolase 1	protein_coding	chr8	-	NM_019734	41339838	41374773
TC0800002144.mm.1	1.12059	up	0.020824	0.560129	Klkb1	NM_008455	kallikrein B, plasma 1	protein_coding	chr8	-	NM_008455	45269442	45333216
TC0800002256.mm.1	1.33864	up	0.0103709	0.543737	Galnt7	NM_001167981	UDP-N-acetyl-alpha-D-galactosamine: polypeptide N-acetylgalactosaminyltransferase 7	protein_coding	chr8	-	NM_001167981	57523825	57653055
TC0800002429.mm.1	1.33247	up	0.026505	0.577649	Plvap	NM_032398	plasmalemma vesicle associated protein	protein_coding	chr8	-	NM_032398	71497753	71511769
TC0800002593.mm.1	1.11005	up	0.0065796	0.538479	Calr	NM_007591	calreticulin	protein_coding	chr8	-	NM_007591	84841850	84846934
TC0800002658.mm.1	1.28591	up	0.0101656	0.541749	Snx20	NM_027840	sorting nexin 20	protein_coding	chr8	-	NM_027840	88626827	88636128
TC0800002847.mm.1	1.60725	up	0.0027011	0.53309	Dpep2	NM_176913	dipeptidase 2	protein_coding	chr8	-	NM_176913	105984944	105996423
TC0800002947.mm.1	1.21594	up	0.0291075	0.582042	Mlkl	NM_029005	mixed lineage kinase domain-like	protein_coding	chr8	-	NM_029005	111311797	111338177
TC0800002962.mm.1	1.13542	up	0.00740771	0.538479	Gm6793	ENSMUST00000071732	heterogeneous nuclear ribonucleoprotein A3 pseudogene	protein_coding	chr8	-	ENSMUST00000071732	112013433	112015036
TC0800003031.mm.1	1.54152	up	0.0140464	0.546476	Cotl1	NM_028071	coactosin-like 1 (Dictyostelium)	protein_coding	chr8	-	NM_028071	119809214	119840579
TC0800003068.mm.1	1.35704	up	0.0457644	0.616437	Cyba	NM_007806	cytochrome b-245, alpha polypeptide	protein_coding	chr8	-	NM_007806	122424771	122432940
TC0800003074.mm.1	1.23008	up	0.00809042	0.539017	Piezo1	NM_001037298	piezo-type mechanosensitive ion channel component 1	protein_coding	chr8	-	NM_001037298	122481698	122551329
TC0800003077.mm.1	1.33741	up	0.0350808	0.595964	Galns	NM_001193645	galactosamine (N-acetyl)-6-sulfate sulfatase	protein_coding	chr8	-	NM_001193645	122578237	122611487
TC0900000032.mm.1	1.56263	up	0.00357745	0.53309	Casp4	NM_007609	caspase 4, apoptosis-related cysteine peptidase	protein_coding	chr9	+	NM_007609	5308828	5336791
TC0900000044.mm.1	2.25639	up	0.0098924	0.540118	Mmp13	NM_008607	matrix metallopeptidase 13	protein_coding	chr9	+	NM_008607	7272514	7283333
TC0900000046.mm.1	2.14032	up	0.00916862	0.539983	Mmp12	NM_008605	matrix metallopeptidase 12	protein_coding	chr9	+	NM_008605	7344381	7369499
TC0900000050.mm.1	1.99424	up	0.00129376	0.53309	Mmp8	NM_008611	matrix metallopeptidase 8	protein_coding	chr9	+	NM_008611	7558429	7568486
TC0900000051.mm.1	1.77898	up	0.00690602	0.538479	Mmp27	NM_001030289	matrix metallopeptidase 27	protein_coding	chr9	+	NM_001030289	7571396	7581885
TC0900000066.mm.1	1.19235	up	0.00586797	0.534517	Trpc6	NM_001282086	transient receptor potential cation channel, subfamily C, member 6	protein_coding	chr9	+	NM_001282086	8544142	8680741
TC0900000117.mm.1	1.20686	up	0.00561745	0.534517	Taf1d	NM_027261	TATA box binding protein (Tbp)-associated factor, RNA polymerase I, D	protein_coding	chr9	+	NM_027261	15306214	15316997
TC0900000126.mm.1	1.10609	up	0.0312366	0.588935	Slc36a4	NM_172289	solute carrier family 36 (proton/amino acid symporter), member 4	protein_coding	chr9	+	NM_172289	15709738	15743361
TC0900000158.mm.1	1.11549	up	0.00432752	0.53309	Olfr77	NM_146339	olfactory receptor 77	protein_coding	chr9	+	NM_146339	19917229	19922510
TC0900000199.mm.1	1.63258	up	0.0196366	0.557295	AB124611	NM_001198794	cDNA sequence AB124611	protein_coding	chr9	+	NM_001198794	21526176	21545333
TC0900000213.mm.1	1.10544	up	0.0372511	0.600075	6530413G14Rik	uc009ony.1	RIKEN cDNA 6530413G14 gene	protein_coding	chr9	+	uc009ony.1	22117308	22137754
TC0900000247.mm.1	1.32633	up	0.00366347	0.53309	Eepd1	NM_026189	endonuclease/exonuclease/phosphatase family domain containing 1	protein_coding	chr9	+	NM_026189	25481547	25604110
TC0900000296.mm.1	1.14603	up	0.00216282	0.53309	Ets1	NM_001038642	E26 avian leukemia oncogene 1, 5 domain	protein_coding	chr9	+	NM_001038642	32636221	32757820
TC0900000412.mm.1	1.18816	up	0.0074079	0.538479	Vwa5a	NM_001145957	von Willebrand factor A domain containing 5A	protein_coding	chr9	+	NM_001145957	38718268	38743337
TC0900000529.mm.1	1.18183	up	0.0199188	0.558206	Cd3d	NM_013487	CD3 antigen, delta polypeptide	protein_coding	chr9	+	NM_013487	44981786	44987052
TC0900000599.mm.1	1.14914	up	0.0486167	0.624575	Il18	NM_008360	interleukin 18	protein_coding	chr9	+	NM_008360	50554857	50581837
TC0900000664.mm.1	1.12188	up	0.0144762	0.546922	Ireb2	NM_022655	iron responsive element binding protein 2	protein_coding	chr9	+	NM_022655	54863755	54912534
TC0900000667.mm.1	1.10795	up	0.0326805	0.592776	Psma4	NM_011966	proteasome (prosome, macropain) subunit, alpha type 4	protein_coding	chr9	+	NM_011966	54950790	54958030
TC0900000748.mm.1	1.31354	up	0.0143442	0.546825	Hexa	NM_010421	hexosaminidase A	protein_coding	chr9	+	NM_010421	59539667	59565110
TC0900000753.mm.1	1.10563	up	0.0223157	0.567052	Myo9a	NM_173018	myosin IXa	protein_coding	chr9	+	NM_173018	59750896	59928866
TC0900000791.mm.1	1.16724	up	0.00158552	0.53309	Itga11	NM_176922	integrin alpha 11	protein_coding	chr9	+	NM_176922	62677826	62783982
TC0900000845.mm.1	1.1814	up	0.00159869	0.53309	Spg21	NM_138584	spastic paraplegia 21 homolog (human)	protein_coding	chr9	+	NM_138584	65460937	65488470
TC0900000863.mm.1	1.2644	up	0.00477425	0.53309	Fam96a	NM_026635	family with sequence similarity 96, member A	protein_coding	chr9	+	NM_026635	66126611	66138968
TC0900000888.mm.1	1.10898	up	0.0222833	0.567052	Vps13c	NM_177184	vacuolar protein sorting 13C (yeast)	protein_coding	chr9	+	NM_177184	67840396	67995634
TC0900000927.mm.1	1.23581	up	0.0208119	0.560129	Myo1e	NM_181072	myosin IE	protein_coding	chr9	+	NM_181072	70207350	70400067
TC0900000943.mm.1	1.18918	up	0.0132658	0.546476	Adam10	NM_007399	a disintegrin and metallopeptidase domain 10	protein_coding	chr9	+	NM_007399	70678997	70780229
TC0900000950.mm.1	1.39918	up	0.00866018	0.539983	Aldh1a2	NM_009022	aldehyde dehydrogenase family 1, subfamily A2	protein_coding	chr9	+	NM_009022	71215789	71296243
TC0900001009.mm.1	1.38774	up	0.0190018	0.556	Myo5a	NM_010864	myosin VA	protein_coding	chr9	+	NM_010864	75071015	75223688
TC0900001099.mm.1	1.38203	up	0.0418506	0.609338	Sh3bgrl2	NM_172507	SH3 domain binding glutamic acid-rich protein like 2	protein_coding	chr9	+	NM_172507	83548329	83638801
TC0900001101.mm.1	1.12512	up	0.0305553	0.586387	Ttk	NM_001110265	Ttk protein kinase	protein_coding	chr9	+	NM_001110265	83834689	83872390
TC0900001123.mm.1	1.17038	up	0.00157469	0.53309	Cyb5r4	NM_024195	cytochrome b5 reductase 4	protein_coding	chr9	+	NM_024195	87022014	87077774
TC0900001142.mm.1	2.4165	up	0.00596162	0.534698	Bcl2a1a	NM_009742	B cell leukemia/lymphoma 2 related protein A1a	protein_coding	chr9	+	NM_009742	88956920	88962416
TC0900001243.mm.1	1.13528	up	0.0273744	0.581031	Faim	NM_001122851	Fas apoptotic inhibitory molecule	protein_coding	chr9	+	NM_001122851	98986373	99002019
TC0900001302.mm.1	1.10822	up	0.0293475	0.583202	Topbp1	NM_176979	topoisomerase (DNA) II binding protein 1	protein_coding	chr9	+	NM_176979	103305215	103350432
TC0900001402.mm.1	1.11609	up	0.048492	0.624575	Gpx1	NM_008160	glutathione peroxidase 1	protein_coding	chr9	+	NM_008160	108339080	108340344
TC0900001511.mm.1	1.93233	up	0.0145611	0.54741	Bcl2a1c	NM_007535	B cell leukemia/lymphoma 2 related protein A1c	protein_coding	chr9	+	NM_007535	114330135	114330578
TC0900001652.mm.1	1.1465	up	0.0163216	0.549889	Kif15	NM_010620	kinesin family member 15	protein_coding	chr9	+	NM_010620	122951081	123018733
TC0900001674.mm.1	1.78973	up	0.0248676	0.575093	Ccr2	NM_009915	chemokine (C-C motif) receptor 2	protein_coding	chr9	+	NM_009915	124101950	124113557
TC0900001675.mm.1	1.57105	up	0.0155394	0.548674	Ccr5	NM_009917	chemokine (C-C motif) receptor 5	protein_coding	chr9	+	NM_009917	124121543	124147699
TC0900001722.mm.1	1.18808	up	0.0429259	0.612066	Birc3	NM_007464	baculoviral IAP repeat-containing 3	protein_coding	chr9	-	NM_007464	7848699	7873186
TC0900001822.mm.1	1.12817	up	0.000747366	0.53309	Olfr854	NM_146522	olfactory receptor 854	protein_coding	chr9	-	NM_146522	19566435	19567382
TC0900001900.mm.1	1.44424	up	0.021395	0.563549	Acp5	NM_001102404	acid phosphatase 5, tartrate resistant	protein_coding	chr9	-	NM_001102404	22126727	22135746
TC0900001987.mm.1	1.2594	up	0.0198409	0.558206	Fli1	NM_008026	Friend leukemia integration 1	protein_coding	chr9	-	NM_008026	32422204	32542861
TC0900002003.mm.1	1.16893	up	0.0125872	0.546476	St3gal4	NM_009178	ST3 beta-galactoside alpha-2,3-sialyltransferase 4	protein_coding	chr9	-	NM_009178	35046579	35116810
TC0900002044.mm.1	1.75427	up	0.00559473	0.534517	Slc37a2	NM_001145960	solute carrier family 37 (glycerol-3-phosphate transporter), member 2	protein_coding	chr9	-	NM_001145960	37229149	37255738
TC0900002079.mm.1	1.11754	up	0.0367117	0.597896	Olfr957	NM_146745	olfactory receptor 957	protein_coding	chr9	-	NM_146745	39510783	39511718
TC0900002095.mm.1	1.2614	up	0.0126656	0.546476	Gramd1b	NM_172768	GRAM domain containing 1B	protein_coding	chr9	-	NM_172768	40293233	40531383
TC0900002415.mm.1	1.12637	up	0.0392398	0.602087	Tmem202	NM_178388	transmembrane protein 202	protein_coding	chr9	-	NM_178388	59518685	59525501
TC0900002451.mm.1	1.26042	up	0.00888348	0.539983	Kif23	NM_024245	kinesin family member 23	protein_coding	chr9	-	NM_024245	61917277	61946799
TC0900002533.mm.1	1.32382	up	0.0114627	0.546476	Rab8b	NM_173413	RAB8B, member RAS oncogene family	protein_coding	chr9	-	NM_173413	66843664	66919705
TC0900002537.mm.1	1.24964	up	0.012666	0.546476	Lactb	NM_030717	lactamase, beta	protein_coding	chr9	-	NM_030717	66955390	66975484
TC0900002593.mm.1	1.29107	up	0.0137348	0.546476	Ccnb2	NM_007630	cyclin B2	protein_coding	chr9	-	NM_007630	70407689	70421554
TC0900002599.mm.1	1.14052	up	0.0192185	0.556	Fam63b	NM_172772	family with sequence similarity 63, member B	protein_coding	chr9	-	NM_172772	70599014	70657174
TC0900002676.mm.1	1.15625	up	0.0387309	0.601571	Mapk6	NM_015806	mitogen-activated protein kinase 6	protein_coding	chr9	-	NM_015806	75369062	75410016
TC0900002678.mm.1	1.21843	up	0.0346537	0.595964	Tmod3	NM_016963	tropomodulin 3	protein_coding	chr9	-	NM_016963	75497780	75559657
TC0900002735.mm.1	1.33993	up	0.00535543	0.534517	Col12a1	NM_007730	collagen, type XII, alpha 1	protein_coding	chr9	-	NM_007730	79598991	79718831
TC0900002806.mm.1	1.80963	up	0.00375971	0.53309	Bcl2a1d	NM_007536	B cell leukemia/lymphoma 2 related protein A1d	protein_coding	chr9	-	NM_007536	88723287	88731850
TC0900002875.mm.1	1.14328	up	0.00534593	0.534517	Atp1b3	NM_007502	ATPase, Na+/K+ transporting, beta 3 polypeptide	protein_coding	chr9	-	NM_007502	96332657	96364304
TC0900002915.mm.1	1.1875	up	0.019276	0.556	Pik3cb	NM_029094	phosphatidylinositol 3-kinase, catalytic, beta polypeptide	protein_coding	chr9	-	NM_029094	99038402	99140621
TC0900002969.mm.1	1.12301	up	0.00479265	0.53309	Cdv3	NM_001134426	carnitine deficiency-associated gene expressed in ventricle 3	protein_coding	chr9	-	NM_001134426	103353101	103365780
TC0900002983.mm.1	1.13984	up	0.00333131	0.53309	Dnajc13	NM_001163026	DnaJ (Hsp40) homolog, subfamily C, member 13	protein_coding	chr9	-	NM_001163026	104151597	104262930
TC0900003024.mm.1	1.20991	up	0.0377139	0.600075	Mapkapk3	NM_178907	mitogen-activated protein kinase-activated protein kinase 3	protein_coding	chr9	-	NM_178907	107254927	107289877
TC0900003109.mm.1	1.11028	up	0.0464062	0.61775	5830462I19Rik	ENSMUST00000168137	RIKEN cDNA 5830462I19 gene	protein_coding	chr9	-	ENSMUST00000168137	110372048	110375430
TC0900003176.mm.1	1.20035	up	0.0205603	0.560129	Cmtm7	NM_001252479	CKLF-like MARVEL transmembrane domain containing 7	protein_coding	chr9	-	NM_001252479	114756836	114781993
TC0900003248.mm.1	1.37224	up	0.02367	0.571043	Cx3cr1	NM_009987	chemokine (C-X3-C motif) receptor 1	protein_coding	chr9	-	NM_009987	119901616	120068296
TC0900003313.mm.1	1.71363	up	0.020704	0.560129	Ccr1	NM_009912	chemokine (C-C motif) receptor 1	protein_coding	chr9	-	NM_009912	123962126	123968692
TC0900003317.mm.1	1.14543	up	0.0226816	0.569684	2010315B03Rik	NM_001243117	RIKEN cDNA 2010315B03 gene	protein_coding	chr9	-	NM_001243117	124291804	124312694
TC0900003331.mm.1	1.54249	up	0.015656	0.548674	Bcl2a1b	NM_007534	B cell leukemia/lymphoma 2 related protein A1b	protein_coding	chr9	+	NM_007534	89199209	89207838
TC0900003332.mm.1	1.17049	up	0.004483	0.53309	Mthfs	NM_026829	5, 10-methenyltetrahydrofolate synthetase	protein_coding	chr9	+	NM_026829	89210676	89377713
TC0900003342.mm.1	1.11095	up	0.0371465	0.600075	Syncrip	NM_001284328	synaptotagmin binding, cytoplasmic RNA interacting protein	protein_coding	chr9	-	NM_001284328	88449364	88482574
TC0X00000169.mm.1	1.32042	up	0.0220822	0.565645	Gpr34	NM_011823	G protein-coupled receptor 34	protein_coding	chrX	+	NM_011823	13632089	13640858
TC0X00000171.mm.1	1.16903	up	0.00520945	0.534517	Gpr82	NM_175669	G protein-coupled receptor 82	protein_coding	chrX	+	NM_175669	13661363	13667433
TC0X00000204.mm.1	1.12969	up	0.014255	0.546476	Rp2h	NM_133669	retinitis pigmentosa 2 homolog (human)	protein_coding	chrX	+	NM_133669	20364481	20405653
TC0X00000218.mm.1	1.42214	up	0.0492745	0.62505	Timp1	NM_001044384	tissue inhibitor of metalloproteinase 1	protein_coding	chrX	+	NM_001044384	20870166	20874737
TC0X00000279.mm.1	1.21833	up	0.0281022	0.581031	Gm2799	NM_001168334	predicted gene 2799	protein_coding	chrX	+	NM_001168334	32278394	32562009
TC0X00000316.mm.1	1.29782	up	0.00282382	0.53309	Il13ra1	NM_133990	interleukin 13 receptor, alpha 1	protein_coding	chrX	+	NM_133990	36112110	36171262
TC0X00000429.mm.1	1.11266	up	0.036335	0.597892	Utp14a	NM_028276	UTP14, U3 small nucleolar ribonucleoprotein, homolog A (yeast)	protein_coding	chrX	+	NM_028276	48256862	48282453
TC0X00000446.mm.1	1.13085	up	0.0357825	0.597024	Olfr1320	NM_207240	olfactory receptor 1320	protein_coding	chrX	+	NM_207240	49683504	49684463
TC0X00000548.mm.1	1.19271	up	0.00343264	0.53309	F9	NM_007979	coagulation factor IX	protein_coding	chrX	+	NM_007979	59999463	60030759
TC0X00000615.mm.1	1.12768	up	0.00753765	0.538479	Styx	ENSMUST00000096420	serine/threonine/tyrosine interaction protein	protein_coding	chrX	+	ENSMUST00000096420	68821093	68825318
TC0X00000649.mm.1	1.21912	up	0.00866651	0.539983	Mtm1	NM_001164190	X-linked myotubular myopathy gene 1	protein_coding	chrX	+	NM_001164190	71210767	71315691
TC0X00000958.mm.1	1.16497	up	0.030939	0.588177	Kif4	NM_008446	kinesin family member 4	protein_coding	chrX	+	NM_008446	100625737	100727271
TC0X00001054.mm.1	1.24857	up	0.00746121	0.538479	Pbdc1	NM_001281871	polysaccharide biosynthesis domain containing 1	protein_coding	chrX	+	NM_001281871	105079756	105117090
TC0X00001069.mm.1	2.03757	up	0.00644993	0.538479	Tlr13	NM_205820	toll-like receptor 13	protein_coding	chrX	+	NM_205820	106143204	106160493
TC0X00001084.mm.1	1.57132	up	5.54831e-05	0.473221	A630033H20Rik	NM_001122595	RIKEN cDNA A630033H20 gene	protein_coding	chrX	+	NM_001122595	107148927	107173661
TC0X00001276.mm.1	1.11316	up	0.0135919	0.546476	Cenpi	NM_145924	centromere protein I	protein_coding	chrX	+	NM_145924	134308084	134363980
TC0X00001283.mm.1	1.12839	up	0.0267365	0.577917	Hnrnph2	NM_019868	heterogeneous nuclear ribonucleoprotein H2	protein_coding	chrX	+	NM_019868	134601179	134607060
TC0X00001371.mm.1	2.15303	up	0.00314451	0.53309	Rnf128	NM_001254761	ring finger protein 128	protein_coding	chrX	+	NM_001254761	139563316	139673145
TC0X00001612.mm.1	1.17593	up	0.00894328	0.539983	Rps6ka3	NM_148945	ribosomal protein S6 kinase polypeptide 3	protein_coding	chrX	+	NM_148945	159210307	159368244
TC0X00001625.mm.1	1.20333	up	0.00937466	0.539983	Sh3kbp1	NM_001135727	SH3-domain kinase binding protein 1	protein_coding	chrX	+	NM_001135727	159627272	159978069
TC0X00001829.mm.1	1.61822	up	0.0169735	0.551814	Cybb	NM_007807	cytochrome b-245, beta polypeptide	protein_coding	chrX	-	NM_007807	9435252	9487771
TC0X00001934.mm.1	1.49567	up	0.0181716	0.553426	Cfp	NM_008823	complement factor properdin	protein_coding	chrX	-	NM_008823	20925454	20931555
TC0X00001937.mm.1	1.12625	up	0.0308549	0.58766	Zfp182	NM_001013387	zinc finger protein 182	protein_coding	chrX	-	NM_001013387	21026184	21062316
TC0X00002085.mm.1	1.14357	up	0.00521345	0.534517	Lamp2	NM_001017959	lysosomal-associated membrane protein 2	protein_coding	chrX	-	NM_001017959	38401357	38456455
TC0X00002161.mm.1	1.12938	up	0.037665	0.600075	Elf4	NM_019680	E74-like factor 4 (ets domain transcription factor)	protein_coding	chrX	-	NM_019680	48411046	48463132
TC0X00002189.mm.1	1.22789	up	0.00219328	0.53309	Rap2c	NM_172413	RAP2C, member of RAS oncogene family	protein_coding	chrX	-	NM_172413	51003912	51018018
TC0X00002238.mm.1	1.20196	up	0.0408629	0.604159	Mospd1	NM_027409	motile sperm domain containing 1	protein_coding	chrX	-	NM_027409	53344598	53370502
TC0X00002417.mm.1	1.21495	up	0.0345515	0.595851	Xlr4a	NM_001081642	X-linked lymphocyte-regulated 4A	protein_coding	chrX	-	NM_001081642	73074345	73082507
TC0X00002423.mm.1	1.20325	up	0.0374948	0.600075	Xlr4c	NM_183094	X-linked lymphocyte-regulated 4C	protein_coding	chrX	-	NM_183094	73233688	73243130
TC0X00002440.mm.1	1.23941	up	0.011708	0.546476	Renbp	NM_001164704	renin binding protein	protein_coding	chrX	-	NM_001164704	73922121	73930850
TC0X00002448.mm.1	1.26514	up	0.026767	0.577917	Dnase1l1	NM_001172154	deoxyribonuclease 1-like 1	protein_coding	chrX	-	NM_001172154	74273217	74282337
TC0X00002504.mm.1	1.26264	up	0.0134842	0.546476	Prkx	NM_016979	protein kinase, X-linked	protein_coding	chrX	-	NM_016979	77761411	77796278
TC0X00002797.mm.1	1.18301	up	0.00300638	0.53309	Abcb7	NM_009592	ATP-binding cassette, sub-family B (MDR/TAP), member 7	protein_coding	chrX	-	NM_009592	104280565	104413856
TC0X00002825.mm.1	1.1792	up	0.0173406	0.551814	Magt1	NM_001190409	magnesium transporter 1	protein_coding	chrX	-	NM_001190409	105968084	106011906
TC0X00002834.mm.1	1.52915	up	0.0137318	0.546476	Cysltr1	NM_001281859	cysteinyl leukotriene receptor 1	protein_coding	chrX	-	NM_001281859	106574346	106603679
TC0X00002994.mm.1	1.483	up	0.011454	0.546476	Btk	NM_013482	Bruton agammaglobulinemia tyrosine kinase	protein_coding	chrX	-	NM_013482	134542336	134583570
TC0X00002995.mm.1	1.58974	up	0.0104247	0.545691	Gla	NM_013463	galactosidase, alpha	protein_coding	chrX	-	NM_013463	134588149	134601125
TC0X00003098.mm.1	1.21641	up	0.017521	0.551814	Acsl4	NM_001033600	acyl-CoA synthetase long-chain family member 4	protein_coding	chrX	-	NM_001033600	142317993	142390535
TC0X00003108.mm.1	1.19956	up	0.0106745	0.546476	Ammecr1	NM_019496	Alport syndrome, mental retardation, midface hypoplasia and elliptocytosis chromosomal region gene 1	protein_coding	chrX	-	NM_019496	142851146	142966728
TC0X00003250.mm.1	1.13075	up	0.00192704	0.53309	Yy2	NM_001098723	Yy2 transcription factor	protein_coding	chrX	-	NM_001098723	157535371	157598715
TC0X00003345.mm.1	1.1132	up	0.02954	0.58456	Ofd1	NM_177429	oral-facial-digital syndrome 1 gene homolog (human)	protein_coding	chrX	-	NM_177429	166390033	166440704
TC0X00003359.mm.1	1.63738	up	0.0201175	0.559389	Tlr8	NM_133212	toll-like receptor 8	protein_coding	chrX	-	NM_133212	167242696	167264329
TC0X00003360.mm.1	1.40177	up	0.03746	0.600075	Tlr7	NM_133211	toll-like receptor 7	protein_coding	chrX	-	NM_133211	167304929	167330558
TC0X00003376.mm.1	1.13398	up	0.00353527	0.53309	Hccs	NM_008222	holocytochrome c synthetase	protein_coding	chrX	-	NM_008222	169250193	169320372
TC0X00003400.mm.1	2.01824	up	0.00187693	0.53309	Gm6377	NM_001037917	predicted gene 6377	protein_coding	chrX	+	NM_001037917	109196756	109200445
TC0X00003435.mm.1	1.11596	up	0.0397026	0.602174	Slc10a3	NM_001256104	solute carrier family 10 (sodium/bile acid cotransporter family), member 3	protein_coding	chrX	-	NM_001256104	74369217	74373349
TC0X00003437.mm.1	1.60867	up	0.0139191	0.546476	Il2rg	NM_013563	interleukin 2 receptor, gamma chain	protein_coding	chrX	-	NM_013563	101264378	101268255
TC0Y00000248.mm.1	1.17005	up	0.0335409	0.593587	Gm21820	ENSMUST00000179056	predicted gene, 21820	protein_coding	chrY	-	ENSMUST00000179056	5248359	5249441
TC1000000011.mm.1	1.12769	up	0.0277477	0.581031	Plekhg1	NM_001033253	pleckstrin homology domain containing, family G (with RhoGef domain) member 1	protein_coding	chr10	+	NM_001033253	3740364	3967303
TC1000000142.mm.1	1.14176	up	0.0242024	0.572902	Ifngr1	NM_010511	interferon gamma receptor 1	protein_coding	chr10	+	NM_010511	19591949	19610229
TC1000000175.mm.1	1.18925	up	0.00531299	0.534517	H60b	NM_001177775	histocompatibility 60b	protein_coding	chr10	+	NM_001177775	22158569	22374139
TC1000000240.mm.1	1.44746	up	0.0057961	0.534517	Arhgap18	NM_176837	Rho GTPase activating protein 18	protein_coding	chr10	+	NM_176837	26753421	26918650
TC1000000300.mm.1	1.13793	up	0.0222805	0.567052	Col10a1	NM_009925	collagen, type X, alpha 1	protein_coding	chr10	+	NM_009925	34389981	34397085
TC1000000413.mm.1	1.21135	up	0.00485128	0.53309	Atg5	NM_053069	autophagy related 5	protein_coding	chr10	+	NM_053069	44268358	44364291
TC1000000446.mm.1	1.11558	up	0.0089492	0.539983	Ascc3	NM_198007	activating signal cointegrator 1 complex subunit 3	protein_coding	chr10	+	NM_198007	50592669	50851202
TC1000000469.mm.1	1.19805	up	0.0020193	0.53309	Nus1	NM_030250	nuclear undecaprenyl pyrophosphate synthase 1 homolog (S. cerevisiae)	protein_coding	chr10	+	NM_030250	52417547	52440192
TC1000000506.mm.1	1.11059	up	0.0396924	0.602174	Pkib	NM_001039050	protein kinase inhibitor beta, cAMP dependent, testis specific	protein_coding	chr10	+	NM_001039050	57631981	57741112
TC1000000509.mm.1	1.1459	up	0.0302702	0.586387	Smpdl3a	NM_020561	sphingomyelin phosphodiesterase, acid-like 3A	protein_coding	chr10	+	NM_020561	57794335	57811830
TC1000000547.mm.1	1.22476	up	0.0329124	0.592892	Psap	NM_001146120	prosaposin	protein_coding	chr10	+	NM_001146120	60277627	60302600
TC1000000548.mm.1	1.31849	up	0.0173286	0.551814	4632428N05Rik	NM_001159572	RIKEN cDNA 4632428N05 gene	protein_coding	chr10	+	NM_001159572	60346851	60430294
TC1000000598.mm.1	1.10712	up	0.0178623	0.551814	Herc4	NM_026101	hect domain and RLD 4	protein_coding	chr10	+	NM_026101	63243797	63317881
TC1000000653.mm.1	1.75538	up	0.00212175	0.53309	Tmem26	NM_177794	transmembrane protein 26	protein_coding	chr10	+	NM_177794	68723746	68782654
TC1000000688.mm.1	1.10868	up	0.00761817	0.538479	Ipmk	NM_027184	inositol polyphosphate multikinase	protein_coding	chr10	+	NM_027184	71347763	71433327
TC1000000759.mm.1	1.76193	up	0.0241808	0.572902	Itgb2	NM_008404	integrin beta 2	protein_coding	chr10	+	NM_008404	77530252	77565708
TC1000000784.mm.1	1.25551	up	0.0227755	0.569742	Cstb	NM_007793	cystatin B	protein_coding	chr10	+	NM_007793	78425670	78427622
TC1000000909.mm.1	1.16121	up	0.0351475	0.595964	Gm4767	NM_001142963_2	predicted gene 4767	protein_coding	chr10	+	NM_001142963_2	81812186	81826490
TC1000000933.mm.1	1.2027	up	0.00474454	0.53309	Txnrd1	NM_001042513	thioredoxin reductase 1	protein_coding	chr10	+	NM_001042513	82833951	82897724
TC1000000934.mm.1	1.2011	up	0.0192082	0.556	Eid3	NM_025499	EP300 interacting inhibitor of differentiation 3	protein_coding	chr10	+	NM_025499	82866626	82867930
TC1000000936.mm.1	1.15985	up	0.0138611	0.546476	Gm4799	ENSMUST00000095396	predicted gene 4799	protein_coding	chr10	+	ENSMUST00000095396	82954344	82955000
TC1000000937.mm.1	1.55483	up	0.000188774	0.53309	Chst11	NM_021439	carbohydrate sulfotransferase 11	protein_coding	chr10	+	NM_021439	82985497	83195900
TC1000001022.mm.1	1.10441	up	0.00269874	0.53309	Polr3b	NM_027423	polymerase (RNA) III (DNA directed) polypeptide B	protein_coding	chr10	+	NM_027423	84622292	84727178
TC1000001066.mm.1	1.31215	up	0.0133964	0.546476	Igf1	NM_001111274	insulin-like growth factor 1	protein_coding	chr10	+	NM_001111274	87858265	87937047
TC1000001079.mm.1	1.22874	up	0.00279454	0.53309	Gnptab	NM_001004164	N-acetylglucosamine-1-phosphate transferase, alpha and beta subunits	protein_coding	chr10	+	NM_001004164	88379132	88447329
TC1000001153.mm.1	1.17855	up	0.0222348	0.567052	Cep83	NM_029852	centrosomal protein 83	protein_coding	chr10	+	NM_029852	94688790	94790336
TC1000001190.mm.1	1.37235	up	0.00112412	0.53309	Lum	NM_008524	lumican	protein_coding	chr10	+	NM_008524	97565501	97572703
TC1000001198.mm.1	1.25201	up	0.00114124	0.53309	Atp2b1	NM_026482	ATPase, Ca++ transporting, plasma membrane 1	protein_coding	chr10	+	NM_026482	98915152	99026143
TC1000001204.mm.1	1.17603	up	0.00842023	0.539983	Galnt4	NM_015737	UDP-N-acetyl-alpha-D-galactosamine:polypeptide N-acetylgalactosaminyltransferase 4	protein_coding	chr10	+	NM_015737	99108135	99113247
TC1000001286.mm.1	1.36368	up	0.00579376	0.534517	Osbpl8	NM_001003717	oxysterol binding protein-like 8	protein_coding	chr10	+	NM_001003717	111164802	111297247
TC1000001621.mm.1	2.02197	up	0.0007262	0.53309	Mmp19	NM_001164197	matrix metallopeptidase 19	protein_coding	chr10	+	NM_001164197	128790910	128800824
TC1000001625.mm.1	1.19147	up	0.00466807	0.53309	Cd63	NM_001042580	CD63 antigen	protein_coding	chr10	+	NM_001042580	128908919	128912822
TC1000001696.mm.1	1.50082	up	0.0123755	0.546476	Ulbp1	NM_029975	UL16 binding protein 1	protein_coding	chr10	-	NM_029975	7444873	7473477
TC1000001744.mm.1	1.1901	up	0.0250737	0.576061	Rab32	NM_026405	RAB32, member RAS oncogene family	protein_coding	chr10	-	NM_026405	10545011	10558233
TC1000001761.mm.1	1.21285	up	0.00410495	0.53309	Stx11	NM_001163590	syntaxin 11	protein_coding	chr10	-	NM_001163590	12939983	12964259
TC1000001767.mm.1	1.21107	up	0.00524563	0.534517	Ltv1	NM_181470	LTV1 homolog (S. cerevisiae)	protein_coding	chr10	-	NM_181470	13178637	13193137
TC1000001786.mm.1	1.47981	up	0.0294626	0.584256	Gpr126	NM_001002268	G protein-coupled receptor 126	protein_coding	chr10	-	NM_001002268	14402585	14545036
TC1000001792.mm.1	1.12878	up	0.0126864	0.546476	Gje1	NM_029722	gap junction protein, epsilon 1	protein_coding	chr10	-	NM_029722	14715623	14718214
TC1000001813.mm.1	1.36008	up	0.0135873	0.546476	Tnfaip3	NM_001166402	tumor necrosis factor, alpha-induced protein 3	protein_coding	chr10	-	NM_001166402	19000910	19015657
TC1000001868.mm.1	1.15508	up	0.0373626	0.600075	Eya4	NM_010167	eyes absent 4 homolog (Drosophila)	protein_coding	chr10	-	NM_010167	23102963	23350786
TC1000001995.mm.1	1.16343	up	0.0100948	0.541108	Dse	NM_172508	dermatan sulfate epimerase	protein_coding	chr10	-	NM_172508	34151393	34207551
TC1000002000.mm.1	1.11243	up	0.0285867	0.582042	Nt5dc1	NM_176968	5-nucleotidase domain containing 1	protein_coding	chr10	-	NM_176968	34288288	34418552
TC1000002008.mm.1	1.31065	up	0.00822072	0.539017	Marcks	NM_008538	myristoylated alanine rich protein kinase C substrate	protein_coding	chr10	-	NM_008538	37133243	37138926
TC1000002041.mm.1	1.23694	up	0.0343306	0.594775	Rpf2	NM_001042556	ribosome production factor 2 homolog (S. cerevisiae)	protein_coding	chr10	-	NM_001042556	40223246	40247039
TC1000002093.mm.1	1.34908	up	0.0275444	0.581031	Aim1	NM_172393	absent in melanoma 1	protein_coding	chr10	-	NM_172393	43950307	44004846
TC1000002099.mm.1	1.2854	up	0.00630245	0.538479	Prdm1	NM_007548	PR domain containing 1, with ZNF domain	protein_coding	chr10	-	NM_007548	44437175	44528501
TC1000002175.mm.1	1.19026	up	0.018821	0.556	Man1a	NM_008548	mannosidase 1, alpha	protein_coding	chr10	-	NM_008548	53904788	54075796
TC1000002210.mm.1	1.14964	up	0.00978944	0.539983	10-Sep	NM_001024910	septin 10	protein_coding	chr10	-	NM_001024910	59141627	59223681
TC1000002234.mm.1	1.22926	up	0.0387049	0.601571	Slc29a3	NM_023596	solute carrier family 29 (nucleoside transporters), member 3	protein_coding	chr10	-	NM_023596	60712072	60752794
TC1000002239.mm.1	1.35303	up	0.00554832	0.534517	Sgpl1	NM_009163	sphingosine phosphate lyase 1	protein_coding	chr10	-	NM_009163	61098642	61147703
TC1000002259.mm.1	1.11061	up	0.0306228	0.586387	Vps26a	NM_001113355	vacuolar protein sorting 26 homolog A (yeast)	protein_coding	chr10	-	NM_001113355	62454843	62486805
TC1000002260.mm.1	1.20608	up	0.042577	0.612066	Srgn	NM_011157	serglycin	protein_coding	chr10	-	NM_011157	62493833	62527451
TC1000002264.mm.1	1.14687	up	0.0163711	0.549889	Ddx21	NM_019553	DEAD (Asp-Glu-Ala-Asp) box polypeptide 21	protein_coding	chr10	-	NM_019553	62580247	62602298
TC1000002313.mm.1	1.20418	up	0.0035473	0.53309	Ado	NM_001005419	2-aminoethanethiol (cysteamine) dioxygenase	protein_coding	chr10	-	NM_001005419	67544511	67548955
TC1000002341.mm.1	1.14967	up	0.0270513	0.57967	Cdk1	NM_007659	cyclin-dependent kinase 1	protein_coding	chr10	-	NM_007659	69336635	69352938
TC1000002580.mm.1	1.16884	up	0.016188	0.549889	Slc41a2	NM_177388	solute carrier family 41, member 2	protein_coding	chr10	-	NM_177388	83230848	83337882
TC1000002627.mm.1	1.15173	up	0.00509143	0.534517	Hsp90b1	NM_011631	heat shock protein 90, beta (Grp94), member 1	protein_coding	chr10	-	NM_011631	86690209	86705509
TC1000002639.mm.1	1.11169	up	0.0190244	0.556	Parpbp	NM_029249	PARP1 binding protein	protein_coding	chr10	-	NM_029249	88091398	88146941
TC1000002642.mm.1	1.33781	up	0.0076705	0.538479	Dram1	NM_027878	DNA-damage regulated autophagy modulator 1	protein_coding	chr10	-	NM_027878	88322804	88379080
TC1000002647.mm.1	1.58393	up	0.00899969	0.539983	Spic	NM_011461	Spi-C transcription factor (Spi-1/PU.1 related)	protein_coding	chr10	-	NM_011461	88674772	88685015
TC1000002655.mm.1	1.40561	up	0.0196066	0.556862	Gas2l3	NM_001033331	growth arrest-specific 2 like 3	protein_coding	chr10	-	NM_001033331	89408540	89443967
TC1000002659.mm.1	1.11825	up	0.0182284	0.553891	Scyl2	NM_198021	SCY1-like 2 (S. cerevisiae)	protein_coding	chr10	-	NM_198021	89638721	89686285
TC1000002664.mm.1	1.26855	up	0.00264348	0.53309	Apaf1	NM_001042558	apoptotic peptidase activating factor 1	protein_coding	chr10	-	NM_001042558	90989311	91082770
TC1000002686.mm.1	1.11856	up	0.0137141	0.546476	Nedd1	NM_008682	neural precursor cell expressed, developmentally down-regulated gene 1	protein_coding	chr10	-	NM_008682	92684745	92722420
TC1000002693.mm.1	1.22911	up	0.00345573	0.53309	Elk3	NM_001282967	ELK3, member of ETS oncogene family	protein_coding	chr10	-	NM_001282967	93247414	93311159
TC1000002780.mm.1	1.33217	up	0.0265266	0.577649	Nts	NM_024435	neurotensin	protein_coding	chr10	-	NM_024435	102481756	102490418
TC1000002846.mm.1	1.2029	up	0.0395813	0.602174	Nav3	NM_001081035	neuron navigator 3	protein_coding	chr10	-	NM_001081035	109681260	110000219
TC1000002878.mm.1	1.31292	up	0.00956224	0.539983	Glipr1	NM_028608	GLI pathogenesis-related 1 (glioma)	protein_coding	chr10	-	NM_028608	111985448	112002631
TC1000002894.mm.1	1.14619	up	0.032292	0.592102	Tbc1d15	NM_025706	TBC1 domain family, member 15	protein_coding	chr10	-	NM_025706	115197871	115251493
TC1000002926.mm.1	1.17953	up	0.00212609	0.53309	Yeats4	NM_026570	YEATS domain containing 4	protein_coding	chr10	-	NM_026570	117215141	117224507
TC1000002929.mm.1	1.50001	up	0.0211264	0.56073	Lyz2	NM_017372	lysozyme 2	protein_coding	chr10	-	NM_017372	117277333	117282274
TC1000002930.mm.1	1.56205	up	0.0143569	0.546825	Lyz1	NM_013590	lysozyme 1	protein_coding	chr10	-	NM_013590	117287795	117292868
TC1000002945.mm.1	1.24444	up	0.00590104	0.534517	Rap1b	NM_024457	RAS related protein 1b	protein_coding	chr10	-	NM_024457	117813872	117845974
TC1000003019.mm.1	1.18688	up	0.0301807	0.586387	Irak3	NM_028679	interleukin-1 receptor-associated kinase 3	protein_coding	chr10	-	NM_028679	120141648	120202130
TC1000003035.mm.1	1.10446	up	0.00778843	0.538479	Lemd3	NM_001081193	LEM domain containing 3	protein_coding	chr10	-	NM_001081193	120923411	120979332
TC1000003049.mm.1	1.14984	up	0.0153334	0.548674	Tbk1	NM_019786	TANK-binding kinase 1	protein_coding	chr10	-	NM_019786	121546455	121586794
TC1000003122.mm.1	1.15616	up	0.0497482	0.62505	Gpr182	NM_007412	G protein-coupled receptor 182	protein_coding	chr10	-	NM_007412	127747276	127751798
TC1000003213.mm.1	2.11218	up	0.00874698	0.539983	Gp49a	NM_008147	glycoprotein 49 A	protein_coding	chr10	+	NM_008147	51480632	51486316
TC1000003214.mm.1	2.13894	up	0.00733759	0.538479	Lilrb4	NM_013532	leukocyte immunoglobulin-like receptor, subfamily B, member 4	protein_coding	chr10	+	NM_013532	51490970	51496613
TC1100000058.mm.1	1.13221	up	0.0154192	0.548674	Ap1b1	NM_001243043	adaptor protein complex AP-1, beta 1 subunit	protein_coding	chr11	+	NM_001243043	4947521	5042794
TC1100000085.mm.1	1.10837	up	0.0334223	0.593587	Ykt6	NM_019661	YKT6 homolog (S. Cerevisiae)	protein_coding	chr11	+	NM_019661	5955693	5967781
TC1100000134.mm.1	1.40557	up	0.0124156	0.546476	Ikzf1	NM_001025597	IKAROS family zinc finger 1	protein_coding	chr11	+	NM_001025597	11685003	11772926
TC1100000192.mm.1	1.12155	up	0.00299979	0.53309	Rab1	NM_008996	RAB1, member RAS oncogene family	protein_coding	chr11	+	NM_008996	20201432	20226856
TC1100000211.mm.1	1.11189	up	0.0289002	0.582042	Vps54	NM_139061	vacuolar protein sorting 54 (yeast)	protein_coding	chr11	+	NM_139061	21238889	21321136
TC1100000245.mm.1	1.11607	up	0.0243176	0.573638	Pus10	NM_001033654	pseudouridylate synthase 10	protein_coding	chr11	+	NM_001033654	23665674	23732876
TC1100000286.mm.1	1.13921	up	0.0174946	0.551814	Pnpt1	NM_027869	polyribonucleotide nucleotidyltransferase 1	protein_coding	chr11	+	NM_027869	29130744	29161828
TC1100000294.mm.1	1.15478	up	0.00202688	0.53309	Ccdc88a	NM_176841	coiled coil domain containing 88A	protein_coding	chr11	+	NM_176841	29373658	29511522
TC1100000302.mm.1	1.13317	up	0.0370999	0.599986	Rtn4	NM_024226	reticulon 4	protein_coding	chr11	+	NM_024226	29692898	29744414
TC1100000362.mm.1	1.61815	up	0.0167751	0.551814	Lcp2	NM_010696	lymphocyte cytosolic protein 2	protein_coding	chr11	+	NM_010696	34046920	34092295
TC1100000407.mm.1	1.20728	up	0.00948033	0.539983	Nudcd2	NM_026023	NudC domain containing 2	protein_coding	chr11	+	NM_026023	40733642	40740046
TC1100000475.mm.1	2.35032	up	0.00439477	0.53309	Havcr2	NM_134250	hepatitis A virus cellular receptor 2	protein_coding	chr11	+	NM_134250	46454931	46481255
TC1100000576.mm.1	1.11603	up	0.0447793	0.615036	Sar1b	NM_025535	SAR1 gene homolog B (S. cerevisiae)	protein_coding	chr11	+	NM_025535	51763663	51791953
TC1100000582.mm.1	1.11613	up	0.0113131	0.546476	Cdkn2aipnl	NM_029976	CDKN2A interacting protein N-terminal like	protein_coding	chr11	+	NM_029976	51967631	51977336
TC1100000726.mm.1	1.17475	up	0.0295735	0.584692	Nlrp3	NM_145827	NLR family, pyrin domain containing 3	protein_coding	chr11	+	NM_145827	59541568	59566956
TC1100000789.mm.1	1.11575	up	0.0180995	0.553182	Specc1	NM_001029936	sperm antigen with calponin homology and coiled-coil domains 1	protein_coding	chr11	+	NM_001029936	61956763	62223013
TC1100000859.mm.1	1.13004	up	0.0130168	0.546476	Gas7	NM_001109657	growth arrest specific 7	protein_coding	chr11	+	NM_001109657	67455437	67688992
TC1100000872.mm.1	1.58333	up	0.0122954	0.546476	Pik3r5	NM_177320	phosphoinositide-3-kinase, regulatory subunit 5, p101	protein_coding	chr11	+	NM_177320	68432121	68497849
TC1100000950.mm.1	1.28626	up	0.0141422	0.546476	Arrb2	NM_001271358	arrestin, beta 2	protein_coding	chr11	+	NM_001271358	70432580	70440828
TC1100001072.mm.1	1.2486	up	0.0439526	0.613792	Slc43a2	NM_001199283	solute carrier family 43, member 2	protein_coding	chr11	+	NM_001199283	75531694	75577575
TC1100001171.mm.1	1.29582	up	0.0111304	0.546476	Nos2	NM_010927	nitric oxide synthase 2, inducible	protein_coding	chr11	+	NM_010927	78920787	78960254
TC1100001196.mm.1	1.54702	up	0.0111151	0.546476	Adap2	NM_172133	ArfGAP with dual PH domains 2	protein_coding	chr11	+	NM_172133	80154105	80178958
TC1100001219.mm.1	1.65704	up	0.00993362	0.540118	Ccl2	NM_011333	chemokine (C-C motif) ligand 2	protein_coding	chr11	+	NM_011333	82035571	82037453
TC1100001220.mm.1	1.64436	up	0.03268	0.592776	Ccl7	NM_013654	chemokine (C-C motif) ligand 7	protein_coding	chr11	+	NM_013654	82045712	82047525
TC1100001242.mm.1	1.2934	up	0.0332344	0.593342	Slfn3	NM_011409	schlafen 3	protein_coding	chr11	+	NM_011409	83191330	83218272
TC1100001256.mm.1	1.14692	up	0.049117	0.62505	Ccl4	NM_013652	chemokine (C-C motif) ligand 4	protein_coding	chr11	+	NM_013652	83662584	83664683
TC1100001264.mm.1	2.01011	up	0.00349168	0.53309	Wfdc17	NM_001081957	WAP four-disulfide core domain 17	protein_coding	chr11	+	NM_001081957	83703991	83706269
TC1100001386.mm.1	1.27631	up	0.0122153	0.546476	Trim25	NM_009546	tripartite motif-containing 25	protein_coding	chr11	+	NM_009546	88999376	89020293
TC1100001474.mm.1	1.35098	up	0.0161177	0.549889	Gngt2	NM_001038664	guanine nucleotide binding protein (G protein), gamma transducing activity polypeptide 2	protein_coding	chr11	+	NM_001038664	95837216	95845734
TC1100001515.mm.1	1.12526	up	0.0195989	0.556862	Cbx1	NM_007622	chromobox 1	protein_coding	chr11	+	NM_007622	96789127	96808640
TC1100001661.mm.1	1.39883	up	0.0172959	0.551814	Tmem106a	NM_144830	transmembrane protein 106A	protein_coding	chr11	+	NM_144830	101582242	101591788
TC1100001785.mm.1	1.52978	up	0.00939147	0.539983	Milr1	NM_001033435	mast cell immunoglobulin like receptor 1	protein_coding	chr11	+	NM_001033435	106751226	106768794
TC1100001875.mm.1	1.39566	up	0.0323139	0.592102	Ttyh2	NM_053273	tweety homolog 2 (Drosophila)	protein_coding	chr11	+	NM_053273	114675431	114720984
TC1100001882.mm.1	1.51865	up	0.0180192	0.553182	Cd300a	NM_170758	CD300A antigen	protein_coding	chr11	+	NM_170758	114890041	114904654
TC1100001886.mm.1	1.1522	up	0.0476125	0.620826	Slc9a3r1	NM_012030	solute carrier family 9 (sodium/hydrogen exchanger), member 3 regulator 1	protein_coding	chr11	+	NM_012030	115163341	115181181
TC1100001887.mm.1	1.18436	up	0.0265897	0.577701	Tmem104	NM_001033393	transmembrane protein 104	protein_coding	chr11	+	NM_001033393	115187487	115247025
TC1100002046.mm.1	1.18893	up	0.0385829	0.601316	Hmga1-rs1	NM_001166476	high mobility group AT-hook I, related sequence 1	protein_coding	chr11	+	NM_001166476	120762794	120764419
TC1100002069.mm.1	1.18406	up	0.0110023	0.546476	Metrnl	NM_144797	meteorin, glial cell differentiation regulator-like	protein_coding	chr11	+	NM_144797	121681044	121717389
TC1100002176.mm.1	1.31305	up	0.0258892	0.577449	Myo1g	NM_178440	myosin IG	protein_coding	chr11	-	NM_178440	6506548	6520965
TC1100002195.mm.1	1.67033	up	0.00167627	0.53309	Igfbp3	NM_008343	insulin-like growth factor binding protein 3	protein_coding	chr11	-	NM_008343	7206086	7213923
TC1100002249.mm.1	1.87967	up	0.00950361	0.539983	Plek	NM_019549	pleckstrin	protein_coding	chr11	-	NM_019549	16971206	17052381
TC1100002251.mm.1	1.23826	up	0.0145363	0.54741	Pno1	NM_025443	partner of NOB1 homolog (S. cerevisiae)	protein_coding	chr11	-	NM_025443	17203198	17211589
TC1100002288.mm.1	1.10546	up	0.00587696	0.534517	Actr2	NM_146243	ARP2 actin-related protein 2	protein_coding	chr11	-	NM_146243	20062304	20112951
TC1100002374.mm.1	1.19684	up	0.047184	0.620677	Rel	NM_009044	reticuloendotheliosis oncogene	protein_coding	chr11	-	NM_009044	23741514	23770970
TC1100002420.mm.1	1.15357	up	0.00294184	0.53309	Prorsd1	NM_001163454	prolyl-tRNA synthetase domain containing 1	protein_coding	chr11	-	NM_001163454	29510737	29515033
TC1100002497.mm.1	1.50972	up	0.0165771	0.549889	Dock2	NM_033374	dedicator of cyto-kinesis 2	protein_coding	chr11	-	NM_033374	34226815	34783905
TC1100002549.mm.1	1.28666	up	0.0119637	0.546476	Hmmr	NM_013552	hyaluronan mediated motility receptor (RHAMM)	protein_coding	chr11	-	NM_013552	40701388	40733437
TC1100002648.mm.1	1.27876	up	0.0286934	0.582042	9930111J21Rik2	NM_173434	RIKEN cDNA 9930111J21 gene 2	protein_coding	chr11	-	NM_173434	49015874	49051242
TC1100002659.mm.1	1.18245	up	0.00128658	0.53309	Cnot6	NM_212484	CCR4-NOT transcription complex, subunit 6	protein_coding	chr11	-	NM_212484	49671503	49712723
TC1100002766.mm.1	1.11191	up	0.0281421	0.581031	Cdc42se2	NM_178626	CDC42 small effector 2	protein_coding	chr11	-	NM_178626	54717415	54787703
TC1100003054.mm.1	1.10265	up	0.0337299	0.593587	Mpdu1	NM_011900	mannose-P-dolichol utilization defect 1	protein_coding	chr11	-	NM_011900	69656697	69662642
TC1100003055.mm.1	1.84224	up	0.00903865	0.539983	Cd68	NM_009853	CD68 antigen	protein_coding	chr11	-	NM_009853	69664213	69666153
TC1100003056.mm.1	1.14962	up	0.0058335	0.534517	Eif4a1	NM_001159375	eukaryotic translation initiation factor 4A1	protein_coding	chr11	-	NM_001159375	69666936	69672423
TC1100003061.mm.1	1.10354	up	0.0423233	0.611741	Polr2a	NM_009089	polymerase (RNA) II (DNA directed) polypeptide A	protein_coding	chr11	-	NM_009089	69733997	69758637
TC1100003097.mm.1	1.6663	up	0.00564219	0.534517	Cxcl16	NM_023158	chemokine (C-X-C motif) ligand 16	protein_coding	chr11	-	NM_023158	70453983	70459984
TC1100003124.mm.1	1.11186	up	0.0375256	0.600075	Nlrp1a	NM_001004142	NLR family, pyrin domain containing 1A	protein_coding	chr11	-	NM_001004142	71091197	71144704
TC1100003125.mm.1	1.16375	up	0.0320717	0.591616	Nlrp1b	NM_001040696	NLR family, pyrin domain containing 1B	protein_coding	chr11	-	NM_001040696	71153102	71230733
TC1100003236.mm.1	1.20095	up	0.0475994	0.620826	Fam101b	NM_029658	family with sequence similarity 101, member B	protein_coding	chr11	-	NM_029658	76019194	76027782
TC1100003303.mm.1	1.11441	up	0.0359145	0.597271	Nlk	NM_008702	nemo like kinase	protein_coding	chr11	-	NM_008702	78567168	78697425
TC1100003326.mm.1	1.66267	up	0.00523284	0.534517	Evi2a	NM_001033711	ecotropic viral integration site 2a	protein_coding	chr11	-	NM_001033711	79513385	79530609
TC1100003397.mm.1	1.59612	up	0.0198893	0.558206	Ccl9	NM_011338	chemokine (C-C motif) ligand 9	protein_coding	chr11	-	NM_011338	83572917	83578636
TC1100003399.mm.1	1.52874	up	0.0316257	0.590103	Ccl6	NM_009139	chemokine (C-C motif) ligand 6	protein_coding	chr11	-	NM_009139	83587882	83593087
TC1100003450.mm.1	1.29332	up	0.00345784	0.53309	Vmp1	NM_029478	vacuole membrane protein 1	protein_coding	chr11	-	NM_029478	86583865	86683836
TC1100003470.mm.1	1.14147	up	0.00729697	0.538479	Prr11	NM_175563	proline rich 11	protein_coding	chr11	-	NM_175563	87089153	87108714
TC1100003551.mm.1	1.12234	up	0.0183823	0.553891	Utp18	NM_001013375	UTP18, small subunit (SSU) processome component, homolog (yeast)	protein_coding	chr11	-	NM_001013375	93859243	93885766
TC1100003561.mm.1	1.61272	up	0.0154847	0.548674	Abcc3	NM_029600	ATP-binding cassette, sub-family C (CFTR/MRP), member 3	protein_coding	chr11	-	NM_029600	94343295	94392997
TC1100003600.mm.1	1.29588	up	0.0153897	0.548674	Abi3	NM_001163464	ABI gene family, member 3	protein_coding	chr11	-	NM_001163464	95830072	95842476
TC1100003659.mm.1	1.21495	up	0.0155347	0.548674	Plxdc1	NM_001163608	plexin domain containing 1	protein_coding	chr11	-	NM_001163608	97923237	97986446
TC1100003693.mm.1	1.37414	up	0.0174121	0.551814	Top2a	NM_011623	topoisomerase (DNA) II alpha	protein_coding	chr11	-	NM_011623	98992943	99024189
TC1100003790.mm.1	1.10678	up	0.0328932	0.592892	Stat3	NM_011486	signal transducer and activator of transcription 3	protein_coding	chr11	-	NM_011486	100885098	100939540
TC1100003807.mm.1	1.15187	up	0.0335209	0.593587	Vat1	NM_012037	vesicle amine transport protein 1 homolog (T californica)	protein_coding	chr11	-	NM_012037	101456576	101466230
TC1100003882.mm.1	1.10313	up	0.0229124	0.569815	Nsf	NM_008740	N-ethylmaleimide sensitive fusion protein	protein_coding	chr11	-	NM_008740	103821782	103954056
TC1100003948.mm.1	1.34656	up	0.0039484	0.53309	Pitpnc1	NM_145823	phosphatidylinositol transfer protein, cytoplasmic 1	protein_coding	chr11	-	NM_145823	107207892	107470720
TC1100003990.mm.1	1.13506	up	0.0460332	0.617132	Slc16a6	NM_001029842	solute carrier family 16 (monocarboxylic acid transporters), member 6	protein_coding	chr11	-	NM_001029842	109450855	109473598
TC1100004051.mm.1	1.64349	up	0.0141296	0.546476	Cd300lb	NM_199221	CD300 antigen like family member B	protein_coding	chr11	-	NM_199221	114922781	114934386
TC1100004053.mm.1	1.457	up	0.0175788	0.551814	Cd300ld	NM_145437	CD300 molecule-like family member d	protein_coding	chr11	-	NM_145437	114982274	114989922
TC1100004054.mm.1	1.4579	up	0.0138203	0.546476	AF251705	NM_134158	cDNA sequence AF251705	protein_coding	chr11	-	NM_134158	114996721	115001880
TC1100004060.mm.1	1.39668	up	0.00635802	0.538479	Cd300lf	NM_001169153	CD300 antigen like family member F	protein_coding	chr11	-	NM_001169153	115116214	115133992
TC1100004084.mm.1	1.1742	up	0.0201856	0.559442	Grb2	NM_008163	growth factor receptor bound protein 2	protein_coding	chr11	-	NM_008163	115644045	115708597
TC1100004292.mm.1	1.28566	up	0.0230771	0.569815	9930111J21Rik1	NM_001114679	RIKEN cDNA 9930111J21 gene 1	protein_coding	chr11	-	NM_001114679	48946150	48979398
TC1200000034.mm.1	1.1581	up	0.0348781	0.595964	Sf3b6	NM_025323	splicing factor 3B, subunit 6	protein_coding	chr12	+	NM_025323	4817561	4827659
TC1200000069.mm.1	1.18805	up	0.00193202	0.53309	Sdc1	NM_011519	syndecan 1	protein_coding	chr12	+	NM_011519	8771323	8793715
TC1200000098.mm.1	1.33025	up	0.0270723	0.579734	Fam49a	NM_001146119	family with sequence similarity 49, member A	protein_coding	chr12	+	NM_001146119	12262139	12376557
TC1200000139.mm.1	1.20431	up	0.0140226	0.546476	Pdia6	NM_027959	protein disulfide isomerase associated 6	protein_coding	chr12	+	NM_027959	17266545	17284770
TC1200000140.mm.1	1.17241	up	0.00304701	0.53309	Nol10	NM_001008421	nucleolar protein 10	protein_coding	chr12	+	NM_001008421	17348458	17430095
TC1200000203.mm.1	1.16943	up	0.0297978	0.586197	Rrm2	NM_009104	ribonucleotide reductase M2	protein_coding	chr12	+	NM_009104	24708241	24714146
TC1200000263.mm.1	1.20921	up	0.049839	0.62505	Lamb1	NM_008482	laminin B1	protein_coding	chr12	+	NM_008482	31265234	31329644
TC1200000294.mm.1	1.12734	up	0.00926652	0.539983	Twistnb	NM_172253	TWIST neighbor	protein_coding	chr12	+	NM_172253	33429624	33439380
TC1200000359.mm.1	1.16588	up	0.0176817	0.551814	Dock4	NM_172803	dedicator of cytokinesis 4	protein_coding	chr12	+	NM_172803	40446053	40846495
TC1200000415.mm.1	1.16192	up	0.0208106	0.560129	G2e3	NM_001015099	G2/M-phase specific E3 ubiquitin ligase	protein_coding	chr12	+	NM_001015099	51348061	51376986
TC1200000416.mm.1	1.1459	up	0.0464071	0.61775	Scfd1	NM_029825	Sec1 family domain containing 1	protein_coding	chr12	+	NM_029825	51377580	51450096
TC1200000641.mm.1	1.23211	up	0.0109646	0.546476	Slc38a6	NM_001037717	solute carrier family 38, member 6	protein_coding	chr12	+	NM_001037717	73286779	73354049
TC1200000652.mm.1	1.15516	up	0.0193569	0.556	Hif1a	NM_010431	hypoxia inducible factor 1, alpha subunit	protein_coding	chr12	+	NM_010431	73901375	73947530
TC1200000712.mm.1	1.19103	up	0.00306159	0.53309	Eif2s1	NM_026114	eukaryotic translation initiation factor 2, subunit 1 alpha	protein_coding	chr12	+	NM_026114	78861819	78887010
TC1200000715.mm.1	1.57389	up	0.0191389	0.556	Arg2	NM_009705	arginase type II	protein_coding	chr12	+	NM_009705	79130777	79156301
TC1200000888.mm.1	1.23591	up	0.0335473	0.593587	Gm2046	XM_001472207	predicted gene 2046	protein_coding	chr12	+	XM_001472207	87973528	87980224
TC1200000889.mm.1	1.2815	up	0.0219306	0.565645	Gm2075	ENSMUST00000180285	predicted gene 2075	protein_coding	chr12	+	ENSMUST00000180285	88011848	88012282
TC1200000890.mm.1	1.27507	up	0.0202385	0.560129	Gm2016	ENSMUST00000178852	predicted gene 2016	protein_coding	chr12	+	ENSMUST00000178852	88027004	88027438
TC1200000894.mm.1	1.30945	up	0.00810196	0.539017	LOC100503047	XM_003085585	eukaryotic translation initiation factor 1A, X-chromosomal-like	protein_coding	chr12	+	XM_003085585	88323832	88329682
TC1200000951.mm.1	1.16438	up	0.0301613	0.586387	Flrt2	NM_201518	fibronectin leucine rich transmembrane protein 2	protein_coding	chr12	+	NM_201518	95692226	95785215
TC1200000959.mm.1	1.86783	up	0.00433461	0.53309	Gpr65	NM_008152	G-protein coupled receptor 65	protein_coding	chr12	+	NM_008152	98268635	98276722
TC1200001044.mm.1	1.49469	up	0.0395833	0.602174	Serpina3m	NM_009253	serine (or cysteine) peptidase inhibitor, clade A, member 3M	protein_coding	chr12	+	NM_009253	104338486	104394257
TC1200001047.mm.1	1.61544	up	0.0182531	0.553891	Serpina3n	NM_009252	serine (or cysteine) peptidase inhibitor, clade A, member 3N	protein_coding	chr12	+	NM_009252	104406708	104414329
TC1200001237.mm.1	1.45438	up	0.0368742	0.599083	Tnfaip2	NM_009396	tumor necrosis factor, alpha-induced protein 2	protein_coding	chr12	+	NM_009396	111442469	111455018
TC1200001288.mm.1	1.11676	up	0.0207726	0.560129	Adam6b	NM_001009545	a disintegrin and metallopeptidase domain 6B	protein_coding	chr12	+	NM_001009545	113489545	113492018
TC1200001306.mm.1	1.23049	up	0.00287084	0.53309	Ncapg2	NM_133762	non-SMC condensin II complex, subunit G2	protein_coding	chr12	+	NM_133762	116405402	116463531
TC1200001333.mm.1	1.25511	up	0.0117768	0.546476	Gm6768	ENSMUST00000022467	predicted gene 6768	protein_coding	chr12	+	ENSMUST00000022467	119260934	119264275
TC1200001358.mm.1	1.22241	up	0.027479	0.581031	Gm3625	XR_105470	predicted gene 3625	protein_coding	chr12	-	XR_105470	4586882	4602007
TC1200001464.mm.1	1.15994	up	0.0364164	0.597892	Pqlc3	NM_001161111	PQ loop repeat containing	protein_coding	chr12	-	NM_001161111	16988648	17000408
TC1200001485.mm.1	1.17258	up	0.0149607	0.548674	Zfp125	ENSMUST00000079237	zinc finger protein 125	protein_coding	chr12	-	ENSMUST00000079237	20899822	20900867
TC1200001490.mm.1	1.19243	up	0.00736004	0.538479	Adam17	NM_001277266	a disintegrin and metallopeptidase domain 17	protein_coding	chr12	-	NM_001277266	21323509	21373632
TC1200001534.mm.1	1.27065	up	0.00522155	0.534517	Gm16372	ENSMUST00000073088	predicted pseudogene 16372	protein_coding	chr12	-	ENSMUST00000073088	24493207	24493656
TC1200001605.mm.1	1.50357	up	0.0007338	0.53309	Pik3cg	NM_001146200	phosphoinositide-3-kinase, catalytic, gamma polypeptide	protein_coding	chr12	-	NM_001146200	32173397	32208659
TC1200001638.mm.1	1.31378	up	0.00174325	0.53309	Ahr	NM_013464	aryl-hydrocarbon receptor	protein_coding	chr12	-	NM_013464	35497974	35535038
TC1200001644.mm.1	1.10636	up	0.0178879	0.551938	Bzw2	NM_025840	basic leucine zipper and W2 domains 2	protein_coding	chr12	-	NM_025840	36091835	36156825
TC1200001742.mm.1	1.21134	up	0.0472123	0.620677	Egln3	NM_028133	egl-9 family hypoxia-inducible factor 3	protein_coding	chr12	-	NM_028133	54178981	54203874
TC1200001758.mm.1	1.38038	up	0.0177612	0.551814	Baz1a	NM_013815	bromodomain adjacent to zinc finger domain 1A	protein_coding	chr12	-	NM_013815	54892989	55014348
TC1200001816.mm.1	1.15928	up	0.0192366	0.556	Fbxo33	NM_001033156	F-box protein 33	protein_coding	chr12	-	NM_001033156	59200655	59219725
TC1200001834.mm.1	1.32005	up	0.00752359	0.538479	Mis18bp1	NM_172578	MIS18 binding protein 1	protein_coding	chr12	-	NM_172578	65132734	65172604
TC1200001880.mm.1	1.11825	up	0.0481137	0.622721	Sav1	NM_022028	salvador homolog 1 (Drosophila)	protein_coding	chr12	-	NM_022028	69965012	69987002
TC1200001882.mm.1	1.12269	up	0.00378999	0.53309	Nin	NM_001081453	ninein	protein_coding	chr12	-	NM_001081453	70011435	70112035
TC1200001971.mm.1	1.18254	up	0.0307202	0.587646	Atp6v1d	NM_023721	ATPase, H+ transporting, lysosomal V1 subunit D	protein_coding	chr12	-	NM_023721	78842982	78861638
TC1200002002.mm.1	1.10606	up	0.013665	0.546476	Erh	NM_007951	enhancer of rudimentary homolog (Drosophila)	protein_coding	chr12	-	NM_007951	80634022	80644341
TC1200002081.mm.1	1.23808	up	0.0154193	0.548674	Npc2	NM_023409	Niemann-Pick type C2	protein_coding	chr12	-	NM_023409	84754559	84773112
TC1200002082.mm.1	1.24556	up	0.0422433	0.611276	Ltbp2	NM_013589	latent transforming growth factor beta binding protein 2	protein_coding	chr12	-	NM_013589	84783212	84876532
TC1200002122.mm.1	1.24229	up	0.00774965	0.538479	Sptlc2	NM_011479	serine palmitoyltransferase, long chain base subunit 2	protein_coding	chr12	-	NM_011479	87305058	87388355
TC1200002135.mm.1	1.22992	up	0.0264073	0.577649	Gm6803	ENSMUST00000178301	predicted gene 6803	protein_coding	chr12	-	ENSMUST00000178301	88018337	88018771
TC1200002178.mm.1	1.67906	up	0.00239949	0.53309	Galc	NM_008079	galactosylceramidase	protein_coding	chr12	-	NM_008079	98202297	98259459
TC1200002241.mm.1	1.30137	up	0.00796788	0.539017	Tc2n	NM_001082976	tandem C2 domains, nuclear	protein_coding	chr12	-	NM_001082976	101645443	101718523
TC1200002246.mm.1	1.14969	up	0.00526689	0.534517	Atxn3	NM_001167914	ataxin 3	protein_coding	chr12	-	NM_001167914	101918901	101958246
TC1200002251.mm.1	1.46382	up	0.00937814	0.539983	Lgmn	NM_011175	legumain	protein_coding	chr12	-	NM_011175	102394084	102439813
TC1200002555.mm.1	1.5781	up	0.039187	0.602087	Ighv2-2	ENSMUST00000103443	immunoglobulin heavy variable 2-2	protein_coding	chr12	-	ENSMUST00000103443	113588267	113588700
TC1200002578.mm.1	1.62085	up	0.00972323	0.539983	Ighv3-1	ENSMUST00000103478	immunoglobulin heavy variable 3-1	protein_coding	chr12	-	ENSMUST00000103478	113964388	113964818
TC1200002579.mm.1	1.82874	up	0.025526	0.576339	Ighv11-1	ENSMUST00000103466	immunoglobulin heavy variable 11-1	protein_coding	chr12	-	ENSMUST00000103466	113981879	113982341
TC1200002586.mm.1	2.58179	up	0.0386856	0.601571	Ighv14-4	ENSMUST00000103475	immunoglobulin heavy variable 14-4	protein_coding	chr12	-	ENSMUST00000103475	114176438	114176867
TC1200002594.mm.1	1.5938	up	0.00846225	0.539983	Ighv12-3	ENSMUST00000103485	immunoglobulin heavy variable V12-3	protein_coding	chr12	-	ENSMUST00000103485	114366526	114366954
TC1200002609.mm.1	1.99045	up	0.0300657	0.586387	Ighv1-15	ENSMUST00000103502	immunoglobulin heavy variable 1-15	protein_coding	chr12	-	ENSMUST00000103502	114657353	114657777
TC1200002612.mm.1	2.1023	up	0.0162388	0.549889	Ighv1-19	ENSMUST00000103505	immunoglobulin heavy variable V1-19	protein_coding	chr12	-	ENSMUST00000103505	114708648	114709081
TC1200002613.mm.1	1.69016	up	0.0434262	0.613586	Ighv1-20	ENSMUST00000103506	immunoglobulin heavy variable V1-20	protein_coding	chr12	-	ENSMUST00000103506	114723772	114724205
TC1200002619.mm.1	2.42899	up	0.00387112	0.53309	Ighv1-31	ENSMUST00000103511	immunoglobulin heavy variable 1-31	protein_coding	chr12	-	ENSMUST00000103511	114829264	114829557
TC1200002624.mm.1	2.6325	up	0.0284129	0.581031	Ighv1-42	ENSMUST00000103516	immunoglobulin heavy variable V1-42	protein_coding	chr12	-	ENSMUST00000103516	114937113	114937544
TC1200002625.mm.1	2.46345	up	0.0316921	0.590103	Ighv1-43	ENSMUST00000103517	immunoglobulin heavy variable V1-43	protein_coding	chr12	-	ENSMUST00000103517	114945950	114946243
TC1200002633.mm.1	1.65981	up	0.0122226	0.546476	Ighv1-56	ENSMUST00000103527	immunoglobulin heavy variable 1-56	protein_coding	chr12	-	ENSMUST00000103527	115242802	115243095
TC1200002639.mm.1	1.52893	up	0.0350377	0.595964	Ighv1-62-1	ENSMUST00000171270	immunoglobulin heavy variable 1-62-1	protein_coding	chr12	-	ENSMUST00000171270	115386707	115386988
TC1200002656.mm.1	1.86749	up	0.0476163	0.620826	Ighv1-76	ENSMUST00000169155	immunoglobulin heavy variable 1-76	protein_coding	chr12	-	ENSMUST00000169155	115847881	115848174
TC1300000006.mm.1	1.10703	up	0.0479263	0.621495	Gdi2	NM_008112	guanosine diphosphate (GDP) dissociation inhibitor 2	protein_coding	chr13	+	NM_008112	3538075	3566261
TC1300000019.mm.1	1.22352	up	0.047022	0.620525	Akr1c13	NM_013778	aldo-keto reductase family 1, member C13	protein_coding	chr13	+	NM_013778	4191184	4205603
TC1300000070.mm.1	1.14653	up	0.0162514	0.549889	Heatr1	NM_144835	HEAT repeat containing 1	protein_coding	chr13	+	NM_144835	12395375	12440289
TC1300000087.mm.1	1.10046	up	0.0311663	0.588935	Nid1	NM_010917	nidogen 1	protein_coding	chr13	+	NM_010917	13437602	13512275
TC1300000141.mm.1	1.19745	up	0.0192205	0.556	Tcrg-V5	ENSMUST00000103556	T cell receptor gamma, variable 5	protein_coding	chr13	+	ENSMUST00000103556	19192278	19192725
TC1300000145.mm.1	1.19969	up	0.0498465	0.62505	Gm16602	ENSMUST00000103564	T cell receptor gamma, variable 1	protein_coding	chr13	+	ENSMUST00000103564	19339934	19352763
TC1300000157.mm.1	1.61432	up	0.0375738	0.600075	Aoah	NM_001281854	acyloxyacyl hydrolase	protein_coding	chr13	+	NM_001281854	20794113	21024254
TC1300000260.mm.1	1.10501	up	0.0131695	0.546476	Hist1h2ab	NM_175660	histone cluster 1, H2ab	protein_coding	chr13	+	NM_175660	23751088	23751598
TC1300000278.mm.1	1.15562	up	0.000770578	0.53309	BC005537	NM_024473	cDNA sequence BC005537	protein_coding	chr13	+	NM_024473	24801657	24816197
TC1300000362.mm.1	1.19046	up	0.0297769	0.586124	Serpinb6b	NM_011454	serine (or cysteine) peptidase inhibitor, clade B, member 6b	protein_coding	chr13	+	NM_011454	32965209	32979067
TC1300000366.mm.1	1.10799	up	0.00953387	0.539983	Serpinb1b	NM_173052	serine (or cysteine) peptidase inhibitor, clade B, member 1b	protein_coding	chr13	+	NM_173052	33084103	33094380
TC1300000425.mm.1	1.459	up	0.0404509	0.603246	Ly86	NM_010745	lymphocyte antigen 86	protein_coding	chr13	+	NM_010745	37345345	37419036
TC1300000522.mm.1	1.26839	up	0.00750661	0.538479	Mylip	NM_153789	myosin regulatory light chain interacting protein	protein_coding	chr13	+	NM_153789	45389742	45412019
TC1300000560.mm.1	1.13863	up	0.0415434	0.607466	Ninj1	NM_013610	ninjurin 1	protein_coding	chr13	+	NM_013610	49187485	49196251
TC1300000612.mm.1	1.41102	up	0.0135286	0.546476	Syk	NM_001198977	spleen tyrosine kinase	protein_coding	chr13	+	NM_001198977	52583173	52648792
TC1300000898.mm.1	1.34124	up	0.0161658	0.549889	LOC100862446	ENSMUST00000090860	ferritin light chain 1-like	protein_coding	chr13	+	ENSMUST00000090860	74406396	74407317
TC1300000904.mm.1	1.12225	up	0.0143423	0.546825	Erap1	NM_030711	endoplasmic reticulum aminopeptidase 1	protein_coding	chr13	+	NM_030711	74639866	74691875
TC1300000919.mm.1	1.15681	up	0.01837	0.553891	Glrx	NM_053108	glutaredoxin	protein_coding	chr13	+	NM_053108	75839868	75850151
TC1300000928.mm.1	1.58059	up	0.000728891	0.53309	Mctp1	NM_030174	multiple C2 domains, transmembrane 1	protein_coding	chr13	+	NM_030174	76384535	77031810
TC1300000987.mm.1	1.16812	up	0.0194213	0.556	Gm17618	ENSMUST00000170980	predicted gene, 17618	protein_coding	chr13	+	ENSMUST00000170980	84404839	84405472
TC1300001012.mm.1	1.15759	up	0.00597295	0.534698	Tmem167	NM_025335	transmembrane protein 167	protein_coding	chr13	+	NM_025335	90089123	90143907
TC1300001096.mm.1	1.34533	up	0.00632301	0.538479	Gcnt4	NM_001166065	glucosaminyl (N-acetyl) transferase 4, core 2 (beta-1,6-N-acetylglucosaminyltransferase)	protein_coding	chr13	+	NM_001166065	96924689	96950914
TC1300001140.mm.1	1.337	up	0.00585383	0.534517	Ccdc125	NM_001168386	coiled-coil domain containing 125	protein_coding	chr13	+	NM_001168386	100669481	100697240
TC1300001155.mm.1	1.95348	up	0.0109844	0.546476	Cd180	NM_008533	CD180 antigen	protein_coding	chr13	+	NM_008533	102693558	102739629
TC1300001201.mm.1	1.19258	up	0.0442171	0.614345	Smim15	NM_001048250	small integral membrane protein 15	protein_coding	chr13	+	NM_001048250	108044474	108049173
TC1300001242.mm.1	1.36437	up	0.0427971	0.612066	Plk2	NM_152804	polo-like kinase 2	protein_coding	chr13	+	NM_152804	110395044	110400844
TC1300001285.mm.1	1.20005	up	0.0437589	0.613792	Esm1	NM_023612	endothelial cell-specific molecule 1	protein_coding	chr13	+	NM_023612	113209659	113218104
TC1300001298.mm.1	1.27383	up	0.00428805	0.53309	Arl15	NM_172595	ADP-ribosylation factor-like 15	protein_coding	chr13	+	NM_172595	113794505	114157461
TC1300001378.mm.1	1.22242	up	0.0100864	0.541108	Akr1c12	NM_013777	aldo-keto reductase family 1, member C12	protein_coding	chr13	-	NM_013777	4268172	4279433
TC1300001452.mm.1	1.10027	up	0.0215547	0.565645	Prl2c3	NM_011118	prolactin family 2, subfamily c, member 3	protein_coding	chr13	-	NM_011118	12790818	12800079
TC1300001461.mm.1	1.53916	up	0.0164098	0.549889	Gpr137b	NM_031999	G protein-coupled receptor 137B	protein_coding	chr13	-	NM_031999	13357620	13393624
TC1300001508.mm.1	1.28158	up	0.00777829	0.538479	Rala	NM_019491	v-ral simian leukemia viral oncogene homolog A (ras related)	protein_coding	chr13	-	NM_019491	17880575	17944239
TC1300001525.mm.1	1.31655	up	0.00931789	0.539983	A530099J19Rik	NM_175688	RIKEN cDNA A530099J19 gene	protein_coding	chr13	-	NM_175688	19727417	19732951
TC1300001722.mm.1	1.34828	up	0.00224759	0.53309	Sox4	NM_009238	SRY (sex determining region Y)-box 4	protein_coding	chr13	-	NM_009238	28948919	28953713
TC1300001737.mm.1	1.13033	up	0.00156365	0.53309	Exoc2	NM_025588	exocyst complex component 2	protein_coding	chr13	-	NM_025588	30813918	30974047
TC1300001762.mm.1	1.43284	up	0.0012052	0.53309	Serpinb1a	NM_025429	serine (or cysteine) peptidase inhibitor, clade B, member 1a	protein_coding	chr13	-	NM_025429	32842092	32851185
TC1300001764.mm.1	1.27786	up	0.00227762	0.53309	Serpinb1c	NM_173051	serine (or cysteine) peptidase inhibitor, clade B, member 1c	protein_coding	chr13	-	NM_173051	32881397	32898161
TC1300001841.mm.1	1.12736	up	0.0191771	0.556	Slc35b3	NM_001170430	solute carrier family 35, member B3	protein_coding	chr13	-	NM_001170430	38932140	38960875
TC1300001902.mm.1	1.17637	up	0.00573789	0.534517	Dtnbp1	NM_025772	dystrobrevin binding protein 1	protein_coding	chr13	-	NM_025772	44922079	45002096
TC1300001956.mm.1	1.15296	up	0.0201604	0.559427	Fgd3	NM_015759	FYVE, RhoGEF and PH domain containing 3	protein_coding	chr13	-	NM_015759	49261554	49320311
TC1300002047.mm.1	1.3515	up	0.017899	0.551938	Hk3	NM_001033245	hexokinase 3	protein_coding	chr13	-	NM_001033245	55005985	55021385
TC1300002140.mm.1	1.12654	up	0.0281212	0.581031	4930486L24Rik	NM_178098	RIKEN cDNA 4930486L24 gene	protein_coding	chr13	-	NM_178098	60842612	60864416
TC1300002141.mm.1	1.66983	up	0.0161825	0.549889	Ctla2b	NM_001145801	cytotoxic T lymphocyte-associated protein 2 beta	protein_coding	chr13	-	NM_001145801	60895351	60897447
TC1300002143.mm.1	1.67158	up	0.032909	0.592892	Ctla2a	NM_001145799	cytotoxic T lymphocyte-associated protein 2 alpha	protein_coding	chr13	-	NM_001145799	60934155	60936625
TC1300002204.mm.1	1.44797	up	0.0135052	0.546476	Ctsl	NM_009984	cathepsin L	protein_coding	chr13	-	NM_009984	64363214	64370306
TC1300002210.mm.1	1.12476	up	0.0147198	0.548489	Hiatl1	NM_001083901	hippocampus abundant transcript-like 1	protein_coding	chr13	-	NM_001083901	65064663	65112982
TC1300002306.mm.1	1.12726	up	0.0404072	0.603236	Trip13	NM_027182	thyroid hormone receptor interactor 13	protein_coding	chr13	-	NM_027182	73912462	73937767
TC1300002380.mm.1	1.16747	up	0.00390969	0.53309	Rasa1	NM_145452	RAS p21 protein activator 1	protein_coding	chr13	-	NM_145452	85214699	85289486
TC1300002431.mm.1	1.14745	up	0.00894522	0.539983	Papd4	NM_133905	PAP associated domain containing 4	protein_coding	chr13	-	NM_133905	93147400	93192283
TC1300002457.mm.1	1.19902	up	0.011818	0.546476	Aggf1	NM_025630	angiogenic factor with G patch and FHA domains 1	protein_coding	chr13	-	NM_025630	95350683	95375357
TC1300002463.mm.1	1.43379	up	0.00640367	0.538479	Iqgap2	NM_027711	IQ motif containing GTPase activating protein 2	protein_coding	chr13	-	NM_027711	95627177	95891922
TC1300002481.mm.1	1.3351	up	0.0245712	0.574601	Hexb	NM_010422	hexosaminidase B	protein_coding	chr13	-	NM_010422	97176331	97198357
TC1300002499.mm.1	1.1219	up	0.0140444	0.546476	Utp15	NM_178918	UTP15, U3 small nucleolar ribonucleoprotein, homolog (yeast)	protein_coding	chr13	-	NM_178918	98246845	98262992
TC1300002530.mm.1	1.53611	up	0.0139404	0.546476	Naip2	NM_001126182	NLR family, apoptosis inhibitory protein 2	protein_coding	chr13	-	NM_001126182	100144063	100202122
TC1300002531.mm.1	1.57039	up	0.0152437	0.548674	Naip5	NM_010870	NLR family, apoptosis inhibitory protein 5	protein_coding	chr13	-	NM_010870	100211739	100247336
TC1300002532.mm.1	1.58915	up	0.00991173	0.540118	Naip6	NM_010871	NLR family, apoptosis inhibitory protein 6	protein_coding	chr13	-	NM_010871	100281121	100317688
TC1300002534.mm.1	1.3425	up	0.00880892	0.539983	Naip1	NM_008670	NLR family, apoptosis inhibitory protein 1	protein_coding	chr13	-	NM_008670	100407770	100452864
TC1300002535.mm.1	1.10249	up	0.00448453	0.53309	Gtf2h2	NM_022011	general transcription factor II H, polypeptide 2	protein_coding	chr13	-	NM_022011	100459780	100492609
TC1300002543.mm.1	1.23363	up	0.00683857	0.538479	Ccnb1	NM_172301	cyclin B1	protein_coding	chr13	-	NM_172301	100778650	100786570
TC1300002588.mm.1	1.11946	up	0.00650527	0.538479	Erbb2ip	NM_001005868	Erbb2 interacting protein	protein_coding	chr13	-	NM_001005868	103818786	103920586
TC1300002594.mm.1	1.20172	up	0.00290272	0.53309	Nln	NM_029447	neurolysin (metallopeptidase M3 family)	protein_coding	chr13	-	NM_029447	104023227	104109614
TC1300002609.mm.1	1.1487	up	0.0406655	0.603676	Rnf180	NM_027934	ring finger protein 180	protein_coding	chr13	-	NM_027934	105130575	105294485
TC1300002619.mm.1	1.14536	up	0.0456604	0.616243	Kif2a	NM_001145779	kinesin family member 2A	protein_coding	chr13	-	NM_001145779	106958996	107022126
TC1300002629.mm.1	1.19068	up	0.0278342	0.581031	Zswim6	NM_145456	zinc finger SWIM-type containing 6	protein_coding	chr13	-	NM_145456	107724617	107890064
TC1300002715.mm.1	1.36871	up	0.0106629	0.546476	Itga2	NM_008396	integrin alpha 2	protein_coding	chr13	-	NM_008396	114835912	114932041
TC1300002756.mm.1	1.4074	up	0.0350003	0.595964	Gm21188	XM_003688909	predicted gene, 21188	protein_coding	chr13	-	XM_003688909	120034605	120052194
TC1400000176.mm.1	1.62993	up	0.00983166	0.539983	Plau	NM_008873	plasminogen activator, urokinase	protein_coding	chr14	+	NM_008873	20836662	20843388
TC1400000198.mm.1	1.1157	up	0.0464272	0.61775	Samd8	NM_026283	sterile alpha motif domain containing 8	protein_coding	chr14	+	NM_026283	21750531	21798725
TC1400000329.mm.1	1.14087	up	0.013987	0.546476	Eaf1	NM_028932	ELL associated factor 1	protein_coding	chr14	+	NM_028932	31495079	31509858
TC1400000340.mm.1	1.19907	up	0.0123687	0.546476	Ncoa4	NM_001033988	nuclear receptor coactivator 4	protein_coding	chr14	+	NM_001033988	32159865	32179855
TC1400000347.mm.1	1.14414	up	0.00139841	0.53309	Ercc6	NM_001081221	excision repair cross-complementing rodent repair deficiency, complementation group 6	protein_coding	chr14	+	NM_001081221	32513521	32580989
TC1400000350.mm.1	1.37574	up	0.0154247	0.548674	1810011H11Rik	NM_001163616	RIKEN cDNA 1810011H11 gene	protein_coding	chr14	+	NM_001163616	32785963	32817968
TC1400000368.mm.1	1.89056	up	0.000713505	0.53309	Anxa8	NM_001281845	annexin A8	protein_coding	chr14	+	NM_001281845	34085979	34100571
TC1400000373.mm.1	1.118	up	0.0151339	0.548674	Glud1	NM_008133	glutamate dehydrogenase 1	protein_coding	chr14	+	NM_008133	34310727	34345658
TC1400000486.mm.1	1.1423	up	0.00512432	0.534517	Styx	NM_019637	serine/threonine/tyrosine interaction protein	protein_coding	chr14	+	NM_019637	45351186	45376884
TC1400000513.mm.1	1.36957	up	0.0228	0.569742	Lgals3	NM_001145953	lectin, galactose binding, soluble 3	protein_coding	chr14	+	NM_001145953	47367751	47386167
TC1400000552.mm.1	1.13116	up	0.0121731	0.546476	Tlr11	NM_205819	toll-like receptor 11	protein_coding	chr14	+	NM_205819	50357914	50363663
TC1400000562.mm.1	1.12433	up	0.0152394	0.548674	Olfr745	NM_146299	olfactory receptor 745	protein_coding	chr14	+	NM_146299	50642195	50643369
TC1400000569.mm.1	1.10352	up	0.0230675	0.569815	Parp2	NM_009632	poly (ADP-ribose) polymerase family, member 2	protein_coding	chr14	+	NM_009632	50807946	50821300
TC1400000745.mm.1	1.38328	up	0.0119614	0.546476	Mmp14	NM_008608	matrix metallopeptidase 14 (membrane-inserted)	protein_coding	chr14	+	NM_008608	54431604	54441264
TC1400000799.mm.1	1.10781	up	0.0136773	0.546476	Mcpt1	NM_008570	mast cell protease 1	protein_coding	chr14	+	NM_008570	56017964	56020391
TC1400000862.mm.1	1.53493	up	0.0110901	0.546476	Arl11	NM_177337	ADP-ribosylation factor-like 11	protein_coding	chr14	+	NM_177337	61309753	61311936
TC1400000895.mm.1	1.17081	up	0.036889	0.599083	Ctsb	NM_007798	cathepsin B	protein_coding	chr14	+	NM_007798	63122462	63145923
TC1400001031.mm.1	1.10212	up	0.00590815	0.534517	Rcbtb2	NM_001170694	regulator of chromosome condensation (RCC1) and BTB (POZ) domain containing protein 2	protein_coding	chr14	+	NM_001170694	73123037	73207843
TC1400001047.mm.1	1.17598	up	0.00442367	0.53309	Esd	NM_001285423	esterase D/formylglutathione hydrolase	protein_coding	chr14	+	NM_001285423	74732297	74750765
TC1400001054.mm.1	1.57674	up	0.00893215	0.539983	Lcp1	NM_001247984	lymphocyte cytosolic protein 1	protein_coding	chr14	+	NM_001247984	75131101	75230842
TC1400001174.mm.1	1.15841	up	0.033774	0.593587	Uchl3	NM_016723	ubiquitin carboxyl-terminal esterase L3 (ubiquitin thiolesterase)	protein_coding	chr14	+	NM_016723	101653967	101696125
TC1400001183.mm.1	1.18905	up	0.0039663	0.53309	Cln5	NM_001033242	ceroid-lipofuscinosis, neuronal 5	protein_coding	chr14	+	NM_001033242	103070216	103077630
TC1400001198.mm.1	1.21354	up	0.0332008	0.593119	D14Ertd426e	uc007uxo.1	DNA segment, Chr 14, ERATO Doi 426, expressed	protein_coding	chr14	+	uc007uxo.1	105191091	105201309
TC1400001242.mm.1	1.22786	up	0.00796046	0.539017	Tpm3-rs7	ENSMUST00000072359	tropomyosin 3, related sequence 7	protein_coding	chr14	+	ENSMUST00000072359	113314608	113316713
TC1400001314.mm.1	1.1791	up	0.000951294	0.53309	Ipo5	NM_023579	importin 5	protein_coding	chr14	+	NM_023579	120911194	120948046
TC1400001315.mm.1	1.10746	up	0.0359032	0.597234	Farp1	NM_134082	FERM, RhoGEF (Arhgef) and pleckstrin domain protein 1 (chondrocyte-derived)	protein_coding	chr14	+	NM_134082	121035200	121283744
TC1400001665.mm.1	1.21861	up	0.0079998	0.539017	Gnl3	NM_153547	guanine nucleotide binding protein-like 3 (nucleolar)	protein_coding	chr14	-	NM_153547	31012433	31019131
TC1400001687.mm.1	1.19071	up	0.00350403	0.53309	Ankrd28	NM_001024604	ankyrin repeat domain 28	protein_coding	chr14	-	NM_001024604	31698774	31830415
TC1400001709.mm.1	1.28028	up	0.0351162	0.595964	Wdfy4	NM_001146022	WD repeat and FYVE domain containing 4	protein_coding	chr14	-	NM_001146022	32959547	33185508
TC1400001783.mm.1	1.23989	up	0.0118595	0.546476	Tspan14	NM_145928	tetraspanin 14	protein_coding	chr14	-	NM_145928	40906444	40966812
TC1400001872.mm.1	1.19885	up	0.0174348	0.551814	Ear10	NM_053112	eosinophil-associated, ribonuclease A family, member 10	protein_coding	chr14	-	NM_053112	43922720	43923559
TC1400001900.mm.1	1.18327	up	0.0273837	0.581031	Gnpnat1	NM_019425	glucosamine-phosphate N-acetyltransferase 1	protein_coding	chr14	-	NM_019425	45376334	45388802
TC1400001906.mm.1	1.45519	up	0.00330323	0.53309	Ddhd1	NM_001039106	DDHD domain containing 1	protein_coding	chr14	-	NM_001039106	45590318	45658143
TC1400001922.mm.1	1.20965	up	0.0106045	0.546476	Gmfb	NM_022023	glia maturation factor, beta	protein_coding	chr14	-	NM_022023	46808149	46822242
TC1400001931.mm.1	1.17423	up	0.00192612	0.53309	Wdhd1	NM_172598	WD repeat and HMG-box DNA binding protein 1	protein_coding	chr14	-	NM_172598	47240944	47276857
TC1400001958.mm.1	1.18853	up	0.00175553	0.53309	Exoc5	NM_207214	exocyst complex component 5	protein_coding	chr14	-	NM_207214	49012144	49066667
TC1400001973.mm.1	1.13115	up	0.0398358	0.602174	Olfr725	NM_146317	olfactory receptor 725	protein_coding	chr14	-	NM_146317	50034391	50035500
TC1400002002.mm.1	1.27601	up	0.049319	0.62505	Rnase2a	NM_053113	ribonuclease, RNase A family, 2A (liver, eosinophil-derived neurotoxin)	protein_coding	chr14	-	NM_053113	51255261	51256112
TC1400002054.mm.1	1.50845	up	0.0110042	0.546476	Slc7a7	NM_001253679	solute carrier family 7 (cationic amino acid transporter, y+ system), member 7	protein_coding	chr14	-	NM_001253679	54369442	54417702
TC1400002067.mm.1	1.55396	up	0.0220756	0.565645	Slc7a8	NM_016972	solute carrier family 7 (cationic amino acid transporter, y+ system), member 8	protein_coding	chr14	-	NM_016972	54722215	54781886
TC1400002091.mm.1	1.12098	up	0.0355282	0.595964	Psme2	NM_001029855	proteasome (prosome, macropain) activator subunit 2 (PA28 beta)	protein_coding	chr14	-	NM_001029855	55587440	55591113
TC1400002103.mm.1	1.22478	up	0.0142052	0.546476	Ripk3	NM_001164107	receptor-interacting serine-threonine kinase 3	protein_coding	chr14	-	NM_001164107	55784995	55788857
TC1400002108.mm.1	1.37632	up	0.0392577	0.602087	Cma1	NM_010780	chymase 1, mast cell	protein_coding	chr14	-	NM_010780	55941451	55944661
TC1400002128.mm.1	1.15804	up	0.00990444	0.540118	Pspc1	NM_025682	paraspeckle protein 1	protein_coding	chr14	-	NM_025682	56720710	56778316
TC1400002151.mm.1	1.12669	up	0.024326	0.573638	Zdhhc20	NM_029492	zinc finger, DHHC domain containing 20	protein_coding	chr14	-	NM_029492	57830060	57890279
TC1400002267.mm.1	1.34783	up	0.0243567	0.573638	Ptk2b	NM_001162365	PTK2 protein tyrosine kinase 2 beta	protein_coding	chr14	-	NM_001162365	66153257	66281052
TC1400002281.mm.1	1.17655	up	0.0390087	0.602087	Bnip3l	NM_009761	BCL2/adenovirus E1B interacting protein 3-like	protein_coding	chr14	-	NM_009761	66985239	67008877
TC1400002368.mm.1	1.15374	up	0.0138518	0.546476	Fndc3a	NM_207636	fibronectin type III domain containing 3A	protein_coding	chr14	-	NM_207636	72537946	72710003
TC1400002430.mm.1	1.16047	up	0.0388891	0.601769	Slc25a30	NM_026232	solute carrier family 25, member 30	protein_coding	chr14	-	NM_026232	75761999	75787037
TC1400002433.mm.1	1.14922	up	0.0218529	0.565645	Gtf2f2	NM_026816	general transcription factor IIF, polypeptide 2	protein_coding	chr14	-	NM_026816	75896937	76010865
TC1400002515.mm.1	1.26667	up	0.000873682	0.53309	Diap3	NM_019670	diaphanous homolog 3 (Drosophila)	protein_coding	chr14	-	NM_019670	86655365	87141224
TC1400002714.mm.1	1.13541	up	0.0194831	0.556	Abcc4	NM_001033336	ATP-binding cassette, sub-family C (CFTR/MRP), member 4	protein_coding	chr14	-	NM_001033336	118482692	118706219
TC1400002746.mm.1	1.34905	up	0.0106777	0.546476	Gpr183	NM_183031	G protein-coupled receptor 183	protein_coding	chr14	-	NM_183031	121952331	121965193
TC1400002829.mm.1	1.12041	up	0.0438176	0.613792	Trav14-1	ENSMUST00000103652	T cell receptor alpha variable 14-1	protein_coding	chr14	+	ENSMUST00000103652	53554022	53554749
TC1500000037.mm.1	1.55855	up	0.00281024	0.53309	Fyb	NM_001278269	FYN binding protein	protein_coding	chr15	+	NM_001278269	6579847	6665608
TC1500000160.mm.1	1.27282	up	0.00907867	0.539983	Myo10	NM_019472	myosin X	protein_coding	chr15	+	NM_019472	25622525	25813673
TC1500000296.mm.1	1.22192	up	0.0280238	0.581031	Atp6v1c1	NM_025494	ATPase, H+ transporting, lysosomal V1 subunit C1	protein_coding	chr15	+	NM_025494	38661904	38692444
TC1500000300.mm.1	1.16997	up	0.00301651	0.53309	Cthrc1	NM_026778	collagen triple helix repeat containing 1	protein_coding	chr15	+	NM_026778	39076901	39087121
TC1500000301.mm.1	1.17256	up	0.016015	0.549889	Dcaf13	NM_198606	DDB1 and CUL4 associated factor 13	protein_coding	chr15	+	NM_198606	39112874	39146856
TC1500000355.mm.1	1.14059	up	0.0191857	0.556	Ebag9	NM_019480	estrogen receptor-binding fragment-associated gene 9	protein_coding	chr15	+	NM_019480	44619313	44641027
TC1500000641.mm.1	1.62653	up	0.0319496	0.590768	Csf2rb	NM_007780	colony stimulating factor 2 receptor, beta, low-affinity (granulocyte-macrophage)	protein_coding	chr15	+	NM_007780	78325798	78353847
TC1500000649.mm.1	1.51974	up	0.0137693	0.546476	Cyth4	NM_028195	cytohesin 4	protein_coding	chr15	+	NM_028195	78597047	78622019
TC1500000688.mm.1	1.22224	up	0.0426992	0.612066	Apobec3	NM_001160415	apolipoprotein B mRNA editing enzyme, catalytic polypeptide 3	protein_coding	chr15	+	NM_001160415	79891659	79915906
TC1500000704.mm.1	1.38509	up	0.0473793	0.620826	Fam83f	NM_145986	family with sequence similarity 83, member F	protein_coding	chr15	+	NM_145986	80671847	80700425
TC1500000787.mm.1	1.43911	up	0.0120735	0.546476	Parvg	NM_001162500	parvin, gamma	protein_coding	chr15	+	NM_001162500	84324026	84342978
TC1500000797.mm.1	1.15779	up	0.0154724	0.548674	Nup50	NM_016714	nucleoporin 50	protein_coding	chr15	+	NM_016714	84923401	84942963
TC1500000835.mm.1	1.15044	up	0.0290893	0.582042	Tbc1d22a	NM_145476	TBC1 domain family, member 22a	protein_coding	chr15	+	NM_145476	86214459	86498503
TC1500000932.mm.1	1.17831	up	0.00837749	0.539983	Irak4	NM_029926	interleukin-1 receptor-associated kinase 4	protein_coding	chr15	+	NM_029926	94543643	94581815
TC1500001038.mm.1	1.16636	up	0.00394584	0.53309	Atf1	NM_007497	activating transcription factor 1	protein_coding	chr15	+	NM_007497	100227819	100261248
TC1500001131.mm.1	1.73005	up	0.0133734	0.546476	Nckap1l	NM_153505	NCK associated protein 1 like	protein_coding	chr15	+	NM_153505	103453825	103498800
TC1500001133.mm.1	1.20652	up	0.00301442	0.53309	Pde1b	NM_001285890	phosphodiesterase 1B, Ca2+-calmodulin dependent	protein_coding	chr15	+	NM_001285890	103503034	103530056
TC1500001155.mm.1	1.22422	up	0.019319	0.556	Ptger4	NM_001136079	prostaglandin E receptor 4 (subtype EP4)	protein_coding	chr15	-	NM_001136079	5206661	5244187
TC1500001167.mm.1	1.27972	up	0.0137168	0.546476	Osmr	NM_011019	oncostatin M receptor	protein_coding	chr15	-	NM_011019	6813577	6874969
TC1500001197.mm.1	2.13403	up	0.0202318	0.560129	Il7r	NM_008372	interleukin 7 receptor	protein_coding	chr15	-	NM_008372	9506159	9529876
TC1500001207.mm.1	1.28854	up	0.0170294	0.551814	Rai14	NM_001166408	retinoic acid induced 14	protein_coding	chr15	-	NM_001166408	10568978	10714631
TC1500001299.mm.1	1.11859	up	0.00658896	0.538479	Otulin	NM_001013792	OTU deubiquitinase with linear linkage specificity	protein_coding	chr15	-	NM_001013792	27605919	27630693
TC1500001300.mm.1	1.50008	up	0.0128279	0.546476	Fam105a	NM_001242423	family with sequence similarity 105, member A	protein_coding	chr15	-	NM_001242423	27655071	27681542
TC1500001379.mm.1	1.13201	up	0.00687443	0.538479	Pabpc1	NM_008774	poly(A) binding protein, cytoplasmic 1	protein_coding	chr15	-	NM_008774	36595658	36608973
TC1500001431.mm.1	1.22337	up	0.0402823	0.602383	Lrp12	NM_172814	low density lipoprotein-related protein 12	protein_coding	chr15	-	NM_172814	39870602	39943994
TC1500001465.mm.1	1.12755	up	0.0282458	0.581031	Nudcd1	NM_001113554	NudC domain containing 1	protein_coding	chr15	-	NM_001113554	44375227	44428307
TC1500001528.mm.1	1.36531	up	0.0250669	0.576061	Tnfrsf11b	NM_008764	tumor necrosis factor receptor superfamily, member 11b (osteoprotegerin)	protein_coding	chr15	-	NM_008764	54250619	54278484
TC1500001578.mm.1	1.11758	up	0.0249656	0.576061	Tmem65	NM_175212	transmembrane protein 65	protein_coding	chr15	-	NM_175212	58782269	58823638
TC1500001596.mm.1	1.12973	up	0.0156541	0.548674	E430025E21Rik	NM_153548	RIKEN cDNA E430025E21 gene	protein_coding	chr15	-	NM_153548	59331997	59374167
TC1500001623.mm.1	1.34726	up	0.00946124	0.539983	Fam49b	NM_144846	family with sequence similarity 49, member B	protein_coding	chr15	-	NM_144846	63929094	64060448
TC1500001653.mm.1	1.36737	up	0.00933661	0.539983	Tmem71	NM_172514	transmembrane protein 71	protein_coding	chr15	-	NM_172514	66526212	66561242
TC1500001656.mm.1	1.42269	up	0.0236952	0.571043	Sla	NM_001029841	src-like adaptor	protein_coding	chr15	-	NM_001029841	66780819	66831829
TC1500001658.mm.1	1.18713	up	0.0232181	0.569815	St3gal1	NM_009177	ST3 beta-galactoside alpha-2,3-sialyltransferase 1	protein_coding	chr15	-	NM_009177	67102875	67176882
TC1500001714.mm.1	1.34507	up	0.0164294	0.549889	Slurp1	NM_020519	secreted Ly6/Plaur domain containing 1	protein_coding	chr15	-	NM_020519	74726644	74728026
TC1500001819.mm.1	1.18117	up	0.00653136	0.538479	Myh9	NM_022410	myosin, heavy polypeptide 9, non-muscle	protein_coding	chr15	-	NM_022410	77760585	77842175
TC1500001828.mm.1	1.80163	up	0.0282915	0.581031	Csf2rb2	NM_001287389	colony stimulating factor 2 receptor, beta 2, low-affinity (granulocyte-macrophage)	protein_coding	chr15	-	NM_001287389	78282508	78305721
TC1500001838.mm.1	1.50712	up	0.0331031	0.592892	Rac2	NM_009008	RAS-related C3 botulinum substrate 2	protein_coding	chr15	-	NM_009008	78559169	78572783
TC1500001996.mm.1	1.2026	up	0.0387553	0.601571	5031439G07Rik	NM_001033273	RIKEN cDNA 5031439G07 gene	protein_coding	chr15	-	NM_001033273	84943936	84988551
TC1500002012.mm.1	1.18885	up	0.0149937	0.548674	Cerk	NM_145475	ceramide kinase	protein_coding	chr15	-	NM_145475	86139101	86186341
TC1500002067.mm.1	1.31237	up	0.0126786	0.546476	Cpne8	NM_001033851	copine VIII	protein_coding	chr15	-	NM_001033851	90487481	90679432
TC1500002111.mm.1	1.17228	up	0.00435836	0.53309	Twf1	NM_008971	twinfilin, actin-binding protein, homolog 1 (Drosophila)	protein_coding	chr15	-	NM_008971	94577948	94589889
TC1500002247.mm.1	1.62169	up	0.0119476	0.546476	Bin2	NM_001270537	bridging integrator 2	protein_coding	chr15	-	NM_001270537	100641077	100669553
TC1500002250.mm.1	1.33178	up	0.0241322	0.572902	Galnt6	NM_001161767	UDP-N-acetyl-alpha-D-galactosamine:polypeptide N-acetylgalactosaminyltransferase 6	protein_coding	chr15	-	NM_001161767	100689915	100729376
TC1600000115.mm.1	1.13506	up	0.00443384	0.53309	Nubp1	NM_011955	nucleotide binding protein 1	protein_coding	chr16	+	NM_011955	10411938	10424428
TC1600000150.mm.1	1.12229	up	0.0492905	0.62505	Mkl2	NM_001122667	MKL/myocardin-like 2	protein_coding	chr16	+	NM_001122667	13256481	13417529
TC1600000215.mm.1	1.16402	up	0.00615752	0.538479	Snap29	NM_023348	synaptosomal-associated protein 29	protein_coding	chr16	+	NM_023348	17406000	17430826
TC1600000264.mm.1	1.26348	up	0.0250126	0.576061	B3gnt5	NM_001159407	UDP-GlcNAc:betaGal beta-1,3-N-acetylglucosaminyltransferase 5	protein_coding	chr16	+	NM_001159407	19760208	19772753
TC1600000322.mm.1	1.24566	up	0.0109817	0.546476	Dnajb11	NM_001190804	DnaJ (Hsp40) homolog, subfamily B, member 11	protein_coding	chr16	+	NM_001190804	22857845	22879634
TC1600000328.mm.1	1.14925	up	0.0187716	0.555248	Kng1	NM_001102411	kininogen 1	protein_coding	chr16	+	NM_001102411	23057865	23082078
TC1600000432.mm.1	1.15606	up	0.0499317	0.62505	Bex6	NM_001033539	brain expressed gene 6	protein_coding	chr16	+	NM_001033539	32179800	32186949
TC1600000440.mm.1	1.77134	up	0.0385627	0.601145	Tm4sf19	NM_001160402	transmembrane 4 L six family member 19	protein_coding	chr16	+	NM_001160402	32400506	32408227
TC1600000464.mm.1	1.14425	up	0.0388496	0.601636	Osbpl11	NM_176840	oxysterol binding protein-like 11	protein_coding	chr16	+	NM_176840	33185071	33243312
TC1600000529.mm.1	1.34146	up	0.0213271	0.56281	Hcls1	NM_008225	hematopoietic cell specific Lyn substrate 1	protein_coding	chr16	+	NM_008225	36934983	36963214
TC1600000553.mm.1	1.44827	up	0.00285203	0.53309	Cd80	NM_009855	CD80 antigen	protein_coding	chr16	+	NM_009855	38455561	38496334
TC1600000662.mm.1	1.6506	up	0.0132004	0.546476	Cd200r1	NM_021325	CD200 receptor 1	protein_coding	chr16	+	NM_021325	44765736	44794978
TC1600000664.mm.1	1.9137	up	0.0108511	0.546476	Cd200r4	NM_207244	CD200 receptor 4	protein_coding	chr16	+	NM_207244	44811733	44839150
TC1600000670.mm.1	1.23097	up	0.0094311	0.539983	Atg3	NM_026402	autophagy related 3	protein_coding	chr16	+	NM_026402	45158785	45188538
TC1600000700.mm.1	1.21937	up	0.00136369	0.53309	C330027C09Rik	NM_172616	RIKEN cDNA C330027C09 gene	protein_coding	chr16	+	NM_172616	48994180	49019709
TC1600000708.mm.1	1.11696	up	0.0129792	0.546476	Cd47	NM_010581	CD47 antigen (Rh-related antigen, integrin-associated signal transducer)	protein_coding	chr16	+	NM_010581	49855618	49915010
TC1600000726.mm.1	1.19159	up	0.00744268	0.538479	Cblb	NM_001033238	Casitas B-lineage lymphoma b	protein_coding	chr16	+	NM_001033238	52031549	52208047
TC1600000788.mm.1	1.11349	up	0.0280173	0.581031	Pros1	NM_011173	protein S (alpha)	protein_coding	chr16	+	NM_011173	62854307	62929346
TC1600000955.mm.1	1.1382	up	0.0291146	0.582042	Usp16	NM_024258	ubiquitin specific peptidase 16	protein_coding	chr16	+	NM_024258	87454703	87483517
TC1600000958.mm.1	1.24269	up	0.00267746	0.53309	Bach1	NM_007520	BTB and CNC homology 1	protein_coding	chr16	+	NM_007520	87698945	87733346
TC1600001005.mm.1	1.12533	up	0.0108666	0.546476	Ifnar1	NM_010508	interferon (alpha and beta) receptor 1	protein_coding	chr16	+	NM_010508	91485215	91510523
TC1600001048.mm.1	1.22274	up	0.00911055	0.539983	Morc3	NM_001045529	microrchidia 3	protein_coding	chr16	+	NM_001045529	93832121	93876073
TC1600001091.mm.1	1.2058	up	0.0088491	0.539983	Gm9242	ENSMUST00000177820	predicted pseudogene 9242	protein_coding	chr16	+	ENSMUST00000177820	97490047	97491120
TC1600001106.mm.1	1.35951	up	0.0281701	0.581031	Mefv	NM_001161790	Mediterranean fever	protein_coding	chr16	-	NM_001161790	3707215	3718124
TC1600001143.mm.1	1.11077	up	0.035358	0.595964	Ubald1	NM_145359	UBA-like domain containing 1	protein_coding	chr16	-	NM_145359	4874778	4880315
TC1600001184.mm.1	1.17895	up	0.0337733	0.593587	Grin2a	NM_008170	glutamate receptor, ionotropic, NMDA2A (epsilon 1)	protein_coding	chr16	-	NM_008170	9577710	9994921
TC1600001209.mm.1	1.14346	up	0.0494695	0.62505	Zc3h7a	NM_145931	zinc finger CCCH type containing 7 A	protein_coding	chr16	-	NM_145931	11136592	11176393
TC1600001256.mm.1	1.12762	up	0.0337523	0.593587	Spidr	NM_146068	scaffolding protein involved i DNA repair	protein_coding	chr16	-	NM_146068	15889225	16146851
TC1600001262.mm.1	1.1724	up	0.0019545	0.53309	Fgd4	NM_139232	FYVE, RhoGEF and PH domain containing 4	protein_coding	chr16	-	NM_139232	16416917	16600551
TC1600001324.mm.1	1.79958	up	0.0304747	0.586387	Iglv1	ENSMUST00000103746	immunoglobulin lambda variable 1	protein_coding	chr16	-	ENSMUST00000103746	19061382	19260844
TC1600001337.mm.1	1.29398	up	0.0182705	0.553891	Klhl6	NM_183390	kelch-like 6	protein_coding	chr16	-	NM_183390	19946492	19983049
TC1600001387.mm.1	1.64911	up	0.00213608	0.53309	Kng2	NM_001102409	kininogen 2	protein_coding	chr16	-	NM_001102409	22985852	23029101
TC1600001500.mm.1	1.26731	up	0.0373394	0.600075	Nrros	NM_146069	negative regulator of reactive oxygen species	protein_coding	chr16	-	NM_146069	32142785	32165594
TC1600001527.mm.1	1.11614	up	0.0213298	0.56281	Umps	NM_009471	uridine monophosphate synthetase	protein_coding	chr16	-	NM_009471	33954782	33967038
TC1600001548.mm.1	1.1689	up	0.0186646	0.554772	Pdia5	NM_028295	protein disulfide isomerase associated 5	protein_coding	chr16	-	NM_028295	35397312	35490873
TC1600001592.mm.1	1.11929	up	0.0207041	0.560129	Gtf2e1	NM_028812	general transcription factor II E, polypeptide 1 (alpha subunit)	protein_coding	chr16	-	NM_028812	37509790	37539789
TC1600001604.mm.1	1.31044	up	0.00393207	0.53309	Pla1a	NM_134102	phospholipase A1 member A	protein_coding	chr16	-	NM_134102	38396117	38433145
TC1600001641.mm.1	1.13212	up	0.0475158	0.620826	Atp6v1a	NM_007508	ATPase, H+ transporting, lysosomal V1 subunit A	protein_coding	chr16	-	NM_007508	44085402	44139705
TC1600001764.mm.1	1.69846	up	0.000682721	0.53309	Col8a1	NM_007739	collagen, type VIII, alpha 1	protein_coding	chr16	-	NM_007739	57624256	57754737
TC1600001919.mm.1	1.2406	up	0.00617844	0.538479	Samsn1	NM_023380	SAM domain, SH3 domain and nuclear localization signals, 1	protein_coding	chr16	-	NM_023380	75858793	76022270
TC1600002009.mm.1	1.14602	up	0.00257171	0.53309	Krtap26-1	NM_027105	keratin associated protein 26-1	protein_coding	chr16	-	NM_027105	88646824	88647796
TC1600002055.mm.1	1.22319	up	0.00829304	0.539424	Mis18a	NM_025642	MIS18 kinetochore protein homolog A (S. pombe)	protein_coding	chr16	-	NM_025642	90719312	90727404
TC1600002061.mm.1	1.13026	up	0.0279663	0.581031	Paxbp1	NM_026110	PAX3 and PAX7 binding protein 1	protein_coding	chr16	-	NM_026110	91014037	91044543
TC1600002097.mm.1	1.27881	up	0.0268621	0.578236	Runx1	NM_001111021	runt related transcription factor 1	protein_coding	chr16	-	NM_001111021	92601466	92826074
TC1600002173.mm.1	1.2603	up	0.0142575	0.546476	Il10rb	NM_008349	interleukin 10 receptor, beta	protein_coding	chr16	+	NM_008349	91406164	91425834
TC1600002178.mm.1	1.42373	up	0.00927001	0.539983	Litaf	NM_019980	LPS-induced TN factor	protein_coding	chr16	-	NM_019980	10959273	10993121
TC1700000036.mm.1	1.12936	up	0.00665513	0.538479	Zdhhc14	NM_146073	zinc finger, DHHC domain containing 14	protein_coding	chr17	+	NM_146073	5492557	5753891
TC1700000050.mm.1	1.13445	up	0.0194502	0.556	Tulp4	NM_001103181	tubby like protein 4	protein_coding	chr17	+	NM_001103181	6106437	6251128
TC1700000214.mm.1	1.20953	up	0.00804064	0.539017	Fpr2	NM_008039	formyl peptide receptor 2	protein_coding	chr17	+	NM_008039	17887824	17971677
TC1700000269.mm.1	1.15069	up	0.0356106	0.59658	Zfp677	NM_172486	zinc finger protein 677	protein_coding	chr17	+	NM_172486	21383748	21399265
TC1700000271.mm.1	1.19417	up	0.0196559	0.557388	Zfp51	NM_009558	zinc finger protein 51	protein_coding	chr17	+	NM_009558	21450352	21465591
TC1700000274.mm.1	1.21251	up	0.00160695	0.53309	Zfp52	NM_144515	zinc finger protein 52	protein_coding	chr17	+	NM_144515	21535539	21562602
TC1700000374.mm.1	1.41207	up	0.0141485	0.546476	Tpsb2	NM_010781	tryptase beta 2	protein_coding	chr17	+	NM_010781	25366333	25368094
TC1700000402.mm.1	1.17915	up	0.0227155	0.569742	Tmem8	NM_021793	transmembrane protein 8 (five membrane-spanning domains)	protein_coding	chr17	+	NM_021793	26113316	26123254
TC1700000418.mm.1	1.12661	up	0.0371884	0.600075	Atp6v0e	NM_025272	ATPase, H+ transporting, lysosomal V0 subunit E	protein_coding	chr17	+	NM_025272	26676396	26699647
TC1700000528.mm.1	1.74995	up	0.0112913	0.546476	Abcg1	NM_009593	ATP-binding cassette, sub-family G (WHITE), member 1	protein_coding	chr17	+	NM_009593	31057694	31117984
TC1700000585.mm.1	1.5229	up	0.0172534	0.551814	Myo1f	NM_053214	myosin IF	protein_coding	chr17	+	NM_053214	33555707	33607764
TC1700000662.mm.1	1.19791	up	0.013054	0.546476	Clic1	NM_033444	chloride intracellular channel 1	protein_coding	chr17	+	NM_033444	35049966	35058749
TC1700000817.mm.1	1.10628	up	0.0389951	0.602087	Rhag	NM_011269	Rhesus blood group-associated A glycoprotein	protein_coding	chr17	+	NM_011269	40811126	40840754
TC1700000833.mm.1	1.36649	up	0.0255876	0.576779	Gpr116	NM_001081178	G protein-coupled receptor 116	protein_coding	chr17	+	NM_001081178	43389466	43459557
TC1700000835.mm.1	1.90844	up	0.00428861	0.53309	Pla2g7	NM_013737	phospholipase A2, group VII (platelet-activating factor acetylhydrolase, plasma)	protein_coding	chr17	+	NM_013737	43568098	43612201
TC1700000936.mm.1	1.61409	up	0.00951949	0.539983	B430306N03Rik	NM_177083	RIKEN cDNA B430306N03 gene	protein_coding	chr17	+	NM_177083	48316141	48327024
TC1700000937.mm.1	1.58665	up	0.0292586	0.582717	Trem2	NM_001272078	triggering receptor expressed on myeloid cells 2	protein_coding	chr17	+	NM_001272078	48346401	48354147
TC1700000954.mm.1	1.29234	up	0.0278657	0.581031	Plcl2	NM_013880	phospholipase C-like 2	protein_coding	chr17	+	NM_013880	50509529	50692080
TC1700001033.mm.1	1.57662	up	0.00804073	0.539017	Vav1	NM_001163815	vav 1 oncogene	protein_coding	chr17	+	NM_001163815	57279100	57329236
TC1700001034.mm.1	1.53606	up	0.0106189	0.546476	Emr1	NM_010130	EGF-like module containing, mucin-like, hormone receptor-like sequence 1	protein_coding	chr17	+	NM_010130	57358686	57483529
TC1700001062.mm.1	1.20542	up	0.0249985	0.576061	Man2a1	NM_008549	mannosidase 2, alpha 1	protein_coding	chr17	+	NM_008549	64600736	64755110
TC1700001132.mm.1	1.10641	up	0.0239835	0.572382	Lpin2	NM_001164885	lipin 2	protein_coding	chr17	+	NM_001164885	71182560	71249818
TC1700001138.mm.1	1.17615	up	0.00624977	0.538479	Wdr43	NM_175639	WD repeat domain 43	protein_coding	chr17	+	NM_175639	71615895	71659031
TC1700001173.mm.1	1.14947	up	0.0494892	0.62505	Rasgrp3	NM_001166493	RAS, guanyl releasing protein 3	protein_coding	chr17	+	NM_001166493	75435905	75529054
TC1700001241.mm.1	1.10961	up	0.0142587	0.546476	Eml4	NM_001114361	echinoderm microtubule associated protein like 4	protein_coding	chr17	+	NM_001114361	83350931	83480361
TC1700001319.mm.1	1.12503	up	0.017566	0.551814	Foxn2	NM_180974	forkhead box N2	protein_coding	chr17	+	NM_180974	88440711	88490533
TC1700001322.mm.1	1.1151	up	0.0272682	0.581031	Ppp1r21	NM_028658	protein phosphatase 1, regulatory subunit 21	protein_coding	chr17	+	NM_028658	88530124	88588367
TC1700001335.mm.1	1.35231	up	0.0101585	0.541749	Nanp	ENSMUST00000057074	N-acetylneuraminic acid phosphatase	protein_coding	chr17	+	ENSMUST00000057074	91236787	91238116
TC1700001390.mm.1	1.17049	up	0.0145951	0.54741	Ezr	NM_009510	ezrin	protein_coding	chr17	-	NM_009510	6738041	6782784
TC1700001451.mm.1	1.2153	up	0.0194206	0.556	Igf2r	NM_010515	insulin-like growth factor 2 receptor	protein_coding	chr17	-	NM_010515	12682406	12769706
TC1700001571.mm.1	1.17099	up	0.034896	0.595964	Gm4944	NM_001205095	predicted gene 4944	protein_coding	chr17	-	NM_001205095	22197265	22225614
TC1700001648.mm.1	1.25162	up	0.00352604	0.53309	Hn1l	NM_198937	hematological and neurological expressed 1-like	protein_coding	chr17	-	NM_198937	24937419	24960652
TC1700001714.mm.1	1.13214	up	0.0338287	0.593587	Bak1	NM_007523	BCL2-antagonist/killer 1	protein_coding	chr17	-	NM_007523	27019810	27029009
TC1700001938.mm.1	1.17684	up	0.0447326	0.615036	D17H6S56E-5	ENSMUST00000163360	DNA segment, Chr 17, human D6S56E 5	protein_coding	chr17	-	ENSMUST00000163360	34996736	35000958
TC1700002030.mm.1	1.36431	up	0.0392873	0.602087	H2-M9	NM_008205	histocompatibility 2, M region locus 9	protein_coding	chr17	-	NM_008205	36639285	36642666
TC1700002031.mm.1	1.10909	up	0.0239984	0.572382	H2-M1	NM_177636	histocompatibility 2, M region locus 1	protein_coding	chr17	-	NM_177636	36670008	36672219
TC1700002096.mm.1	1.13656	up	0.0187216	0.554967	Esp23	NM_001177582	exocrine gland secreted peptide 23	protein_coding	chr17	-	NM_001177582	39073691	39077037
TC1700002224.mm.1	1.3505	up	0.0176001	0.551814	A530064D06Rik	NM_001113556	RIKEN cDNA A530064D06 gene	protein_coding	chr17	-	NM_001113556	48151708	48167270
TC1700002244.mm.1	1.18635	up	0.0379395	0.600075	Rftn1	NM_181397	raftlin lipid raft linker 1	protein_coding	chr17	-	NM_181397	49992257	50190674
TC1700002352.mm.1	1.27149	up	0.0245945	0.574601	C3	NM_009778	complement component 3	protein_coding	chr17	-	NM_009778	57203970	57228136
TC1700002414.mm.1	1.23539	up	0.00071206	0.53309	Rab31	NM_133685	RAB31, member RAS oncogene family	protein_coding	chr17	-	NM_133685	65651726	65772752
TC1700002481.mm.1	1.24721	up	0.00806887	0.539017	Tgif1	NM_001164074	TGFB-induced factor homeobox 1	protein_coding	chr17	-	NM_001164074	70844205	70853546
TC1700002490.mm.1	1.17101	up	0.0117519	0.546476	Emilin2	NM_145158	elastin microfibril interfacer 2	protein_coding	chr17	-	NM_145158	71252172	71311556
TC1700002497.mm.1	1.15262	up	0.0400363	0.602383	Ndc80	NM_023294	NDC80 homolog, kinetochore complex component (S. cerevisiae)	protein_coding	chr17	-	NM_023294	71496100	71526857
TC1700002531.mm.1	1.11195	up	0.0294498	0.584256	Memo1	NM_133771	mediator of cell motility 1	protein_coding	chr17	-	NM_133771	74200700	74294883
TC1700002536.mm.1	1.28562	up	0.0137142	0.546476	Nlrc4	NM_001033367	NLR family, CARD domain containing 4	protein_coding	chr17	-	NM_001033367	74426295	74459108
TC1700002580.mm.1	1.12445	up	0.0338986	0.593587	Hnrnpll	NM_144802	heterogeneous nuclear ribonucleoprotein L-like	protein_coding	chr17	-	NM_144802	80023408	80062334
TC1700002588.mm.1	1.16511	up	0.00140456	0.53309	Map4k3	NM_001081357	mitogen-activated protein kinase kinase kinase kinase 3	protein_coding	chr17	-	NM_001081357	80580512	80728093
TC1700002647.mm.1	1.14603	up	0.0216567	0.565645	Zfp36l2	NM_001001806	zinc finger protein 36, C3H type-like 2	protein_coding	chr17	-	NM_001001806	84183924	84187947
TC1700002686.mm.1	1.1344	up	0.0355971	0.596505	Mcfd2	NM_139295	multiple coagulation factor deficiency 2	protein_coding	chr17	-	NM_139295	87254443	87265947
TC1700002723.mm.1	1.22855	up	0.033337	0.593342	Kpna2	ENSMUST00000086423	karyopherin (importin) alpha 2	protein_coding	chr17	-	ENSMUST00000086423	89908511	89910449
TC1700002764.mm.1	1.25399	up	0.00851921	0.539983	Sft2d1	NM_134114	SFT2 domain containing 1	protein_coding	chr17	+	NM_134114	8311102	8327442
TC1700002814.mm.1	1.24672	up	0.0494314	0.62505	C4b	NM_009780	complement component 4B (Chido blood group)	protein_coding	chr17	-	NM_009780	34728380	34743897
TC1800000092.mm.1	1.25125	up	0.00577264	0.534517	Rbbp8	NM_001081223	retinoblastoma binding protein 8	protein_coding	chr18	+	NM_001081223	11633276	11743207
TC1800000098.mm.1	1.19099	up	0.00691924	0.538479	Riok3	NM_024182	RIO kinase 3	protein_coding	chr18	+	NM_024182	12128812	12157367
TC1800000124.mm.1	1.12953	up	0.0236869	0.571043	Taf4b	NM_001100449	TAF4B RNA polymerase II, TATA box binding protein (TBP)-associated factor	protein_coding	chr18	+	NM_001100449	14783245	14900359
TC1800000191.mm.1	1.12906	up	0.000578349	0.53309	Galnt1	NM_001160404	UDP-N-acetyl-alpha-D-galactosamine:polypeptide N-acetylgalactosaminyltransferase 1	protein_coding	chr18	+	NM_001160404	24205344	24286818
TC1800000291.mm.1	1.20819	up	0.0425372	0.612066	Kif20a	NM_001166406	kinesin family member 20A	protein_coding	chr18	+	NM_001166406	34624624	34633277
TC1800000357.mm.1	1.18854	up	0.0124204	0.546476	Pcdhb3	NM_053128	protocadherin beta 3	protein_coding	chr18	+	NM_053128	37300799	37304585
TC1800000358.mm.1	1.17649	up	0.0106596	0.546476	Pcdhb4	NM_053129	protocadherin beta 4	protein_coding	chr18	+	NM_053129	37307455	37311173
TC1800000457.mm.1	1.10382	up	0.0138522	0.546476	Dcp2	NM_027490	DCP2 decapping enzyme homolog (S. cerevisiae)	protein_coding	chr18	+	NM_027490	44380500	44424969
TC1800000480.mm.1	1.36193	up	0.00268023	0.53309	Eif1a	NM_010120	eukaryotic translation initiation factor 1A	protein_coding	chr18	+	NM_010120	46597704	46610225
TC1800000484.mm.1	1.29142	up	0.0180262	0.553182	Ap3s1	NM_009681	adaptor-related protein complex 3, sigma 1 subunit	protein_coding	chr18	+	NM_009681	46741917	46790826
TC1800000505.mm.1	1.12888	up	0.0157524	0.54914	Tnfaip8	NM_001177759	tumor necrosis factor, alpha-induced protein 8	protein_coding	chr18	+	NM_001177759	49979427	50107173
TC1800000672.mm.1	1.14355	up	0.0134345	0.546476	Malt1	NM_172833	mucosa associated lymphoid tissue lymphoma translocation gene 1	protein_coding	chr18	+	NM_172833	65430963	65478823
TC1800000682.mm.1	1.19464	up	0.0243698	0.573638	Sec11c	NM_025468	SEC11 homolog C (S. cerevisiae)	protein_coding	chr18	+	NM_025468	65800549	65817665
TC1800000689.mm.1	1.29294	up	0.0256801	0.577449	Pmaip1	NM_021451	phorbol-12-myristate-13-acetate-induced protein 1	protein_coding	chr18	+	NM_021451	66458604	66465558
TC1800000698.mm.1	1.17769	up	0.026338	0.577649	Chmp1b	NM_024190	charged multivesicular body protein 1B	protein_coding	chr18	+	NM_024190	67205359	67207887
TC1800000712.mm.1	1.10867	up	0.0224314	0.567073	Cep192	NM_027556	centrosomal protein 192	protein_coding	chr18	+	NM_027556	67800107	67885170
TC1800000741.mm.1	1.12066	up	0.00688834	0.538479	Tcf4	NM_001083967	transcription factor 4	protein_coding	chr18	+	NM_001083967	69344146	69687967
TC1800000916.mm.1	1.21903	up	0.0414711	0.607009	Tmx3	NM_198295	thioredoxin-related transmembrane protein 3	protein_coding	chr18	+	NM_198295	90510154	90543267
TC1800000977.mm.1	1.1297	up	0.0384178	0.600588	Esco1	NM_001081222	establishment of cohesion 1 homolog 1 (S. cerevisiae)	protein_coding	chr18	-	NM_001081222	10566512	10610352
TC1800000994.mm.1	1.23708	up	0.0203772	0.560129	Npc1	NM_008720	Niemann-Pick type C1	protein_coding	chr18	-	NM_008720	12189693	12236400
TC1800001048.mm.1	1.20389	up	0.0382874	0.600149	B4galt6	NM_019737	UDP-Gal:betaGlcNAc beta 1,4-galactosyltransferase, polypeptide 6	protein_coding	chr18	-	NM_019737	20684599	20746404
TC1800001162.mm.1	1.12297	up	0.0427959	0.612066	Etf1	NM_144866	eukaryotic translation termination factor 1	protein_coding	chr18	-	NM_144866	34902785	34932007
TC1800001181.mm.1	1.38643	up	0.0474788	0.620826	Tmem173	NM_001289591	transmembrane protein 173	protein_coding	chr18	-	NM_001289591	35733678	35740554
TC1800001197.mm.1	1.3475	up	0.0377297	0.600075	Cd14	NM_009841	CD14 antigen	protein_coding	chr18	-	NM_009841	36725067	36726736
TC1800001216.mm.1	1.1733	up	0.00217819	0.53309	Diap1	NM_007858	diaphanous homolog 1 (Drosophila)	protein_coding	chr18	-	NM_007858	37843601	37935476
TC1800001312.mm.1	1.26027	up	0.0117058	0.546476	Sema6a	NM_018744	sema domain, transmembrane domain (TM), and cytoplasmic domain, (semaphorin) 6A	protein_coding	chr18	-	NM_018744	47235598	47368870
TC1800001338.mm.1	1.25925	up	0.00546035	0.534517	Ppic	NM_008908	peptidylprolyl isomerase C	protein_coding	chr18	-	NM_008908	53406341	53418022
TC1800001397.mm.1	1.21031	up	0.0283435	0.581031	Smim3	NM_134133	small integral membrane protein 3	protein_coding	chr18	-	NM_134133	60474191	60501983
TC1800001415.mm.1	1.14748	up	0.000292415	0.53309	Slc26a2	NM_007885	solute carrier family 26 (sulfate transporter), member 2	protein_coding	chr18	-	NM_007885	61192919	61211612
TC1800001478.mm.1	1.12066	up	0.00223994	0.53309	Lman1	NM_001172062	lectin, mannose-binding, 1	protein_coding	chr18	-	NM_001172062	65980739	66022580
TC1800001512.mm.1	1.26045	up	0.000661539	0.53309	Ptpn2	NM_001127177	protein tyrosine phosphatase, non-receptor type 2	protein_coding	chr18	-	NM_001127177	67665501	67724621
TC1800001539.mm.1	1.15706	up	0.0358808	0.597209	4930503L19Rik	NM_172967	RIKEN cDNA 4930503L19 gene	protein_coding	chr18	-	NM_172967	70453140	70472480
TC1800001581.mm.1	1.12958	up	0.0133466	0.546476	Me2	NM_145494	malic enzyme 2, NAD(+)-dependent, mitochondrial	protein_coding	chr18	-	NM_145494	73768719	73815446
TC1800001712.mm.1	1.32934	up	0.010776	0.546476	Cndp2	NM_001289531	CNDP dipeptidase 2 (metallopeptidase M20 family)	protein_coding	chr18	-	NM_001289531	84667465	84685702
TC1800001728.mm.1	1.13003	up	0.000717252	0.53309	Socs6	NM_018821	suppressor of cytokine signaling 6	protein_coding	chr18	-	NM_018821	88665224	88927481
TC1800001745.mm.1	1.15831	up	0.0488092	0.62505	Ier3ip1	NM_025409	immediate early response 3 interacting protein 1	protein_coding	chr18	+	NM_025409	76930017	76941614
TC1800001751.mm.1	1.3248	up	0.031215	0.588935	Ticam2	NM_173394	toll-like receptor adaptor molecule 2	protein_coding	chr18	-	NM_173394	46558231	46574533
TC1900000030.mm.1	1.14704	up	0.015839	0.54914	Coro1b	NM_011778	coronin, actin binding protein 1B	protein_coding	chr19	+	NM_011778	4148619	4154035
TC1900000090.mm.1	1.16744	up	0.0436711	0.613732	Slc25a45	NM_134154	solute carrier family 25, member 45	protein_coding	chr19	+	NM_134154	5877808	5885768
TC1900000127.mm.1	1.25898	up	0.00123739	0.53309	Ppp1r14b	NM_008889	protein phosphatase 1, regulatory (inhibitor) subunit 14B	protein_coding	chr19	+	NM_008889	6975048	6977324
TC1900000175.mm.1	1.23116	up	0.0253457	0.576249	Pcna-ps2	ENSMUST00000088040	proliferating cell nuclear antigen pseudogene 2	protein_coding	chr19	+	ENSMUST00000088040	9283238	9284494
TC1900000191.mm.1	1.11248	up	0.0300246	0.586387	Tmem258	NM_001163431	transmembrane protein 258	protein_coding	chr19	+	NM_001163431	10204014	10207824
TC1900000211.mm.1	1.55082	up	0.0309327	0.588177	Slc15a3	NM_023044	solute carrier family 15, member 3	protein_coding	chr19	+	NM_023044	10839727	10860508
TC1900000221.mm.1	1.60481	up	0.0317455	0.590103	Ms4a6c	NM_001166376	membrane-spanning 4-domains, subfamily A, member 6C	protein_coding	chr19	+	NM_001166376	11469368	11482197
TC1900000235.mm.1	1.10944	up	0.0373748	0.600075	Patl1	NM_172635	protein associated with topoisomerase II homolog 1 (yeast)	protein_coding	chr19	+	NM_172635	11912399	11945096
TC1900000246.mm.1	2.29194	up	0.00852647	0.539983	Mpeg1	NM_010821	macrophage expressed gene 1	protein_coding	chr19	+	NM_010821	12460779	12465285
TC1900000247.mm.1	1.31979	up	0.0182676	0.553891	Fam111a	NM_026640	family with sequence similarity 111, member A	protein_coding	chr19	+	NM_026640	12545740	12589768
TC1900000255.mm.1	1.50742	up	0.0216966	0.565645	Lpxn	NM_134152	leupaxin	protein_coding	chr19	+	NM_134152	12798579	12833813
TC1900000340.mm.1	1.17635	up	0.00286687	0.53309	Zfand5	NM_009551	zinc finger, AN1-type domain 5	protein_coding	chr19	+	NM_009551	21272278	21287005
TC1900000350.mm.1	1.11711	up	0.0496276	0.62505	Tmem2	NM_001033759	transmembrane protein 2	protein_coding	chr19	+	NM_001033759	21778340	21858360
TC1900000441.mm.1	1.34476	up	0.0257211	0.577449	Cd274	NM_021893	CD274 antigen	protein_coding	chr19	+	NM_021893	29367438	29388095
TC1900000472.mm.1	1.18864	up	0.0252452	0.576132	Pten	BC150968	phosphatase and tensin homolog	protein_coding	chr19	+	BC150968	32806371	32808794
TC1900000491.mm.1	1.36732	up	0.00089905	0.53309	Lipn	NM_027340	lipase, family member N	protein_coding	chr19	+	NM_027340	34067358	34084918
TC1900000495.mm.1	1.12427	up	0.025433	0.576339	Stambpl1	NM_029682	STAM binding protein like 1	protein_coding	chr19	+	NM_029682	34192229	34240333
TC1900000508.mm.1	1.30919	up	0.00329921	0.53309	Kif20b	NM_183046	kinesin family member 20B	protein_coding	chr19	+	NM_183046	34922358	34975731
TC1900000523.mm.1	1.14538	up	0.048824	0.62505	Btaf1	NM_001080706	BTAF1 RNA polymerase II, B-TFIID transcription factor-associated, (Mot1 homolog, S. cerevisiae)	protein_coding	chr19	+	NM_001080706	36926079	37014057
TC1900000529.mm.1	1.40401	up	0.0101851	0.541749	Kif11	NM_010615	kinesin family member 11	protein_coding	chr19	+	NM_010615	37376403	37421859
TC1900000536.mm.1	1.13803	up	0.0450649	0.615036	Exoc6	NM_175353	exocyst complex component 6	protein_coding	chr19	+	NM_175353	37550418	37683253
TC1900000543.mm.1	1.1871	up	0.0204459	0.560129	Cep55	NM_001164362	centrosomal protein 55	protein_coding	chr19	+	NM_001164362	38055025	38074425
TC1900000560.mm.1	1.12013	up	0.0454751	0.616231	Hells	NM_008234	helicase, lymphoid specific	protein_coding	chr19	+	NM_008234	38930915	38971464
TC1900000582.mm.1	1.12383	up	0.0362454	0.597873	Zfp518a	NM_028319	zinc finger protein 518A	protein_coding	chr19	+	NM_028319	40893845	40917947
TC1900000634.mm.1	1.19218	up	0.00775401	0.538479	Entpd7	NM_053103	ectonucleoside triphosphate diphosphohydrolase 7	protein_coding	chr19	+	NM_053103	43689672	43735212
TC1900000723.mm.1	1.11092	up	0.0200782	0.559002	Slk	NM_001164639	STE20-like kinase	protein_coding	chr19	+	NM_001164639	47579678	47645246
TC1900000727.mm.1	1.18891	up	0.0124914	0.546476	Gsto1	NM_010362	glutathione S-transferase omega 1	protein_coding	chr19	+	NM_010362	47854970	47864791
TC1900000797.mm.1	1.10436	up	0.0235521	0.570933	Casp7	NM_007611	caspase 7	protein_coding	chr19	+	NM_007611	56397129	56442347
TC1900000888.mm.1	1.31198	up	0.0333657	0.593342	Tcirg1	NM_001136091	T cell, immune regulator 1, ATPase, H+ transporting, lysosomal V0 protein A3	protein_coding	chr19	-	NM_001136091	3896050	3907133
TC1900000890.mm.1	1.23137	up	0.0125507	0.546476	Aldh3b1	NM_026316	aldehyde dehydrogenase 3 family, member B1	protein_coding	chr19	-	NM_026316	3913491	3929761
TC1900001030.mm.1	1.41667	up	0.016574	0.549889	Fermt3	NM_153795	fermitin family homolog 3 (Drosophila)	protein_coding	chr19	-	NM_153795	6998958	7019469
TC1900001130.mm.1	1.99404	up	0.00582966	0.534517	Ms4a14	XM_357051	membrane-spanning 4-domains, subfamily A, member 14	protein_coding	chr19	-	XM_357051	11301494	11314333
TC1900001131.mm.1	1.75272	up	0.0128958	0.546476	Ms4a7	NM_001025610	membrane-spanning 4-domains, subfamily A, member 7	protein_coding	chr19	-	NM_001025610	11321039	11336146
TC1900001137.mm.1	1.82813	up	0.00893941	0.539983	Ms4a6d	NM_026835	membrane-spanning 4-domains, subfamily A, member 6D	protein_coding	chr19	-	NM_026835	11586604	11604849
TC1900001227.mm.1	1.2589	up	0.00427744	0.53309	Ostf1	NM_017375	osteoclast stimulating factor 1	protein_coding	chr19	-	NM_017375	18579328	18631813
TC1900001240.mm.1	1.19016	up	0.00526324	0.534517	Anxa1	NM_010730	annexin A1	protein_coding	chr19	-	NM_010730	20373428	20390944
TC1900001253.mm.1	1.67538	up	0.00361154	0.53309	Gda	NM_010266	guanine deaminase	protein_coding	chr19	-	NM_010266	21391307	21473445
TC1900001313.mm.1	1.12796	up	0.00614986	0.538479	D19Bwg1357e	NM_177474	DNA segment, Chr 19, Brigham & Womens Genetics 1357 expressed	protein_coding	chr19	-	NM_177474	27388702	27429820
TC1900001323.mm.1	1.10361	up	0.0319823	0.591041	Glis3	NM_175459	GLIS family zinc finger 3	protein_coding	chr19	-	NM_175459	28258851	28680077
TC1900001342.mm.1	1.12809	up	0.0159375	0.549889	Plgrkt	NM_026362	plasminogen receptor, C-terminal lysine transmembrane protein	protein_coding	chr19	-	NM_026362	29348599	29367390
TC1900001419.mm.1	1.42608	up	0.0142926	0.546801	Lipa	NM_001111100	lysosomal acid lipase A	protein_coding	chr19	-	NM_001111100	34492316	34527474
TC1900001461.mm.1	1.20418	up	0.011985	0.546476	Myof	NM_001099634	myoferlin	protein_coding	chr19	-	NM_001099634	37899036	38043577
TC1900001472.mm.1	1.12326	up	0.0261704	0.577649	Noc3l	NM_021315	nucleolar complex associated 3 homolog (S. cerevisiae)	protein_coding	chr19	-	NM_021315	38788128	38819237
TC1900001490.mm.1	1.14456	up	0.042527	0.612066	Aldh18a1	NM_019698	aldehyde dehydrogenase 18 family, member A1	protein_coding	chr19	-	NM_019698	40550257	40588463
TC1900001498.mm.1	1.62127	up	0.0165038	0.549889	Blnk	NM_008528	B cell linker	protein_coding	chr19	-	NM_008528	40928927	40994535
TC1900001506.mm.1	1.50737	up	0.02073	0.560129	Pik3ap1	NM_031376	phosphoinositide-3-kinase adaptor protein 1	protein_coding	chr19	-	NM_031376	41274218	41385070
TC1900001510.mm.1	1.20275	up	0.0125395	0.546476	Arhgap19	NM_001163495	Rho GTPase activating protein 19	protein_coding	chr19	-	NM_001163495	41766588	41802084
TC1900001552.mm.1	1.19281	up	0.0151531	0.548674	Chuk	NM_001162410	conserved helix-loop-helix ubiquitous kinase	protein_coding	chr19	-	NM_001162410	44073334	44107480
TC1900001729.mm.1	1.48918	up	0.00370347	0.53309	4930506M07Rik	NM_001114312	RIKEN cDNA 4930506M07 gene	protein_coding	chr19	-	NM_001114312	58973358	59076069
TC1900001745.mm.1	1.10896	up	0.0244315	0.57427	Cacul1	NM_001172096	CDK2 associated, cullin domain 1	protein_coding	chr19	-	NM_001172096	60524696	60581023
TC1900001762.mm.1	1.33895	up	0.0212848	0.56281	Csf2ra	NM_009970	colony stimulating factor 2 receptor, alpha, low-affinity (granulocyte-macrophage)	protein_coding	chr19	-	NM_009970	61224402	61228418
TC1900001774.mm.1	1.15347	up	0.0306121	0.586387	Lipo1	NM_001013770	lipase, member O1	protein_coding	chr19	-	NM_001013770	33555160	33590311
TSUnmapped00000030.mm.1	1.10755	up	0.0241995	0.572902	H60a	NM_010400	histocompatibility 60a	protein_coding	NA	NA	NM_010400	NA	NA
TSUnmapped00000047.mm.1	1.46288	up	0.0443869	0.614394	Cd83	NM_001289915	CD83 antigen	protein_coding	NA	NA	NM_001289915	NA	NA

## Sheet: Down CIH8W vs Nor8W
probe_set	Fold Change	Regulation	P.Value	adj.P.Val	Gene.Symbol	Gene_ID	Gene_Discription	biotype	Chromosome	Strand	Public.Gene.IDs	Start	Stop
TC0100000131.mm.1	-1.14124	down	0.0468113	0.619248	Efhc1	NM_027974	EF-hand domain (C-terminal) containing 1	protein_coding	chr1	+	NM_027974	20951626	20990841
TC0100000353.mm.1	-1.11008	down	0.0442543	0.614345	Dnah7b	NM_001160386	dynein, axonemal, heavy chain 7B	protein_coding	chr1	+	NM_001160386	46066738	46373550
TC0100000657.mm.1	-1.24143	down	0.0406567	0.603676	Des	NM_010043	desmin	protein_coding	chr1	+	NM_010043	75360292	75368579
TC0100000660.mm.1	-1.10603	down	0.0267476	0.577917	Asic4	NM_183022	acid-sensing (proton-gated) ion channel family member 4	protein_coding	chr1	+	NM_183022	75450436	75474343
TC0100000681.mm.1	-1.11836	down	0.0111838	0.546476	Mogat1	NM_026713	monoacylglycerol O-acyltransferase 1	protein_coding	chr1	+	NM_026713	78510991	78606964
TC0100000706.mm.1	-1.14935	down	0.00431258	0.53309	Col4a3	NM_007734	collagen, type IV, alpha 3	protein_coding	chr1	+	NM_007734	82586921	82722059
TC0100000813.mm.1	-1.30499	down	0.0277767	0.581031	Efhd1	NM_028889	EF hand domain containing 1	protein_coding	chr1	+	NM_028889	87264363	87310841
TC0100000886.mm.1	-1.17036	down	0.0402689	0.602383	Ramp1	NM_001168392	receptor (calcitonin) activity modifying protein 1	protein_coding	chr1	+	NM_001168392	91179822	91225196
TC0100000894.mm.1	-1.23668	down	0.0192229	0.556	Klhl30	NM_027551	kelch-like 30	protein_coding	chr1	+	NM_027551	91351016	91362416
TC0100000898.mm.1	-1.11481	down	0.00996776	0.540311	Asb1	NM_001039126	ankyrin repeat and SOCS box-containing 1	protein_coding	chr1	+	NM_001039126	91540565	91559590
TC0100000919.mm.1	-1.22597	down	0.0103425	0.543505	Dusp28	NM_175118	dual specificity phosphatase 28	protein_coding	chr1	+	NM_175118	92906989	92908620
TC0100001204.mm.1	-1.2045	down	0.0203473	0.560129	Plekha6	NM_001160268	pleckstrin homology domain containing, family A member 6	protein_coding	chr1	+	NM_001160268	133246097	133303435
TC0100001218.mm.1	-1.27077	down	0.0255269	0.576339	Fmod	NM_021355	fibromodulin	protein_coding	chr1	+	NM_021355	134037254	134048277
TC0100001466.mm.1	-1.31299	down	0.00867954	0.539983	Ankrd45	NM_028664	ankyrin repeat domain 45	protein_coding	chr1	+	NM_028664	161142691	161170507
TC0100001650.mm.1	-1.10702	down	0.0264232	0.577649	Olfr220	NM_207694	olfactory receptor 220	protein_coding	chr1	+	NM_207694	174448625	174449602
TC0100001994.mm.1	-1.5485	down	0.000624192	0.53309	Sbspon	NM_001033288	somatomedin B and thrombospondin, type 1 domain containing	protein_coding	chr1	-	NM_001033288	15853862	15892722
TC0100002356.mm.1	-1.23053	down	0.0122004	0.546476	Rftn2	NM_028713	raftlin family member 2	protein_coding	chr1	-	NM_028713	55170159	55226782
TC0100002479.mm.1	-1.10528	down	0.0458898	0.616972	Crygb	NM_144761	crystallin, gamma B	protein_coding	chr1	-	NM_144761	65080222	65082290
TC0100002499.mm.1	-1.15271	down	0.0143427	0.546825	Lancl1	NM_001190984	LanC (bacterial lantibiotic synthetase component C)-like 1	protein_coding	chr1	-	NM_001190984	67000517	67038872
TC0100002673.mm.1	-1.13312	down	0.00543996	0.534517	Col4a4	NM_007735	collagen, type IV, alpha 4	protein_coding	chr1	-	NM_007735	82450723	82586849
TC0100002685.mm.1	-1.30212	down	0.0444455	0.614688	Sphkap	NM_172430	SPHK1 interactor, AKAP domain containing	protein_coding	chr1	-	NM_172430	83254139	83408200
TC0100002942.mm.1	-1.17417	down	0.0134844	0.546476	Gli2	NM_001081125	GLI-Kruppel family member GLI2	protein_coding	chr1	-	NM_001081125	118834061	119053619
TC0100002960.mm.1	-1.1122	down	0.0287609	0.582042	Tmem177	NM_175106	transmembrane protein 177	protein_coding	chr1	-	NM_175106	119907890	119913208
TC0100003098.mm.1	-1.20469	down	0.0243993	0.573923	Optc	NM_001160420	opticin	protein_coding	chr1	-	NM_001160420	133897193	133907999
TC0100003113.mm.1	-1.15829	down	0.0230955	0.569815	Ppp1r12b	NM_001081307	protein phosphatase 1, regulatory (inhibitor) subunit 12B	protein_coding	chr1	-	NM_001081307	134754658	134955942
TC0100003502.mm.1	-1.33821	down	0.00675251	0.538479	Rgs4	NM_009062	regulator of G-protein signaling 4	protein_coding	chr1	-	NM_009062	169741477	169747642
TC0100003531.mm.1	-1.41872	down	0.0204687	0.560129	Pcp4l1	NM_025557	Purkinje cell protein 4-like 1	protein_coding	chr1	-	NM_025557	171173262	171197035
TC0100003564.mm.1	-1.51623	down	0.0280355	0.581031	Casq1	NM_009813	calsequestrin 1	protein_coding	chr1	-	NM_009813	172209894	172219895
TC0100003604.mm.1	-1.30373	down	0.0288208	0.582042	Rgs7	NM_001199003	regulator of G protein signaling 7	protein_coding	chr1	-	NM_001199003	175059076	175492545
TC0100003840.mm.1	-1.13137	down	0.0448807	0.615036	Camk1g	NM_144817	calcium/calmodulin-dependent protein kinase I gamma	protein_coding	chr1	-	NM_144817	193346346	193370297
TC0200000048.mm.1	-1.27679	down	0.0346609	0.595964	Ccdc3	NM_028804	coiled-coil domain containing 3	protein_coding	chr2	+	NM_028804	5137776	5230878
TC0200000417.mm.1	-1.22792	down	0.0337078	0.593587	Abca2	NM_007379	ATP-binding cassette, sub-family A (ABC1), member 2	protein_coding	chr2	+	NM_007379	25428674	25448540
TC0200000445.mm.1	-1.1013	down	0.0255316	0.576339	Gpsm1	NM_001199146	G-protein signalling modulator 1 (AGS3-like, C. elegans)	protein_coding	chr2	+	NM_001199146	26315515	26348237
TC0200000481.mm.1	-1.1663	down	0.0044411	0.53309	Ppp1r26	NM_001005420	protein phosphatase 1, regulatory subunit 26	protein_coding	chr2	+	NM_001005420	28446800	28455508
TC0200000549.mm.1	-1.20337	down	0.0179122	0.551938	Ncs1	NM_019681	neuronal calcium sensor 1	protein_coding	chr2	+	NM_019681	31245823	31295989
TC0200000559.mm.1	-1.18495	down	0.0406033	0.603246	Lamc3	NM_011836	laminin gamma 3	protein_coding	chr2	+	NM_011836	31887281	31946539
TC0200000566.mm.1	-1.11591	down	0.0159072	0.549889	Ppapdc3	NM_145521	phosphatidic acid phosphatase type 2 domain containing 3	protein_coding	chr2	+	NM_145521	32095528	32110820
TC0200000643.mm.1	-1.12283	down	0.0374284	0.600075	Gm10829	XR_140502	predicted gene 10829	protein_coding	chr2	+	XR_140502	35844195	35847182
TC0200001008.mm.1	-1.43021	down	0.0111988	0.546476	Klhl41	NM_001081087	kelch-like 41	protein_coding	chr2	+	NM_001081087	69670035	69684239
TC0200001012.mm.1	-1.19575	down	0.0358177	0.597024	Klhl23	NM_177784	kelch-like 23	protein_coding	chr2	+	NM_177784	69821944	69836651
TC0200001127.mm.1	-1.2671	down	0.00943817	0.539983	Osbpl6	NM_145525	oxysterol binding protein-like 6	protein_coding	chr2	+	NM_145525	76406508	76600647
TC0200001266.mm.1	-1.45616	down	0.00764178	0.538479	Olfr1034	NM_001011872	olfactory receptor 1034	protein_coding	chr2	+	NM_001011872	86046444	86047466
TC0200001743.mm.1	-1.10469	down	0.0476922	0.620826	Pak6	NM_001033254	p21 protein (Cdc42/Rac)-activated kinase 6	protein_coding	chr2	+	NM_001033254	118663303	118698020
TC0200001749.mm.1	-1.28074	down	0.00217249	0.53309	Ivd	NM_019826	isovaleryl coenzyme A dehydrogenase	protein_coding	chr2	+	NM_019826	118861954	118882909
TC0200001765.mm.1	-1.12675	down	0.0350688	0.595964	Spint1	NM_016907	serine protease inhibitor, Kunitz type 1	protein_coding	chr2	+	NM_016907	119237360	119249527
TC0200001809.mm.1	-1.44684	down	0.00648378	0.538479	Map1a	NM_001173506	microtubule-associated protein 1 A	protein_coding	chr2	+	NM_001173506	121289600	121310832
TC0200001826.mm.1	-1.1516	down	0.040485	0.603246	Casc4	NM_001205369	cancer susceptibility candidate 4	protein_coding	chr2	+	NM_001205369	121866970	121936220
TC0200001915.mm.1	-1.14137	down	0.0202631	0.560129	Adra2b	NM_009633	adrenergic receptor, alpha 2b	protein_coding	chr2	+	NM_009633	127363208	127367221
TC0200001945.mm.1	-1.16594	down	0.0163891	0.549889	Ttl	NM_027192	tubulin tyrosine ligase	protein_coding	chr2	+	NM_027192	129065942	129096283
TC0200001965.mm.1	-1.12063	down	0.0102897	0.543209	Tgm3	NM_009374	transglutaminase 3, E polypeptide	protein_coding	chr2	+	NM_009374	130012340	130050399
TC0200002228.mm.1	-1.18891	down	0.0353087	0.595964	Pygb	NM_153781	brain glycogen phosphorylase	protein_coding	chr2	+	NM_153781	150786735	150831758
TC0200002269.mm.1	-1.13048	down	0.017295	0.551814	Rspo4	NM_001040689	R-spondin family, member 4	protein_coding	chr2	+	NM_001040689	151842927	151874668
TC0200002270.mm.1	-1.33728	down	0.00339573	0.53309	Angpt4	NM_009641	angiopoietin 4	protein_coding	chr2	+	NM_009641	151911210	151945337
TC0200002273.mm.1	-1.14487	down	0.0367497	0.598189	Scrt2	NM_001160410	scratch homolog 2, zinc finger protein (Drosophila)	protein_coding	chr2	+	NM_001160410	152081529	152095802
TC0200002298.mm.1	-1.31961	down	0.00941997	0.539983	Id1	NM_010495	inhibitor of DNA binding 1	protein_coding	chr2	+	NM_010495	152736251	152737410
TC0200002300.mm.1	-1.12048	down	0.0230059	0.569815	Cox4i2	NM_053091	cytochrome c oxidase subunit IV isoform 2	protein_coding	chr2	+	NM_053091	152754173	152765037
TC0200002303.mm.1	-1.2269	down	0.0352813	0.595964	Mylk2	NM_001081044	myosin, light polypeptide kinase 2, skeletal muscle	protein_coding	chr2	+	NM_001081044	152911352	152923068
TC0200002399.mm.1	-1.11399	down	0.0195768	0.556554	Myl9	NM_172118	myosin, light polypeptide 9, regulatory	protein_coding	chr2	+	NM_172118	156775420	156781658
TC0200002558.mm.1	-1.12242	down	0.0468466	0.619248	Ncoa3	NM_008679	nuclear receptor coactivator 3	protein_coding	chr2	+	NM_008679	165992636	166073242
TC0200003148.mm.1	-1.11037	down	0.00726167	0.538479	BC029214	NM_153557	cDNA sequence BC029214	protein_coding	chr2	-	NM_153557	25455141	25461094
TC0200003171.mm.1	-1.17157	down	0.0379953	0.600075	Camsap1	NM_001276359	calmodulin regulated spectrin-associated protein 1	protein_coding	chr2	-	NM_001276359	25926838	25983282
TC0200003204.mm.1	-1.10687	down	0.0280826	0.581031	Surf1	NM_001271724	surfeit gene 1	protein_coding	chr2	-	NM_001271724	26913378	26916530
TC0200003269.mm.1	-1.10005	down	0.0247301	0.574601	Sh3glb2	NM_001289709	SH3-domain GRB2-like endophilin B2	protein_coding	chr2	-	NM_001289709	30344777	30359337
TC0200003720.mm.1	-1.13219	down	0.041597	0.607657	Slc25a12	NM_172436	solute carrier family 25 (mitochondrial carrier, Aralar), member 12	protein_coding	chr2	-	NM_172436	71269862	71367749
TC0200003801.mm.1	-1.12747	down	0.0496012	0.62505	Pde11a	NM_001081033	phosphodiesterase 11A	protein_coding	chr2	-	NM_001081033	75989141	76338793
TC0200003815.mm.1	-1.13503	down	0.0221184	0.565645	Zfp385b	NM_001113399	zinc finger protein 385B	protein_coding	chr2	-	NM_001113399	77410622	77819639
TC0200003879.mm.1	-1.10793	down	0.043249	0.612972	Gm19426	XR_104776	predicted gene, 19426	protein_coding	chr2	-	XR_104776	84742169	84744326
TC0200003956.mm.1	-1.14578	down	0.00334672	0.53309	Olfr1090	NM_146847	olfactory receptor 1090	protein_coding	chr2	-	NM_146847	86753795	86754736
TC0200004005.mm.1	-1.10415	down	0.0452587	0.615989	Olfr1162	NM_001011835	olfactory receptor 1162	protein_coding	chr2	-	NM_001011835	88049678	88051112
TC0200004138.mm.1	-1.15136	down	0.00664265	0.538479	Mapk8ip1	NM_001202445	mitogen-activated protein kinase 8 interacting protein 1	protein_coding	chr2	-	NM_001202445	92383676	92401263
TC0200004238.mm.1	-1.12398	down	0.0428163	0.612066	D430041D05Rik	NM_001033347	RIKEN cDNA D430041D05 gene	protein_coding	chr2	-	NM_001033347	104143073	104410334
TC0200004309.mm.1	-1.3525	down	0.022756	0.569742	Fibin	NM_026271	fin bud initiation factor homolog (zebrafish)	protein_coding	chr2	-	NM_026271	110360917	110363183
TC0200004424.mm.1	-1.14914	down	0.0081963	0.539017	Dnajc17	NM_139139	DnaJ (Hsp40) homolog, subfamily C, member 17	protein_coding	chr2	-	NM_139139	119172500	119208795
TC0200004482.mm.1	-1.13866	down	0.00589876	0.534517	Trp53bp1	NM_013735	transformation related protein 53 binding protein 1	protein_coding	chr2	-	NM_013735	121193263	121271407
TC0200004645.mm.1	-1.15225	down	0.0264565	0.577649	Gfra4	NM_001136063	glial cell line derived neurotrophic factor family receptor alpha 4	protein_coding	chr2	-	NM_001136063	131039632	131043088
TC0200004646.mm.1	-1.18766	down	0.00729474	0.538479	Adam33	NM_001163529	a disintegrin and metallopeptidase domain 33	protein_coding	chr2	-	NM_001163529	131050591	131063814
TC0200004660.mm.1	-1.31957	down	0.0228745	0.569815	Adra1d	NM_013460	adrenergic receptor, alpha 1d	protein_coding	chr2	-	NM_013460	131545357	131562285
TC0200004930.mm.1	-1.11795	down	0.00441987	0.53309	Nol4l	NM_001001986	nucleolar protein 4-like	protein_coding	chr2	-	NM_001001986	153407461	153529971
TC0200004940.mm.1	-1.16438	down	0.00204998	0.53309	Snta1	NM_009228	syntrophin, acidic 1	protein_coding	chr2	-	NM_009228	154376313	154408099
TC0200005011.mm.1	-1.10829	down	0.0483035	0.623709	Soga1	NM_001164663	suppressor of glucose, autophagy associated 1	protein_coding	chr2	-	NM_001164663	157010442	157079265
TC0200005143.mm.1	-1.10122	down	0.0399268	0.602174	Cdh22	NM_174988	cadherin 22	protein_coding	chr2	-	NM_174988	165111507	165234853
TC0200005220.mm.1	-1.19954	down	0.00575969	0.534517	Atp9a	NM_001289445	ATPase, class II, type 9A	protein_coding	chr2	-	NM_001289445	168634438	168742409
TC0200005465.mm.1	-1.10339	down	0.0250619	0.576061	Fam69b	NM_019833	family with sequence similarity 69, member B	protein_coding	chr2	+	NM_019833	26628457	26636497
TC0200005480.mm.1	-1.17623	down	0.0119528	0.546476	Capn3	NM_001109761	calpain 3	protein_coding	chr2	+	NM_001109761	120463579	120507437
TC0300000116.mm.1	-1.11211	down	0.0280222	0.581031	Cypt12	NM_029289	cysteine-rich perinuclear theca 12	protein_coding	chr3	+	NM_029289	17948444	17948952
TC0300000132.mm.1	-1.13086	down	0.0289032	0.582042	Trim55	NM_001081281	tripartite motif-containing 55	protein_coding	chr3	+	NM_001081281	19644460	19691599
TC0300000413.mm.1	-1.28284	down	0.00862731	0.539983	Smad9	NM_019483	SMAD family member 9	protein_coding	chr3	+	NM_019483	54755582	54801269
TC0300000467.mm.1	-1.14254	down	0.0377548	0.600075	Med12l	NM_177855	mediator complex subunit 12-like	protein_coding	chr3	+	NM_177855	59005825	59318416
TC0300000725.mm.1	-1.13153	down	0.0154012	0.548674	Paqr6	NM_198410	progestin and adipoQ receptor family member VI	protein_coding	chr3	+	NM_198410	88364584	88368541
TC0300000749.mm.1	-1.12582	down	0.0241693	0.572902	Fam189b	NM_001014995	family with sequence similarity 189, member B	protein_coding	chr3	+	NM_001014995	89183143	89189295
TC0300000766.mm.1	-1.18006	down	0.00405124	0.53309	Pmvk	NM_026784	phosphomevalonate kinase	protein_coding	chr3	+	NM_026784	89454541	89469013
TC0300000854.mm.1	-1.12303	down	0.0105398	0.546476	Tdpoz2	ENSMUST00000090853	TD and POZ domain containing 2	protein_coding	chr3	+	ENSMUST00000090853	93773000	93774142
TC0300000889.mm.1	-1.10657	down	0.0393134	0.602087	Tmod4	NM_016712	tropomodulin 4	protein_coding	chr3	+	NM_016712	95124476	95129209
TC0300000928.mm.1	-1.22059	down	0.0170188	0.551814	Sv2a	NM_022030	synaptic vesicle glycoprotein 2 a	protein_coding	chr3	+	NM_022030	96181151	96195521
TC0300000955.mm.1	-1.13806	down	0.0236195	0.571043	Ankrd35	NM_001081139	ankyrin repeat domain 35	protein_coding	chr3	+	NM_001081139	96670131	96691034
TC0300000968.mm.1	-1.1827	down	0.0084934	0.539983	Prkab2	NM_182997	protein kinase, AMP-activated, beta 2 non-catalytic subunit	protein_coding	chr3	+	NM_182997	97658193	97673812
TC0300000976.mm.1	-1.20779	down	0.00588426	0.534517	Adam30	NM_027665	a disintegrin and metallopeptidase domain 30	protein_coding	chr3	+	NM_027665	98160812	98163173
TC0300000979.mm.1	-1.25659	down	0.0266161	0.57782	Hmgcs2	NM_008256	3-hydroxy-3-methylglutaryl-Coenzyme A synthase 2	protein_coding	chr3	+	NM_008256	98280431	98310738
TC0300001007.mm.1	-1.12472	down	0.00555531	0.534517	Trim45	NM_001165952	tripartite motif-containing 45	protein_coding	chr3	+	NM_001165952	100922202	100936925
TC0300001014.mm.1	-1.17467	down	0.0369645	0.599083	Igsf3	NM_207205	immunoglobulin superfamily, member 3	protein_coding	chr3	+	NM_207205	101377083	101463060
TC0300001092.mm.1	-1.26149	down	0.00163574	0.53309	Kcnd3	NM_001039347	potassium voltage-gated channel, Shal-related family, member 3	protein_coding	chr3	+	NM_001039347	105452330	105674002
TC0300001132.mm.1	-1.15211	down	0.00421938	0.53309	Amigo1	NM_001004293	adhesion molecule with Ig like domain 1	protein_coding	chr3	+	NM_001004293	108186289	108192286
TC0300001249.mm.1	-1.2441	down	0.0335449	0.593587	Pde5a	NM_153422	phosphodiesterase 5A, cGMP-specific	protein_coding	chr3	+	NM_153422	122729158	122859374
TC0300001497.mm.1	-1.22658	down	0.0139328	0.546476	Ttll7	NM_027594	tubulin tyrosine ligase-like family, member 7	protein_coding	chr3	+	NM_027594	146852367	146984009
TC0300001719.mm.1	-1.12821	down	0.0256857	0.577449	Naaladl2	XM_975226	N-acetylated alpha-linked acidic dipeptidase-like 2	protein_coding	chr3	-	XM_975226	23804335	25144261
TC0300001786.mm.1	-1.1247	down	0.0368617	0.599083	Actrt3	NM_029690	actin related protein T3	protein_coding	chr3	-	NM_029690	30597073	30599939
TC0300001805.mm.1	-1.15473	down	0.012449	0.546476	Pex5l	NM_001163516	peroxisomal biogenesis factor 5-like	protein_coding	chr3	-	NM_001163516	32949408	33143247
TC0300001869.mm.1	-1.10001	down	0.0180742	0.553182	Cetn4	NM_145825	centrin 4	protein_coding	chr3	-	NM_145825	37307749	37312708
TC0300002121.mm.1	-1.14458	down	0.00909971	0.539983	Gm17641	ENSMUST00000166328	predicted gene, 17641	protein_coding	chr3	-	ENSMUST00000166328	68867917	68870266
TC0300002153.mm.1	-1.14332	down	0.0281639	0.581031	Slitrk3	NM_198864	SLIT and NTRK-like family, member 3	protein_coding	chr3	-	NM_198864	73048125	73057803
TC0300002219.mm.1	-1.18707	down	0.023186	0.569815	Gucy1b3	NM_001161796	guanylate cyclase 1, soluble, beta 3	protein_coding	chr3	-	NM_001161796	82032004	82074711
TC0300002257.mm.1	-1.26158	down	0.004499	0.53309	Fam160a1	NM_172682	family with sequence similarity 160, member A1	protein_coding	chr3	-	NM_172682	85660061	85746266
TC0300002333.mm.1	-1.11339	down	0.00562478	0.534517	Rusc1	NM_001083807	RUN and SH3 domain containing 1	protein_coding	chr3	-	NM_001083807	89083977	89093363
TC0300002397.mm.1	-1.12889	down	0.0207602	0.560129	Smcp	NM_008574	sperm mitochondria-associated cysteine-rich protein	protein_coding	chr3	-	NM_008574	92583866	92589024
TC0300002402.mm.1	-1.12311	down	0.0431756	0.612972	Lce1b	NM_026822	late cornified envelope 1B	protein_coding	chr3	-	NM_026822	92655650	92656926
TC0300002410.mm.1	-1.11938	down	0.0219693	0.565645	Lce1j	NM_001281499	late cornified envelope 1J	protein_coding	chr3	-	NM_001281499	92788845	92790514
TC0300002481.mm.1	-1.10922	down	0.0126868	0.546476	Adamtsl4	NM_144899	ADAMTS-like 4	protein_coding	chr3	-	NM_144899	95676201	95687917
TC0300002482.mm.1	-1.13129	down	0.0278035	0.581031	Ecm1	NM_001252653	extracellular matrix protein 1	protein_coding	chr3	-	NM_001252653	95734147	95739569
TC0300002629.mm.1	-1.11631	down	0.0240734	0.572382	Olfml3	NM_133859	olfactomedin-like 3	protein_coding	chr3	-	NM_133859	103722222	103738001
TC0300002664.mm.1	-1.23016	down	0.0164241	0.549889	Wnt2b	NM_009520	wingless-type MMTV integration site family, member 2B	protein_coding	chr3	-	NM_009520	104944805	104961721
TC0300002709.mm.1	-1.42244	down	0.0212191	0.56251	Kcnc4	NM_145922	potassium voltage gated channel, Shaw-related subfamily, member 4	protein_coding	chr3	-	NM_145922	107438303	107458898
TC0300002722.mm.1	-1.27312	down	0.00242251	0.53309	Gstm7	NM_026672	glutathione S-transferase, mu 7	protein_coding	chr3	-	NM_026672	107926334	107931817
TC0300002724.mm.1	-1.13469	down	0.00727788	0.538479	Gstm2	NM_008183	glutathione S-transferase, mu 2	protein_coding	chr3	-	NM_008183	107981702	107986453
TC0300002725.mm.1	-1.13172	down	0.00740961	0.538479	Gstm1	NM_010358	glutathione S-transferase, mu 1	protein_coding	chr3	-	NM_010358	108012250	108017973
TC0300002728.mm.1	-1.13149	down	0.0416673	0.608268	Gstm4	NM_001160411	glutathione S-transferase, mu 4	protein_coding	chr3	-	NM_001160411	108040408	108044894
TC0300002901.mm.1	-1.30247	down	0.0130996	0.546476	Ank2	NM_001034168	ankyrin 2, brain	protein_coding	chr3	-	NM_001034168	126921606	127499349
TC0300003176.mm.1	-1.10782	down	0.0170693	0.551814	Tyw3	NM_001168358	tRNA-yW synthesizing protein 3 homolog (S. cerevisiae)	protein_coding	chr3	-	NM_001168358	154576520	154597104
TC0300003224.mm.1	-1.13254	down	0.00713621	0.538479	Fabp9	NM_011598	fatty acid binding protein 9, testis	protein_coding	chr3	-	NM_011598	10193624	10197283
TC0300003238.mm.1	-1.15553	down	0.0260096	0.577649	Mtx1	ENSMUST00000174324	metaxin 1	protein_coding	chr3	-	ENSMUST00000174324	89224109	89227088
TC0300003245.mm.1	-1.13811	down	0.00145491	0.53309	Gstm6	NM_008184	glutathione S-transferase, mu 6	protein_coding	chr3	-	NM_008184	107938847	107953436
TC0300003246.mm.1	-1.14915	down	0.00801988	0.539017	Gstm3	NM_010359	glutathione S-transferase, mu 3	protein_coding	chr3	-	NM_010359	107963696	107969174
TC0400000092.mm.1	-1.30862	down	0.0258269	0.577449	Gem	NM_010276	GTP binding protein (gene overexpressed in skeletal muscle)	protein_coding	chr4	+	NM_010276	11704447	11714993
TC0400000188.mm.1	-1.20003	down	0.0498491	0.62505	Faxc	NM_175234	failed axon connections homolog (Drosophila)	protein_coding	chr4	+	NM_175234	21931326	22001461
TC0400000381.mm.1	-1.1292	down	0.0231372	0.569815	Il11ra1	NM_001163401	interleukin 11 receptor, alpha chain 1	protein_coding	chr4	+	NM_001163401	41699989	41769474
TC0400000390.mm.1	-1.1604	down	0.00511688	0.534517	Gm13308	NM_001177580	predicted gene 13308	protein_coding	chr4	+	NM_001177580	41941572	41943124
TC0400000413.mm.1	-1.14095	down	0.0326874	0.592776	Ccl27b	NM_001199959	chemokine (C-C motif) ligand 27b	protein_coding	chr4	+	NM_001199959	42650604	42656005
TC0400000448.mm.1	-1.127	down	0.0399019	0.602174	Tmem8b	NM_001085508	transmembrane protein 8B	protein_coding	chr4	+	NM_001085508	43668971	43692668
TC0400000499.mm.1	-1.21835	down	0.0197489	0.55793	Tmod1	NM_021883	tropomodulin 1	protein_coding	chr4	+	NM_021883	46038935	46116032
TC0400000644.mm.1	-1.14751	down	0.019961	0.558206	Musk	NM_001037127	muscle, skeletal, receptor tyrosine kinase	protein_coding	chr4	+	NM_001037127	58285960	58374303
TC0400001024.mm.1	-1.12633	down	0.00366076	0.53309	Raver2	NM_183024	ribonucleoprotein, PTB-binding 2	protein_coding	chr4	+	NM_183024	101068983	101152370
TC0400001107.mm.1	-1.4707	down	0.0352746	0.595964	Dhcr24	NM_053272	24-dehydrocholesterol reductase	protein_coding	chr4	+	NM_053272	106561038	106589113
TC0400001141.mm.1	-1.11418	down	0.023508	0.570874	Echdc2	NM_001254754	enoyl Coenzyme A hydratase domain containing 2	protein_coding	chr4	+	NM_001254754	108165437	108179308
TC0400001177.mm.1	-1.11986	down	0.0259396	0.577449	Dmrta2	NM_172296	doublesex and mab-3 related transcription factor like family A2	protein_coding	chr4	+	NM_172296	109978025	109983687
TC0400001558.mm.1	-1.10149	down	0.0335716	0.593587	Matn1	NM_010769	matrilin 1, cartilage matrix protein	protein_coding	chr4	+	NM_010769	130944385	130955476
TC0400001610.mm.1	-1.15751	down	0.0276193	0.581031	Fam46b	NM_175307	family with sequence similarity 46, member B	protein_coding	chr4	+	NM_175307	133480132	133487940
TC0400001661.mm.1	-1.11698	down	0.0129015	0.546476	Ifnlr1	NM_174851	interferon lambda receptor 1	protein_coding	chr4	+	NM_174851	135686287	135708181
TC0400001681.mm.1	-1.24822	down	0.0152172	0.548674	Tcea3	NM_011542	transcription elongation factor A (SII), 3	protein_coding	chr4	+	NM_011542	136247729	136274899
TC0400001712.mm.1	-1.10628	down	0.0235872	0.570933	Rap1gap	NM_001081155	Rap1 GTPase-activating protein	protein_coding	chr4	+	NM_001081155	137664726	137731545
TC0400001854.mm.1	-1.12222	down	0.02512	0.576132	Gm13177	NM_001081248	predicted gene 13177	protein_coding	chr4	+	NM_001081248	144613658	144623424
TC0400001926.mm.1	-1.17875	down	0.00662301	0.538479	Fbxo2	NM_176848	F-box protein 2	protein_coding	chr4	+	NM_176848	148160621	148166424
TC0400001938.mm.1	-1.12766	down	0.00674613	0.538479	Casz1	NM_001159344	castor zinc finger 1	protein_coding	chr4	+	NM_001159344	148804392	148954892
TC0400001957.mm.1	-1.21089	down	0.0274047	0.581031	Clstn1	NM_023051	calsyntenin 1	protein_coding	chr4	+	NM_023051	149586468	149648899
TC0400002023.mm.1	-1.18973	down	0.0279394	0.581031	Chd5	NM_001081376	chromodomain helicase DNA binding protein 5	protein_coding	chr4	+	NM_001081376	152338651	152390194
TC0400002101.mm.1	-1.14451	down	0.018153	0.553426	Fam132a	NM_026125	family with sequence similarity 132, member A	protein_coding	chr4	+	NM_026125	155962312	155966629
TC0400002372.mm.1	-1.30879	down	0.0341889	0.594296	Pm20d2	NM_001034867	peptidase M20 domain containing 2	protein_coding	chr4	-	NM_001034867	33170401	33189737
TC0400002474.mm.1	-1.17522	down	0.0230698	0.569815	Enho	NM_027147	energy homeostasis associated	protein_coding	chr4	-	NM_027147	41638144	41640324
TC0400002475.mm.1	-1.1246	down	0.0248593	0.575093	Cntfr	NM_001136056	ciliary neurotrophic factor receptor	protein_coding	chr4	-	NM_001136056	41657498	41697091
TC0400002480.mm.1	-1.14791	down	0.00557825	0.534517	Ccl27a	NM_001048179	chemokine (C-C motif) ligand 27A	protein_coding	chr4	-	NM_001048179	41769467	41774247
TC0400002494.mm.1	-1.12745	down	0.0304446	0.586387	Gm13305	NM_001099348	predicted gene 13305	protein_coding	chr4	-	NM_001099348	42158116	42168604
TC0400002549.mm.1	-1.19949	down	0.0413966	0.606475	Gne	NM_001190414	glucosamine (UDP-N-acetyl)-2-epimerase/N-acetylmannosamine kinase	protein_coding	chr4	-	NM_001190414	44034075	44084177
TC0400002640.mm.1	-1.13899	down	0.0158071	0.54914	Tmem246	NM_025944	transmembrane protein 246	protein_coding	chr4	-	NM_025944	49584506	49597876
TC0400002643.mm.1	-1.1706	down	0.0170506	0.551814	Ppp3r2	NM_001004025	protein phosphatase 3, regulatory subunit B, alpha isoform (calcineurin B, type II)	protein_coding	chr4	-	NM_001004025	49678747	49682024
TC0400002662.mm.1	-1.10281	down	0.0299742	0.586387	Olfr273	NM_146824	olfactory receptor 273	protein_coding	chr4	-	NM_146824	52855509	52858466
TC0400002822.mm.1	-1.28759	down	0.0262814	0.577649	Astn2	NM_019514	astrotactin 2	protein_coding	chr4	-	NM_019514	65380803	66404611
TC0400003001.mm.1	-1.13034	down	0.0242196	0.572902	Ifnb1	NM_010510	interferon beta 1, fibroblast	protein_coding	chr4	-	NM_010510	88522025	88522794
TC0400003018.mm.1	-1.14916	down	0.0294607	0.584256	Gm16686	ENSMUST00000141816	predicted gene, 16686	protein_coding	chr4	-	ENSMUST00000141816	88755195	88755590
TC0400003025.mm.1	-1.14571	down	0.0173235	0.551814	4930553M12Rik	ENSMUST00000057837	RIKEN cDNA 4930553M12 gene	protein_coding	chr4	-	ENSMUST00000057837	88867882	88868379
TC0400003251.mm.1	-1.13614	down	0.0495233	0.62505	Gm20731	ENSMUST00000166069	predicted gene, 20731	protein_coding	chr4	-	ENSMUST00000166069	108622929	108625216
TC0400003308.mm.1	-1.14815	down	0.00528738	0.534517	Foxe3	NM_015758	forkhead box E3	protein_coding	chr4	-	NM_015758	114925076	114926052
TC0400003333.mm.1	-1.13868	down	0.0345948	0.595964	Lurap1	NM_026547	leucine rich adaptor protein 1	protein_coding	chr4	-	NM_026547	116132406	116151338
TC0400003426.mm.1	-1.10242	down	0.0148355	0.548674	Rimkla	NM_177572	ribosomal modification protein rimK-like family member A	protein_coding	chr4	-	NM_177572	119465283	119492628
TC0400003439.mm.1	-1.22748	down	0.0205679	0.560129	Kcnq4	NM_001081142	potassium voltage-gated channel, subfamily Q, member 4	protein_coding	chr4	-	NM_001081142	120696138	120748612
TC0400003482.mm.1	-1.15776	down	0.00841739	0.539983	Oxct2a	NM_022033	3-oxoacid CoA transferase 2A	protein_coding	chr4	-	NM_022033	123321875	123323679
TC0400003529.mm.1	-1.1745	down	0.0231301	0.569815	Sh3d21	NM_001162533	SH3 domain containing 21	protein_coding	chr4	-	NM_001162533	126150602	126163491
TC0400003630.mm.1	-1.1137	down	0.0233007	0.569815	Fabp3	ENSMUST00000097865	fatty acid binding protein 3, muscle and heart	protein_coding	chr4	-	ENSMUST00000097865	130308162	130308674
TC0400003702.mm.1	-1.22538	down	0.00329763	0.53309	Trnp1	NM_001081156	TMF1-regulated nuclear protein 1	protein_coding	chr4	-	NM_001081156	133491100	133498550
TC0400003707.mm.1	-1.14508	down	0.0113618	0.546476	Sfn	NM_018754	stratifin	protein_coding	chr4	-	NM_018754	133600556	133602168
TC0400003728.mm.1	-1.11442	down	0.0127465	0.546476	Gm7534	NM_001080712	predicted gene 7534	protein_coding	chr4	-	NM_001080712	134190804	134203004
TC0400003776.mm.1	-1.10741	down	0.00183603	0.53309	Pithd1	NM_025411	PITH (C-terminal proteasome-interacting domain of thioredoxin-like) domain containing 1	protein_coding	chr4	-	NM_025411	135975460	135987264
TC0400003814.mm.1	-1.18907	down	0.0209527	0.560129	Alpl	NM_001287172	alkaline phosphatase, liver/bone/kidney	protein_coding	chr4	-	NM_001287172	137741731	137796384
TC0400003821.mm.1	-1.13673	down	0.0130215	0.546476	Pink1	NM_026880	PTEN induced putative kinase 1	protein_coding	chr4	-	NM_026880	138313409	138326307
TC0400003832.mm.1	-1.12801	down	0.03263	0.592776	Pla2g5	NM_001122954	phospholipase A2, group V	protein_coding	chr4	-	NM_001122954	138799244	138863482
TC0400003886.mm.1	-1.10919	down	0.0386982	0.601571	Tmem82	NM_145987	transmembrane protein 82	protein_coding	chr4	-	NM_145987	141613376	141618633
TC0400003887.mm.1	-1.24572	down	0.00703629	0.538479	Slc25a34	NM_001013780	solute carrier family 25, member 34	protein_coding	chr4	-	NM_001013780	141618824	141623834
TC0400004009.mm.1	-1.10891	down	0.0239004	0.571956	Clcn6	NM_011929	chloride channel 6	protein_coding	chr4	-	NM_011929	148004259	148038821
TC0400004016.mm.1	-1.1457	down	0.00156205	0.53309	Fbxo44	NM_001161851	F-box protein 44	protein_coding	chr4	-	NM_001161851	148152799	148160482
TC0400004071.mm.1	-1.13777	down	0.0237086	0.571043	Camta1	NM_001081557	calmodulin binding transcription activator 1	protein_coding	chr4	-	NM_001081557	150917322	151861876
TC0400004083.mm.1	-1.15155	down	0.000343225	0.53309	Thap3	NM_001145929	THAP domain containing, apoptosis associated protein 3	protein_coding	chr4	-	NM_001145929	151982638	151988997
TC0400004112.mm.1	-1.10357	down	0.0030493	0.53309	Smim1	NM_001163721	small integral membrane protein 1	protein_coding	chr4	-	NM_001163721	154019627	154026230
TC0400004146.mm.1	-1.19978	down	0.0195499	0.55603	Mmp23	NM_011985	matrix metallopeptidase 23	protein_coding	chr4	-	NM_011985	155650655	155653384
TC0400004152.mm.1	-1.13861	down	0.0081564	0.539017	Vwa1	NM_147776	von Willebrand factor A domain containing 1	protein_coding	chr4	-	NM_147776	155768149	155774698
TC0400004174.mm.1	-1.11016	down	0.0287287	0.582042	Klhl17	NM_198305	kelch-like 17	protein_coding	chr4	-	NM_198305	156229044	156234857
TC0400004196.mm.1	-1.11784	down	0.0214279	0.563916	Aldh4a1	NM_175438	aldehyde dehydrogenase 4 family, member A1	protein_coding	chr4	+	NM_175438	139622866	139649691
TC0500000138.mm.1	-1.13335	down	0.0178991	0.551938	Magi2	NM_001170745	membrane associated guanylate kinase, WW and PDZ domain containing 2	protein_coding	chr5	+	NM_001170745	19227046	20706049
TC0500000238.mm.1	-1.17949	down	0.0125629	0.546476	Actr3b	NM_001004365	ARP3 actin-related protein 3B	protein_coding	chr5	+	NM_001004365	25759997	25850342
TC0500000256.mm.1	-1.1328	down	0.044304	0.614345	Htr5a	NM_008314	5-hydroxytryptamine (serotonin) receptor 5A	protein_coding	chr5	+	NM_008314	27841947	27855086
TC0500000300.mm.1	-1.13808	down	0.0223553	0.567052	Mapre3	NM_133350	microtubule-associated protein, RP/EB family, member 3	protein_coding	chr5	+	NM_133350	30814641	30866106
TC0500000306.mm.1	-1.1173	down	0.00357358	0.53309	Khk	NM_008439	ketohexokinase	protein_coding	chr5	+	NM_008439	30921556	30931246
TC0500000390.mm.1	-1.10394	down	0.0407913	0.603777	Dok7	NM_172708	docking protein 7	protein_coding	chr5	+	NM_172708	35056813	35087839
TC0500000400.mm.1	-1.13926	down	0.0272024	0.581031	Ablim2	NM_001177696	actin-binding LIM protein 2	protein_coding	chr5	+	NM_001177696	35757880	35884979
TC0500000699.mm.1	-1.43769	down	0.0048647	0.53309	Rasl11b	NM_026878	RAS-like, family 11, member B	protein_coding	chr5	+	NM_026878	74195288	74199481
TC0500000864.mm.1	-1.10774	down	0.041365	0.606303	Gm1045	NM_001177577	predicted gene 1045	protein_coding	chr5	+	NM_001177577	91987473	91995317
TC0500000871.mm.1	-1.34573	down	0.00739019	0.538479	Art3	NM_181728	ADP-ribosyltransferase 3	protein_coding	chr5	+	NM_181728	92331827	92414628
TC0500000885.mm.1	-1.14498	down	0.0106369	0.546476	9330159N05Rik	ENSMUST00000180541	RIKEN cDNA 9330159N05 gene	protein_coding	chr5	+	ENSMUST00000180541	93044720	93048430
TC0500000947.mm.1	-1.10502	down	0.0224135	0.567052	Prdm8	NM_029947	PR domain containing 8	protein_coding	chr5	+	NM_029947	98180869	98187448
TC0500001113.mm.1	-1.13572	down	0.0402452	0.602383	Fgfrl1	NM_001164259	fibroblast growth factor receptor-like 1	protein_coding	chr5	+	NM_001164259	108694229	108706950
TC0500001165.mm.1	-1.14885	down	0.00844883	0.539983	Mn1	NM_001081235	meningioma 1	protein_coding	chr5	+	NM_001081235	111417362	111457033
TC0500001170.mm.1	-1.15839	down	0.0126709	0.546476	Gm26897	ENSMUST00000180627	predicted gene, 26897	protein_coding	chr5	+	ENSMUST00000180627	111733924	111734574
TC0500001241.mm.1	-1.10091	down	0.0156865	0.54887	2210016L21Rik	NM_028211	RIKEN cDNA 2210016L21 gene	protein_coding	chr5	+	NM_028211	114942158	114949783
TC0500001308.mm.1	-1.11517	down	0.0242126	0.572902	2410131K14Rik	NM_001081236	RIKEN cDNA 2410131K14 gene	protein_coding	chr5	+	NM_001081236	118245227	118266093
TC0500001340.mm.1	-1.10815	down	0.0448709	0.615036	Iqcd	NM_029408	IQ motif containing D	protein_coding	chr5	+	NM_029408	120589016	120607114
TC0500001516.mm.1	-1.15321	down	0.00717189	0.538479	Nupr1l	NM_026916	nuclear protein transcriptional regulator 1 like	protein_coding	chr5	+	NM_026916	129908540	129911281
TC0500001573.mm.1	-1.10464	down	0.0397219	0.602174	Stx1a	NM_016801	syntaxin 1A (brain)	protein_coding	chr5	+	NM_016801	135023482	135051100
TC0500001682.mm.1	-1.11142	down	0.0333915	0.59347	Elfn1	NM_175522	leucine rich repeat and fibronectin type III, extracellular 1	protein_coding	chr5	+	NM_175522	139907943	139974725
TC0500001796.mm.1	-1.26579	down	0.00564984	0.534517	Rasl11a	NM_026864	RAS-like, family 11, member A	protein_coding	chr5	+	NM_026864	146844245	146847726
TC0500001821.mm.1	-1.18635	down	0.047707	0.620826	Mtus2	NM_029920	microtubule associated tumor suppressor candidate 2	protein_coding	chr5	+	NM_029920	147957320	148316065
TC0500001972.mm.1	-1.11224	down	0.0434052	0.61342	Gm9758	NM_198666	predicted gene 9758	protein_coding	chr5	-	NM_198666	14910122	14914899
TC0500001973.mm.1	-1.1076	down	0.0177232	0.551814	Speer4e	NM_001122661	spermatogenesis associated glutamate (E)-rich protein 4e	protein_coding	chr5	-	NM_001122661	14933221	14938475
TC0500001974.mm.1	-1.11272	down	0.0447091	0.615022	Gm10354	NM_001281514	predicted gene 10354	protein_coding	chr5	-	NM_001281514	14974113	14978935
TC0500002021.mm.1	-1.20453	down	0.0244479	0.574452	Napepld	NM_178728	N-acyl phosphatidylethanolamine phospholipase D	protein_coding	chr5	-	NM_178728	21662901	21701396
TC0500002087.mm.1	-1.23354	down	0.0151548	0.548674	Smarcd3	NM_025891	SWI/SNF related, matrix associated, actin dependent regulator of chromatin, subfamily d, member 3	protein_coding	chr5	-	NM_025891	24590818	24602012
TC0500002101.mm.1	-1.11167	down	0.0434786	0.613732	E130116L18Rik	ENSMUST00000066954	RIKEN cDNA E130116L18 gene	protein_coding	chr5	-	ENSMUST00000066954	25222848	25223153
TC0500002158.mm.1	-1.10024	down	0.00982192	0.539983	Cib4	NM_028483	calcium and integrin binding family member 4	protein_coding	chr5	-	NM_028483	30485583	30545836
TC0500002221.mm.1	-1.13538	down	0.0127406	0.546476	Tmem129	NM_026698	transmembrane protein 129	protein_coding	chr5	-	NM_026698	33653216	33657977
TC0500002272.mm.1	-1.19644	down	0.0121767	0.546476	Evc	NM_021292	Ellis van Creveld gene syndrome	protein_coding	chr5	-	NM_021292	37289098	37336894
TC0500002877.mm.1	-1.10602	down	0.0192349	0.556	1700016H13Rik	NM_001163550	RIKEN cDNA 1700016H13 gene	protein_coding	chr5	-	NM_001163550	103648039	103656010
TC0500002887.mm.1	-1.18299	down	0.0180623	0.553182	Sparcl1	NM_010097	SPARC-like 1	protein_coding	chr5	-	NM_010097	104079108	104114088
TC0500003023.mm.1	-1.13429	down	0.0477128	0.620826	Myo18b	NM_028901	myosin XVIIIb	protein_coding	chr5	-	NM_028901	112688876	112896362
TC0500003028.mm.1	-1.13531	down	0.0427827	0.612066	Sgsm1	NM_001162965	small G protein signaling modulator 1	protein_coding	chr5	-	NM_001162965	113243220	113310786
TC0500003080.mm.1	-1.12348	down	0.0441489	0.614345	Gm9936	ENSMUST00000066959	predicted gene 9936	protein_coding	chr5	-	ENSMUST00000066959	114855758	114858682
TC0500003097.mm.1	-1.10799	down	0.0229673	0.569815	Cox6a1	NM_007748	cytochrome c oxidase subunit VIa polypeptide 1	protein_coding	chr5	-	NM_007748	115345642	115348981
TC0500003116.mm.1	-1.27151	down	0.000440622	0.53309	Hspb8	NM_030704	heat shock protein 8	protein_coding	chr5	-	NM_030704	116408491	116422864
TC0500003174.mm.1	-1.10066	down	0.0183467	0.553891	Dtx1	NM_008052	deltex 1 homolog (Drosophila)	protein_coding	chr5	-	NM_008052	120680202	120711927
TC0500003208.mm.1	-1.13299	down	0.0129258	0.546476	Fam216a	NM_026883	family with sequence similarity 216, member A	protein_coding	chr5	-	NM_026883	122364580	122372364
TC0500003247.mm.1	-1.12537	down	0.0122357	0.546476	Abcb9	NM_019875	ATP-binding cassette, sub-family B (MDR/TAP), member 9	protein_coding	chr5	-	NM_019875	124061530	124095798
TC0500003258.mm.1	-1.16923	down	0.00322874	0.53309	Rilpl1	NM_021430	Rab interacting lysosomal protein-like 1	protein_coding	chr5	-	NM_021430	124493080	124531391
TC0500003264.mm.1	-1.11513	down	0.0319403	0.590768	Ccdc92	NM_144819	coiled-coil domain containing 92	protein_coding	chr5	-	NM_144819	124834418	124862424
TC0500003329.mm.1	-1.15716	down	0.0383974	0.600536	Auts2	NM_177047	autism susceptibility candidate 2	protein_coding	chr5	-	NM_177047	131437333	132543344
TC0500003390.mm.1	-1.10689	down	0.0205396	0.560129	Vps37d	NM_001199677	vacuolar protein sorting 37D (yeast)	protein_coding	chr5	-	NM_001199677	135072900	135078266
TC0500003391.mm.1	-1.10484	down	0.0279886	0.581031	Fzd9	NM_010246	frizzled homolog 9 (Drosophila)	protein_coding	chr5	-	NM_010246	135248938	135251230
TC0500003441.mm.1	-1.11215	down	0.0258403	0.577449	Trip6	NM_011639	thyroid hormone receptor interactor 6	protein_coding	chr5	-	NM_011639	137309899	137314241
TC0500003452.mm.1	-1.10625	down	0.0208886	0.560129	Agfg2	NM_145566	ArfGAP with FG repeats 2	protein_coding	chr5	-	NM_145566	137650483	137684726
TC0500003590.mm.1	-1.12755	down	0.00457856	0.53309	Ptcd1	NM_133735	pentatricopeptide repeat domain 1	protein_coding	chr5	-	NM_133735	145147378	145167108
TC0500003592.mm.1	-1.13858	down	0.0063721	0.538479	Zkscan14	NM_023322	zinc finger with KRAB and SCAN domains 14	protein_coding	chr5	-	NM_023322	145194946	145201882
TC0500003605.mm.1	-1.15263	down	0.0365594	0.597892	1700001J03Rik	NM_001008547	RIKEN cDNA 1700001J03 gene	protein_coding	chr5	-	NM_001008547	146182450	146185304
TC0500003610.mm.1	-1.13601	down	0.00689687	0.538479	Gpr12	NM_001010941	G-protein coupled receptor 12	protein_coding	chr5	-	NM_001010941	146582150	146585239
TC0500003694.mm.1	-1.10684	down	0.0450422	0.615036	Stard13	NM_001163493	StAR-related lipid transfer (START) domain containing 13	protein_coding	chr5	-	NM_001163493	151037515	151233836
TC0600000301.mm.1	-1.10766	down	0.0366552	0.597892	1700012A03Rik	NM_029587	RIKEN cDNA 1700012A03 gene	protein_coding	chr6	+	NM_029587	32050246	32058921
TC0600000386.mm.1	-1.15488	down	0.0112923	0.546476	Clec2l	NM_001101507	C-type lectin domain family 2, member L	protein_coding	chr6	+	NM_001101507	38663069	38680865
TC0600000454.mm.1	-1.24876	down	0.0186377	0.554733	Gstk1	NM_029555	glutathione S-transferase kappa 1	protein_coding	chr6	+	NM_029555	42245935	42250444
TC0600000459.mm.1	-1.16769	down	0.0198363	0.558206	Zyx	NM_001289617	zyxin	protein_coding	chr6	+	NM_001289617	42349828	42360213
TC0600000560.mm.1	-1.10993	down	0.0322336	0.592102	Repin1	NM_001079901	replication initiator 1	protein_coding	chr6	+	NM_001079901	48593883	48599082
TC0600000735.mm.1	-1.12232	down	0.0458485	0.616762	Grid2	NM_008167	glutamate receptor, ionotropic, delta 2	protein_coding	chr6	+	NM_008167	63255876	64668282
TC0600000871.mm.1	-1.10068	down	0.0333057	0.593342	Lrrtm1	NM_028880	leucine rich repeat transmembrane neuronal 1	protein_coding	chr6	+	NM_028880	77242689	77257791
TC0600000925.mm.1	-1.10295	down	0.0258362	0.577449	Dctn1	NM_001198866	dynactin 1	protein_coding	chr6	+	NM_001198866	83165920	83200118
TC0600001078.mm.1	-1.12329	down	0.0314291	0.58921	Slc41a3	NM_001037493	solute carrier family 41, member 3	protein_coding	chr6	+	NM_001037493	90604725	90646412
TC0600001082.mm.1	-1.17642	down	0.00876081	0.539983	Hdac11	NM_144919	histone deacetylase 11	protein_coding	chr6	+	NM_144919	91156665	91174692
TC0600001100.mm.1	-1.24605	down	0.0152337	0.548674	A730049H05Rik	XR_035139	RIKEN cDNA A730049H05 gene	protein_coding	chr6	+	XR_035139	92816478	92847174
TC0600001126.mm.1	-1.36501	down	0.0288387	0.582042	Fam19a1	NM_182808	family with sequence similarity 19, member A1	protein_coding	chr6	+	NM_182808	96113154	96657198
TC0600001146.mm.1	-1.14497	down	0.00432865	0.53309	Gpr27	NM_008158	G protein-coupled receptor 27	protein_coding	chr6	+	NM_008158	99692679	99693818
TC0600001253.mm.1	-1.10103	down	0.0200674	0.558938	Creld1	NM_133930	cysteine-rich with EGF-like domains 1	protein_coding	chr6	+	NM_133930	113483297	113493341
TC0600001926.mm.1	-1.23393	down	0.0339475	0.593927	Aass	NM_013930	aminoadipate-semialdehyde synthase	protein_coding	chr6	-	NM_013930	23072173	23132986
TC0600002084.mm.1	-1.16096	down	0.0437677	0.613792	Dgki	NM_001081206	diacylglycerol kinase, iota	protein_coding	chr6	-	NM_001081206	36846022	37300184
TC0600002101.mm.1	-1.11722	down	0.0284251	0.581031	1700021L22Rik	uc009bkd.1	RIKEN cDNA 1700021L22 gene	protein_coding	chr6	-	uc009bkd.1	38433038	38433783
TC0600002166.mm.1	-1.10779	down	0.0201113	0.559389	Fam131b	NM_001113327	family with sequence similarity 131, member B	protein_coding	chr6	-	NM_001113327	42315305	42324643
TC0600002254.mm.1	-1.16833	down	0.0359933	0.597318	4921507P07Rik	NM_027564	RIKEN cDNA 4921507P07 gene	protein_coding	chr6	-	NM_027564	50573302	50596632
TC0600002296.mm.1	-1.16806	down	0.0267772	0.577917	Jazf1	NM_001168277	JAZF zinc finger 1	protein_coding	chr6	-	NM_001168277	52767298	53068631
TC0600002314.mm.1	-1.20906	down	0.0454704	0.616231	Scrn1	NM_027268	secernin 1	protein_coding	chr6	-	NM_027268	54505890	54566489
TC0600002325.mm.1	-1.16824	down	0.0215415	0.5656	Crhr2	NM_001288618	corticotropin releasing hormone receptor 2	protein_coding	chr6	-	NM_001288618	55090048	55133016
TC0600002605.mm.1	-1.11214	down	0.0357603	0.59698	Spr	NM_011467	sepiapterin reductase	protein_coding	chr6	-	NM_011467	85133678	85137766
TC0600002733.mm.1	-1.19385	down	0.0230137	0.569815	Grip2	NM_001159507	glutamate receptor interacting protein 2	protein_coding	chr6	-	NM_001159507	91761509	91827250
TC0600002934.mm.1	-1.11758	down	0.0147247	0.548489	Ghrl	NM_001286404	ghrelin	protein_coding	chr6	-	NM_001286404	113716119	113719911
TC0600002948.mm.1	-1.29484	down	0.00904724	0.539983	Timp4	NM_080639	tissue inhibitor of metalloproteinase 4	protein_coding	chr6	-	NM_080639	115242652	115251849
TC0600003422.mm.1	-1.14281	down	0.0307688	0.587646	Ifltd1	NM_028742	intermediate filament tail domain containing 1	protein_coding	chr6	-	NM_028742	145365134	145614319
TC0700000038.mm.1	-1.17834	down	0.00278695	0.53309	Brsk1	NM_001003920	BR serine/threonine kinase 1	protein_coding	chr7	+	NM_001003920	4690604	4715997
TC0700000150.mm.1	-1.14422	down	0.0101074	0.541108	Zscan22	NM_001001447	zinc finger and SCAN domain containing 22	protein_coding	chr7	+	NM_001001447	12897815	12909083
TC0700000280.mm.1	-1.10636	down	0.0199816	0.558206	Mypop	NM_145579	Myb-related transcription factor, partner of profilin	protein_coding	chr7	+	NM_145579	18991245	19001766
TC0700000281.mm.1	-1.11153	down	0.026336	0.577649	Irf2bp1	NM_178757	interferon regulatory factor 2 binding protein 1	protein_coding	chr7	+	NM_178757	19004065	19006763
TC0700000284.mm.1	-1.13949	down	0.0115861	0.546476	Dmwd	NM_010058	dystrophia myotonica-containing WD repeat motif	protein_coding	chr7	+	NM_010058	19076200	19082776
TC0700000290.mm.1	-1.10994	down	0.0367865	0.598493	Eml2	NM_001162996	echinoderm microtubule associated protein like 2	protein_coding	chr7	+	NM_001162996	19176421	19206482
TC0700000293.mm.1	-1.10659	down	0.0364025	0.597892	Opa3	NM_207525	optic atrophy 3	protein_coding	chr7	+	NM_207525	19228334	19256543
TC0700000296.mm.1	-1.16564	down	0.00739489	0.538479	Rtn2	NM_001025364	reticulon 2 (Z-band associated protein)	protein_coding	chr7	+	NM_001025364	19282624	19296164
TC0700000557.mm.1	-1.16852	down	0.0189849	0.556	Clip3	NM_001081114	CAP-GLY domain containing linker protein 3	protein_coding	chr7	+	NM_001081114	30291672	30308367
TC0700000566.mm.1	-1.2331	down	0.0136939	0.546476	Hspb6	NM_001012401	heat shock protein, alpha-crystallin-related, B6	protein_coding	chr7	+	NM_001012401	30552178	30555443
TC0700000720.mm.1	-1.25635	down	0.033002	0.592892	Vstm2b	NM_021387	V-set and transmembrane domain containing 2B	protein_coding	chr7	+	NM_021387	40899278	40929968
TC0700000800.mm.1	-1.11143	down	0.0498684	0.62505	Shank1	NM_001034115	SH3/ankyrin domain gene 1	protein_coding	chr7	+	NM_001034115	44310253	44358353
TC0700000804.mm.1	-1.13474	down	0.0331304	0.592892	Lrrc4b	NM_198250	leucine rich repeat containing 4B	protein_coding	chr7	+	NM_198250	44429018	44463351
TC0700000826.mm.1	-1.14918	down	0.025124	0.576132	Rras	NM_009101	Harvey rat sarcoma oncogene, subgroup R	protein_coding	chr7	+	NM_009101	45017961	45021646
TC0700000840.mm.1	-1.27458	down	0.00747119	0.538479	Hrc	NM_010473	histidine rich calcium binding protein	protein_coding	chr7	+	NM_010473	45335269	45338973
TC0700000860.mm.1	-1.24981	down	0.0242571	0.573442	Car11	NM_009800	carbonic anhydrase 11	protein_coding	chr7	+	NM_009800	45699843	45704682
TC0700000868.mm.1	-1.11961	down	0.0255471	0.576339	Tmem143	NM_144801	transmembrane protein 143	protein_coding	chr7	+	NM_144801	45896941	45917413
TC0700001064.mm.1	-1.11416	down	0.0421936	0.611276	Rgma	NM_177740	repulsive guidance molecule family member A	protein_coding	chr7	+	NM_177740	73375520	73419899
TC0700001166.mm.1	-1.12266	down	0.0137353	0.546476	Alpk3	NM_054085	alpha-kinase 3	protein_coding	chr7	+	NM_054085	81057600	81105612
TC0700001281.mm.1	-1.11486	down	0.0146073	0.54741	Ccdc89	NM_027298	coiled-coil domain containing 89	protein_coding	chr7	+	NM_027298	90426312	90428664
TC0700001382.mm.1	-1.21366	down	0.00554244	0.534517	Map6	NM_001043355	microtubule-associated protein 6	protein_coding	chr7	+	NM_001043355	99267447	99337137
TC0700001430.mm.1	-1.1399	down	0.017019	0.551814	Stard10	NM_019990	START domain containing 10	protein_coding	chr7	+	NM_019990	101317086	101346626
TC0700001439.mm.1	-1.16471	down	0.0446539	0.615022	Phox2a	NM_008887	paired-like homeobox 2a	protein_coding	chr7	+	NM_008887	101818313	101822726
TC0700001491.mm.1	-1.11391	down	0.0203741	0.560129	Olfr599	NM_146731	olfactory receptor 599	protein_coding	chr7	+	NM_146731	103338012	103339061
TC0700001570.mm.1	-1.12206	down	0.0431651	0.612972	Olfr714	NM_147033	olfactory receptor 714	protein_coding	chr7	+	NM_147033	107073830	107074783
TC0700001574.mm.1	-1.11259	down	0.0444757	0.61479	Rbmxl2	NM_029660	RNA binding motif protein, X-linked-like 2	protein_coding	chr7	+	NM_029660	107209445	107210916
TC0700001709.mm.1	-1.15051	down	0.00946994	0.539983	Acsm5	NM_178758	acyl-CoA synthetase medium-chain family member 5	protein_coding	chr7	+	NM_178758	119526265	119543793
TC0700001738.mm.1	-1.10683	down	0.0388724	0.601706	4933427G17Rik	NM_028955	RIKEN cDNA 4933427G17 gene	protein_coding	chr7	+	NM_028955	120982509	121014787
TC0700001860.mm.1	-1.11223	down	0.0385618	0.601145	Ctf1	NM_007795	cardiotrophin 1	protein_coding	chr7	+	NM_007795	127712736	127718192
TC0700001991.mm.1	-1.23398	down	0.0315779	0.590071	Inpp5a	NM_001127363	inositol polyphosphate-5-phosphatase A	protein_coding	chr7	+	NM_001127363	139389109	139579652
TC0700002055.mm.1	-1.1253	down	0.0283697	0.581031	Cd151	NM_001111049	CD151 antigen	protein_coding	chr7	+	NM_001111049	141467362	141471481
TC0700002113.mm.1	-1.10381	down	0.0168973	0.551814	Fgf4	NM_010202	fibroblast growth factor 4	protein_coding	chr7	+	NM_010202	144861386	144865243
TC0700002159.mm.1	-1.12259	down	0.0443511	0.614345	Ppp1r12c	NM_029834	protein phosphatase 1, regulatory (inhibitor) subunit 12C	protein_coding	chr7	-	NM_029834	4481520	4501680
TC0700002217.mm.1	-1.2606	down	0.0361658	0.597746	Peg3	NM_008817	paternally expressed 3	protein_coding	chr7	-	NM_008817	6703892	6730421
TC0700002342.mm.1	-1.10245	down	0.0231143	0.569815	Zfp551	NM_001033820	zinc fingr protein 551	protein_coding	chr7	-	NM_001033820	12415148	12422751
TC0700002423.mm.1	-1.14239	down	0.0328988	0.592892	Prr24	NM_001136270	proline rich 24	protein_coding	chr7	-	NM_001136270	16272013	16273692
TC0700002500.mm.1	-1.24725	down	0.0351922	0.595964	Bcam	NM_020486	basal cell adhesion molecule	protein_coding	chr7	-	NM_020486	19756131	19771016
TC0700002553.mm.1	-1.14423	down	0.0126049	0.546476	Gm6176	XM_896550	predicted gene 6176	protein_coding	chr7	-	XM_896550	22050271	22052648
TC0700002591.mm.1	-1.1023	down	0.00287411	0.53309	Zfp111	NM_019940	zinc finger protein 111	protein_coding	chr7	-	NM_019940	24193215	24211443
TC0700002619.mm.1	-1.12128	down	0.0429004	0.612066	Grik5	NM_008168	glutamate receptor, ionotropic, kainate 5 (gamma 2)	protein_coding	chr7	-	NM_008168	25009849	25072369
TC0700002639.mm.1	-1.17287	down	0.0396655	0.602174	Bckdha	NM_007533	branched chain ketoacid dehydrogenase E1, alpha polypeptide	protein_coding	chr7	-	NM_007533	25629852	25658761
TC0700002663.mm.1	-1.1239	down	0.0405735	0.603246	Ltbp4	NM_001113549	latent transforming growth factor beta binding protein 4	protein_coding	chr7	-	NM_001113549	27305136	27337692
TC0700002740.mm.1	-1.16032	down	0.0265383	0.577649	Zfp14	NM_011748	zinc finger protein 14	protein_coding	chr7	-	NM_011748	30036359	30051396
TC0700002774.mm.1	-1.10141	down	0.0247699	0.575001	Pmis2	NR_027848	Pmis2, sperm specific protein	protein_coding	chr7	-	NR_027848	30670722	30671605
TC0700002787.mm.1	-1.33701	down	0.0138675	0.546476	Fxyd7	NM_022007	FXYD domain-containing ion transport regulator 7	protein_coding	chr7	-	NM_022007	31042514	31051467
TC0700002788.mm.1	-1.16067	down	0.00291082	0.53309	Fxyd1	NM_019503	FXYD domain-containing ion transport regulator 1	protein_coding	chr7	-	NM_019503	31051678	31055656
TC0700002800.mm.1	-1.16244	down	0.00241539	0.53309	Scgb2b12	NM_001281508	secretoglobin, family 2B, member 12	protein_coding	chr7	-	NM_001281508	32325286	32327245
TC0700002810.mm.1	-1.14484	down	0.00961984	0.539983	Scgb2b19	NM_001199336	secretoglobin, family 2B, member 19	protein_coding	chr7	-	NM_001199336	33278366	33280341
TC0700002811.mm.1	-1.1003	down	0.0116714	0.546476	Scgb2b20	NM_001009952	secretoglobin, family 2B, member 20	protein_coding	chr7	-	NM_001009952	33364343	33366322
TC0700002828.mm.1	-1.14669	down	0.0227796	0.569742	Gpi1	NM_008155	glucose phosphate isomerase 1	protein_coding	chr7	-	NM_008155	34201327	34230336
TC0700002964.mm.1	-1.15637	down	0.0203288	0.560129	Emc10	NM_197991	ER membrane protein complex subunit 10	protein_coding	chr7	-	NM_197991	44489937	44496529
TC0700002988.mm.1	-1.13301	down	0.0462042	0.617143	Rcn3	NM_026555	reticulocalbin 3, EF-hand calcium binding domain	protein_coding	chr7	-	NM_026555	45082913	45092221
TC0700003030.mm.1	-1.1077	down	0.0499358	0.62505	Kcnj11	NM_001204411	potassium inwardly rectifying channel, subfamily J, member 11	protein_coding	chr7	-	NM_001204411	46097123	46100764
TC0700003064.mm.1	-1.13212	down	0.00936265	0.539983	Mrgprb5	NM_207538	MAS-related GPR, member B5	protein_coding	chr7	-	NM_207538	48167983	48169019
TC0700003399.mm.1	-1.16034	down	0.0037478	0.53309	Mkrn3	NM_011746	makorin, ring finger protein, 3	protein_coding	chr7	-	NM_011746	62417593	62420139
TC0700003569.mm.1	-1.1139	down	0.0386914	0.601571	Mesp1	NM_008588	mesoderm posterior 1	protein_coding	chr7	-	NM_008588	79792241	79793788
TC0700003629.mm.1	-1.10283	down	0.0407724	0.603777	Fam154b	NM_177894	family with sequence similarity 154, member B	protein_coding	chr7	-	NM_177894	82632960	82648528
TC0700003764.mm.1	-1.41279	down	0.0302349	0.586387	Thrsp	NM_009381	thyroid hormone responsive	protein_coding	chr7	-	NM_009381	97412938	97417730
TC0700003818.mm.1	-1.1622	down	0.0156255	0.548674	Ppme1	NM_028292	protein phosphatase methylesterase 1	protein_coding	chr7	-	NM_028292	100326737	100371896
TC0700003896.mm.1	-1.15179	down	0.011385	0.546476	Olfr616	NM_147099	olfactory receptor 616	protein_coding	chr7	-	NM_147099	103564324	103565277
TC0700003981.mm.1	-1.13561	down	0.0127781	0.546476	Apbb1	NM_001253885	amyloid beta (A4) precursor protein-binding, family B, member 1	protein_coding	chr7	-	NM_001253885	105558465	105581653
TC0700004023.mm.1	-1.119	down	0.0159369	0.549889	Olfr706	NM_146353	olfactory receptor 706	protein_coding	chr7	-	NM_146353	106885865	106886815
TC0700004038.mm.1	-1.10298	down	0.0330804	0.592892	Cyb5r2	NM_001205227	cytochrome b5 reductase 2	protein_coding	chr7	-	NM_001205227	107748455	107758032
TC0700004048.mm.1	-1.10892	down	0.023522	0.570933	Olfr484	NM_146499	olfactory receptor 484	protein_coding	chr7	-	NM_146499	108124199	108125296
TC0700004068.mm.1	-1.14967	down	0.00716987	0.538479	Ric3	NM_001038624	resistance to inhibitors of cholinesterase 3 homolog (C. elegans)	protein_coding	chr7	-	NM_001038624	109034312	109083331
TC0700004088.mm.1	-1.10727	down	0.0439393	0.613792	AA474408	XR_035373	expressed sequence AA474408	protein_coding	chr7	-	XR_035373	110057987	110061373
TC0700004119.mm.1	-1.37218	down	0.00524935	0.534517	Dkk3	NM_015814	dickkopf homolog 3 (Xenopus laevis)	protein_coding	chr7	-	NM_015814	112116017	112159057
TC0700004262.mm.1	-1.13309	down	0.0210797	0.560199	Gsg1l	NM_001101488	GSG1-like	protein_coding	chr7	-	NM_001101488	125878419	126082411
TC0700004340.mm.1	-1.13344	down	0.00711629	0.538479	Stx1b	NM_024414	syntaxin 1B	protein_coding	chr7	-	NM_024414	127803900	127824549
TC0700004473.mm.1	-1.11745	down	0.0305124	0.586387	Mapk1ip1	NM_001045483	mitogen-activated protein kinase 1 interacting protein 1	protein_coding	chr7	-	NM_001045483	138835818	138846273
TC0700004481.mm.1	-1.14378	down	0.0206806	0.560129	Nkx6-2	NM_183248	NK6 homeobox 2	protein_coding	chr7	-	NM_183248	139579376	139582797
TC0700004537.mm.1	-1.2068	down	0.0196653	0.557388	Cend1	NM_021316	cell cycle exit and neuronal differentiation 1	protein_coding	chr7	-	NM_021316	141426446	141429491
TC0700004649.mm.1	-1.11681	down	0.0343175	0.594775	Flt3l	NM_013520	FMS-like tyrosine kinase 3 ligand	protein_coding	chr7	-	NM_013520	45131188	45136432
TC0700004661.mm.1	-1.11991	down	0.00358836	0.53309	Prrt2	NM_001102563	proline-rich transmembrane protein 2	protein_coding	chr7	-	NM_001102563	127015033	127021211
TC0800000045.mm.1	-1.13803	down	0.0422198	0.611276	Gm1840	ENSMUST00000051687	predicted gene 1840	protein_coding	chr8	+	ENSMUST00000051687	5639584	5640996
TC0800000282.mm.1	-1.11783	down	0.0355073	0.595964	Dkk4	NM_145592	dickkopf homolog 4 (Xenopus laevis)	protein_coding	chr8	+	NM_145592	22624043	22627547
TC0800000449.mm.1	-1.16099	down	0.0260361	0.577649	6430573F11Rik	NM_176952	RIKEN cDNA 6430573F11 gene	protein_coding	chr8	+	NM_176952	36457548	36516570
TC0800000521.mm.1	-1.22379	down	0.0117052	0.546476	Pdlim3	NM_016798	PDZ and LIM domain 3	protein_coding	chr8	+	NM_016798	45885485	45919548
TC0800000560.mm.1	-1.1399	down	0.0182803	0.553891	Cldn24	NM_001111318	claudin 24	protein_coding	chr8	+	NM_001111318	47822143	47831453
TC0800000561.mm.1	-1.31174	down	0.00209832	0.53309	Cldn22	NM_029383	claudin 22	protein_coding	chr8	+	NM_029383	47824482	47825475
TC0800000690.mm.1	-1.48621	down	0.00250164	0.53309	Npy1r	NM_010934	neuropeptide Y receptor Y1	protein_coding	chr8	+	NM_010934	66697192	66706798
TC0800000691.mm.1	-1.16275	down	0.0217575	0.565645	Naf1	NM_001163564	nuclear assembly factor 1 homolog (S. cerevisiae)	protein_coding	chr8	+	NM_001163564	66860217	66890564
TC0800000745.mm.1	-1.11199	down	0.0125582	0.546476	Gdf1	NM_001163282	growth differentiation factor 1	protein_coding	chr8	+	NM_001163282	70315775	70331592
TC0800000760.mm.1	-1.13553	down	0.045515	0.616231	Jund	NM_001286944	jun D proto-oncogene	protein_coding	chr8	+	NM_001286944	70697739	70700616
TC0800000765.mm.1	-1.21606	down	0.00187219	0.53309	Rab3a	NM_001166399	RAB3A, member RAS oncogene family	protein_coding	chr8	+	NM_001166399	70754679	70758686
TC0800000775.mm.1	-1.16404	down	0.00232796	0.53309	Gm10654	XR_105223	predicted gene 10654	protein_coding	chr8	+	XR_105223	70931405	70933037
TC0800000830.mm.1	-1.23525	down	0.0130434	0.546476	Tmem38a	NM_144534	transmembrane protein 38A	protein_coding	chr8	+	NM_144534	72572090	72587284
TC0800001033.mm.1	-1.27585	down	0.02339	0.569849	Nkd1	NM_001163660	naked cuticle 1 homolog (Drosophila)	protein_coding	chr8	+	NM_001163660	88521344	88594887
TC0800001085.mm.1	-1.26005	down	0.0180903	0.553182	Gnao1	NM_001113384	guanine nucleotide binding protein, alpha O	protein_coding	chr8	+	NM_001113384	93809966	93969388
TC0800001133.mm.1	-1.17843	down	0.0308461	0.58766	Mmp15	NM_008609	matrix metallopeptidase 15	protein_coding	chr8	+	NM_008609	95352268	95374293
TC0800001181.mm.1	-1.12353	down	0.0253705	0.576339	Cmtm2b	NM_028524	CKLF-like MARVEL transmembrane domain containing 2B	protein_coding	chr8	+	NM_028524	104322227	104330764
TC0800001186.mm.1	-1.23498	down	0.0365457	0.597892	Pdp2	NM_001024606	pyruvate dehyrogenase phosphatase catalytic subunit 2	protein_coding	chr8	+	NM_001024606	104591468	104599017
TC0800001213.mm.1	-1.10774	down	0.0455652	0.616231	Elmo3	NM_172760	engulfment and cell motility 3	protein_coding	chr8	+	NM_172760	105305601	105310623
TC0800001410.mm.1	-1.10588	down	0.0462427	0.617281	Hsd17b2	NM_008290	hydroxysteroid (17-beta) dehydrogenase 2	protein_coding	chr8	+	NM_008290	117701946	117759029
TC0800001425.mm.1	-1.31432	down	0.00871691	0.539983	Wfdc1	NM_023395	WAP four-disulfide core domain 1	protein_coding	chr8	+	NM_023395	119666365	119688222
TC0800001456.mm.1	-1.13425	down	0.0401714	0.602383	Foxf1	NM_010426	forkhead box F1	protein_coding	chr8	+	NM_010426	121084386	121088154
TC0800001468.mm.1	-1.10412	down	0.0133854	0.546476	Jph3	NM_020605	junctophilin 3	protein_coding	chr8	+	NM_020605	121729623	121794276
TC0800001513.mm.1	-1.10306	down	0.0243139	0.573638	Spata33	NM_177279	spermatogenesis associated 33	protein_coding	chr8	+	NM_177279	123212858	123222045
TC0800001531.mm.1	-1.19772	down	0.0342674	0.59443	Rhou	NM_133955	ras homolog gene family, member U	protein_coding	chr8	+	NM_133955	123653929	123663884
TC0800001533.mm.1	-1.16577	down	0.00158696	0.53309	Rab4a	NM_009003	RAB4A, member RAS oncogene family	protein_coding	chr8	+	NM_009003	123805985	123835291
TC0800001728.mm.1	-1.20712	down	0.0282555	0.581031	Grtp1	NM_025768	GH regulated TBC protein 1	protein_coding	chr8	-	NM_025768	13176869	13200624
TC0800002349.mm.1	-1.17056	down	0.0427541	0.612066	Csgalnact1	NM_001252623	chondroitin sulfate N-acetylgalactosaminyltransferase 1	protein_coding	chr8	-	NM_001252623	68356781	68735146
TC0800002553.mm.1	-1.21768	down	0.0105539	0.546476	Tecr	NM_027179	trans-2,3-enoyl-CoA reductase	protein_coding	chr8	-	NM_027179	83571698	83594491
TC0800002725.mm.1	-1.16815	down	0.0407293	0.603777	Bbs2	NM_026116	Bardet-Biedl syndrome 2 (human)	protein_coding	chr8	-	NM_026116	94067954	94098811
TC0800002733.mm.1	-1.16329	down	0.0486357	0.624575	1700121C10Rik	uc009mwy.1	RIKEN cDNA 1700121C10 gene	protein_coding	chr8	-	uc009mwy.1	94794171	94802500
TC0800002758.mm.1	-1.16544	down	0.0389897	0.602087	Got2	NM_010325	glutamate oxaloacetate transaminase 2, mitochondrial	protein_coding	chr8	-	NM_010325	95864134	95888547
TC0800002818.mm.1	-1.10333	down	0.0104478	0.546032	Lrrc29	NM_177449	leucine rich repeat containing 29	protein_coding	chr8	-	NM_177449	105312340	105326276
TC0800002822.mm.1	-1.31786	down	0.0285302	0.581681	Tppp3	NM_026481	tubulin polymerization-promoting protein family member 3	protein_coding	chr8	-	NM_026481	105467492	105471526
TC0800003169.mm.1	-1.12867	down	0.0487162	0.624961	Pgbd5	NM_171824	piggyBac transposable element derived 5	protein_coding	chr8	-	NM_171824	124369049	124439658
TC0800003193.mm.1	-1.11503	down	0.0252521	0.576132	Irf2bp2	NM_001164598	interferon regulatory factor 2 binding protein 2	protein_coding	chr8	-	NM_001164598	126588296	126593986
TC0800003246.mm.1	-1.13019	down	0.0157441	0.54914	Agrp	NM_001271806	agouti related protein	protein_coding	chr8	-	NM_001271806	105566695	105579845
TC0900000069.mm.1	-1.36506	down	0.0256682	0.577449	Pgr	NM_008829	progesterone receptor	protein_coding	chr9	+	NM_008829	8899833	8968611
TC0900000124.mm.1	-1.10614	down	0.0304444	0.586387	Smco4	NM_133214	single-pass membrane protein with coiled-coil domains 4	protein_coding	chr9	+	NM_133214	15493432	15545260
TC0900000204.mm.1	-1.29433	down	0.0444803	0.61479	Ldlr	NM_001252658	low density lipoprotein receptor	protein_coding	chr9	+	NM_001252658	21723576	21749919
TC0900000207.mm.1	-1.1254	down	0.0027889	0.53309	Ccdc159	NM_001164614	coiled-coil domain containing 159	protein_coding	chr9	+	NM_001164614	21927471	21935872
TC0900000223.mm.1	-1.18545	down	0.00320591	0.53309	Bbs9	NM_178415	Bardet-Biedl syndrome 9 (human)	protein_coding	chr9	+	NM_178415	22475715	22888280
TC0900000262.mm.1	-1.12735	down	0.0217499	0.565645	Opcml	NM_177906	opioid binding protein/cell adhesion molecule-like	protein_coding	chr9	+	NM_177906	27790775	28925739
TC0900000382.mm.1	-1.10349	down	0.023188	0.569815	Olfr884	NM_001011798	olfactory receptor 884	protein_coding	chr9	+	NM_001011798	38046581	38048153
TC0900000457.mm.1	-1.14767	down	0.0374915	0.600075	Clmp	NM_133733	CXADR-like membrane protein	protein_coding	chr9	+	NM_133733	40685962	40785319
TC0900000655.mm.1	-1.51786	down	0.039827	0.602174	Gldn	NM_177350	gliomedin	protein_coding	chr9	+	NM_177350	54286486	54341786
TC0900000730.mm.1	-1.11577	down	0.00616721	0.538479	Stoml1	NM_026942	stomatin-like 1	protein_coding	chr9	+	NM_026942	58253164	58263209
TC0900000750.mm.1	-1.10362	down	0.0444296	0.614597	Parp6	NM_001205239	poly (ADP-ribose) polymerase family, member 6	protein_coding	chr9	+	NM_001205239	59617284	59650290
TC0900000842.mm.1	-1.30129	down	0.0421635	0.61106	Rasl12	NM_001033158	RAS-like, family 12	protein_coding	chr9	+	NM_001033158	65398488	65414853
TC0900000865.mm.1	-1.26345	down	0.00555273	0.534517	Dapk2	NM_010019	death-associated protein kinase 2	protein_coding	chr9	+	NM_010019	66158223	66272242
TC0900000898.mm.1	-1.569	down	0.00480059	0.53309	F830001A07Rik	ENSMUST00000169267	RIKEN cDNA F830001A07 gene	protein_coding	chr9	+	ENSMUST00000169267	68835341	68835776
TC0900000982.mm.1	-1.21387	down	0.0280172	0.581031	Pygo1	NM_028116	pygopus 1	protein_coding	chr9	+	NM_028116	72925645	72952181
TC0900001048.mm.1	-1.37128	down	0.017862	0.551814	Gsta4	NM_010357	glutathione S-transferase, alpha 4	protein_coding	chr9	+	NM_010357	78191966	78209349
TC0900001232.mm.1	-1.13826	down	0.0138607	0.546476	Rbp1	NM_011254	retinol binding protein 1, cellular	protein_coding	chr9	+	NM_011254	98422961	98446551
TC0900001253.mm.1	-1.10945	down	0.00370557	0.53309	A4gnt	NM_001077424	alpha-1,4-N-acetylglucosaminyltransferase	protein_coding	chr9	+	NM_001077424	99612502	99622367
TC0900001348.mm.1	-1.15727	down	0.00753466	0.538479	Abhd14b	NM_029631	abhydrolase domain containing 14b	protein_coding	chr9	+	NM_029631	106448640	106452918
TC0900001349.mm.1	-1.12795	down	0.00945787	0.539983	Pcbp4	NM_021567	poly(rC) binding protein 4	protein_coding	chr9	+	NM_021567	106453838	106464012
TC0900001370.mm.1	-1.13676	down	0.033159	0.592892	Tmem115	NM_019704	transmembrane protein 115	protein_coding	chr9	+	NM_019704	107533945	107538656
TC0900001372.mm.1	-1.11055	down	0.0184842	0.554235	Zmynd10	NM_053253	zinc finger, MYND domain containing 10	protein_coding	chr9	+	NM_053253	107547310	107551319
TC0900001417.mm.1	-1.21191	down	0.00142448	0.53309	Gm10621	ENSMUST00000098384	predicted gene 10621	protein_coding	chr9	+	ENSMUST00000098384	108648840	108650953
TC0900001517.mm.1	-1.13567	down	0.00595544	0.534698	Dync1li1	NM_146229	dynein cytoplasmic 1 light intermediate chain 1	protein_coding	chr9	+	NM_146229	114688790	114724302
TC0900001523.mm.1	-1.11986	down	0.0290236	0.582042	Osbpl10	NM_148958	oxysterol binding protein-like 10	protein_coding	chr9	+	NM_148958	114978569	115232225
TC0900001594.mm.1	-1.1249	down	0.00237103	0.53309	Slc25a38	NM_144793	solute carrier family 25, member 38	protein_coding	chr9	+	NM_144793	120110374	120124504
TC0900001633.mm.1	-1.14505	down	0.0441242	0.614345	Fam198a	NM_001199927	family with sequence similarity 198, member A	protein_coding	chr9	+	NM_001199927	121950988	121980208
TC0900001845.mm.1	-1.24324	down	0.0274703	0.581031	Olfm2	NM_173777	olfactomedin 2	protein_coding	chr9	-	NM_173777	20667986	20728219
TC0900001849.mm.1	-1.12064	down	0.0219722	0.565645	Angptl6	NM_145154	angiopoietin-like 6	protein_coding	chr9	-	NM_145154	20873808	20879727
TC0900001895.mm.1	-1.10543	down	0.0141777	0.546476	Zfp653	NM_177318	zinc finger protein 653	protein_coding	chr9	-	NM_177318	22055460	22071345
TC0900002026.mm.1	-1.15622	down	0.032414	0.592102	9230110F15Rik	NM_029863	RIKEN cDNA 9230110F15 gene	protein_coding	chr9	-	NM_029863	35838329	35844150
TC0900002053.mm.1	-1.20634	down	0.0075176	0.538479	Spa17	NM_011449	sperm autoantigenic protein 17	protein_coding	chr9	-	NM_011449	37603292	37613720
TC0900002153.mm.1	-1.2007	down	0.00470253	0.53309	Abcg4	NM_138955	ATP-binding cassette, sub-family G (WHITE), member 4	protein_coding	chr9	-	NM_138955	44273188	44288615
TC0900002276.mm.1	-1.12181	down	0.0226357	0.569114	2310030G06Rik	NM_025865	RIKEN cDNA 2310030G06 gene	protein_coding	chr9	-	NM_025865	50739691	50746521
TC0900002277.mm.1	-1.15252	down	0.0304161	0.586387	Hspb2	NM_001164708	heat shock protein 2	protein_coding	chr9	-	NM_001164708	50751072	50752354
TC0900002322.mm.1	-1.1732	down	0.0210008	0.560129	Acsbg1	NM_053178	acyl-CoA synthetase bubblegum family member 1	protein_coding	chr9	-	NM_053178	54604877	54661885
TC0900002387.mm.1	-1.33814	down	0.0145695	0.54741	Islr	NM_001195431	immunoglobulin superfamily containing leucine-rich repeat	protein_coding	chr9	-	NM_001195431	58156264	58159221
TC0900002486.mm.1	-1.19016	down	0.0240649	0.572382	Smad6	NM_008542	SMAD family member 6	protein_coding	chr9	-	NM_008542	63953076	64022059
TC0900002565.mm.1	-1.14478	down	0.0141809	0.546476	C2cd4a	NM_001163143	C2 calcium-dependent domain containing 4A	protein_coding	chr9	-	NM_001163143	67830532	67832330
TC0900002982.mm.1	-1.16171	down	0.0120741	0.546476	Ackr4	NM_145700	atypical chemokine receptor 4	protein_coding	chr9	-	NM_145700	104084157	104126643
TC0900003037.mm.1	-1.15134	down	0.0446842	0.615022	Sema3b	NM_001042779	sema domain, immunoglobulin domain (Ig), short basic domain, secreted, (semaphorin) 3B	protein_coding	chr9	-	NM_001042779	107597674	107609241
TC0900003061.mm.1	-1.13298	down	0.0017576	0.53309	Klhdc8b	NM_030075	kelch domain containing 8B	protein_coding	chr9	-	NM_030075	108447637	108461581
TC0900003065.mm.1	-1.18774	down	0.00369529	0.53309	P4htm	NM_028944	prolyl 4-hydroxylase, transmembrane (endoplasmic reticulum)	protein_coding	chr9	-	NM_028944	108578826	108597600
TC0900003131.mm.1	-1.23619	down	0.00744746	0.538479	Stac	NM_016853	src homology three (SH3) and cysteine rich domain	protein_coding	chr9	-	NM_016853	111561434	111690348
TC0900003275.mm.1	-1.19103	down	0.0290814	0.582042	Higd1a	NM_019814	HIG1 domain family, member 1A	protein_coding	chr9	-	NM_019814	121848560	121858000
TC0900003324.mm.1	-1.14701	down	0.0260487	0.577649	Bcl9l	NM_030256	B cell CLL/lymphoma 9-like	protein_coding	chr9	+	NM_030256	44482760	44510423
TC0900003325.mm.1	-1.10997	down	0.0295371	0.58456	Dyx1c1	NM_001163725	dyslexia susceptibility 1 candidate 1 homolog (human)	protein_coding	chr9	+	NM_001163725	72958785	72973067
TC0X00000108.mm.1	-1.25374	down	0.0180938	0.553182	Lancl3	NM_173414	LanC lantibiotic synthetase component C-like 3 (bacterial)	protein_coding	chrX	+	NM_173414	9199902	9268085
TC0X00000110.mm.1	-1.25886	down	0.0263606	0.577649	Xk	NM_023500	Kell blood group precursor (McLeod phenotype) homolog	protein_coding	chrX	+	NM_023500	9272756	9313250
TC0X00000122.mm.1	-1.3381	down	0.0487354	0.624961	Sytl5	NM_177704	synaptotagmin-like 5	protein_coding	chrX	+	NM_177704	9885621	9994543
TC0X00000135.mm.1	-1.13699	down	0.0342309	0.594296	Gm14474	NM_001242947	predicted gene 14474	protein_coding	chrX	+	NM_001242947	11302432	11302926
TC0X00000214.mm.1	-1.22453	down	0.00850242	0.539983	Usp11	NM_145628	ubiquitin specific peptidase 11	protein_coding	chrX	+	NM_145628	20702321	20720539
TC0X00000342.mm.1	-1.10099	down	0.0127055	0.546476	Gm21098	XM_003688971	predicted gene, 21098	protein_coding	chrX	+	XM_003688971	37390848	37395621
TC0X00000355.mm.1	-1.12867	down	0.0173458	0.551814	Rhox6	NM_008955	reproductive homeobox 6	protein_coding	chrX	+	NM_008955	37826910	37829857
TC0X00000418.mm.1	-1.216	down	0.000966959	0.53309	Actrt1	NM_028514	actin-related protein T1	protein_coding	chrX	+	NM_028514	46329007	46330345
TC0X00000426.mm.1	-1.22973	down	0.0140697	0.546476	Xpnpep2	NM_001289729	X-prolyl aminopeptidase (aminopeptidase P) 2, membrane-bound	protein_coding	chrX	+	NM_001289729	48108725	48136981
TC0X00000479.mm.1	-1.24858	down	0.00244778	0.53309	Cxx1c	NM_028375	CAAX box 1C	protein_coding	chrX	+	NM_028375	53607922	53609135
TC0X00000515.mm.1	-1.21356	down	0.00714018	0.538479	Zfp449	NM_030139	zinc finger protein 449	protein_coding	chrX	+	NM_030139	56346400	56365674
TC0X00000582.mm.1	-1.12576	down	0.0355377	0.595964	3830417A13Rik	NM_027512	RIKEN cDNA 3830417A13 gene	protein_coding	chrX	+	NM_027512	64173548	64178778
TC0X00000643.mm.1	-1.12044	down	0.0184985	0.554235	Mamld1	NM_001081354	mastermind-like domain containing 1	protein_coding	chrX	+	NM_001081354	71050256	71156056
TC0X00000686.mm.1	-1.15711	down	0.0328678	0.592892	Atp2b3	NM_177236	ATPase, Ca++ transporting, plasma membrane 3	protein_coding	chrX	+	NM_177236	73503086	73571005
TC0X00000694.mm.1	-1.18061	down	0.0317577	0.590103	Srpk3	NM_019684	serine/arginine-rich protein specific kinase 3	protein_coding	chrX	+	NM_019684	73774405	73778925
TC0X00000875.mm.1	-1.11262	down	0.0177753	0.551814	Gm5941	NM_001034103	predicted gene 5941	protein_coding	chrX	+	NM_001034103	92489949	92490681
TC0X00000922.mm.1	-1.35855	down	0.00838348	0.539983	Gpr165	NM_029536	G protein-coupled receptor 165	protein_coding	chrX	+	NM_029536	96713441	96719388
TC0X00001111.mm.1	-1.12216	down	0.0352038	0.595964	Pou3f4	NM_008901	POU domain, class 3, transcription factor 4	protein_coding	chrX	+	NM_008901	110814280	110817207
TC0X00001146.mm.1	-1.1745	down	0.000286732	0.53309	Ube2dnl1	NM_001276396	ubiquitin-conjugating enzyme E2D N-terminal like 1	protein_coding	chrX	+	NM_001276396	114905012	114905941
TC0X00001515.mm.1	-1.19689	down	0.0155585	0.548674	Fam120c	NM_198105	family with sequence similarity 120, member C	protein_coding	chrX	+	NM_198105	151344175	151474136
TC0X00001619.mm.1	-1.30671	down	0.00335158	0.53309	Map7d2	NM_001081124	MAP7 domain containing 2	protein_coding	chrX	+	NM_001081124	159414572	159498947
TC0X00001800.mm.1	-1.14674	down	0.00338606	0.53309	Porcn	NM_016913	porcupine homolog (Drosophila)	protein_coding	chrX	-	NM_016913	8193848	8206525
TC0X00002080.mm.1	-1.14358	down	0.0378035	0.600075	Rhox11	NM_198598	reproductive homeobox 11	protein_coding	chrX	-	NM_198598	38076594	38085139
TC0X00002317.mm.1	-1.11364	down	0.0395058	0.602174	Sox3	NM_009237	SRY (sex determining region Y)-box 3	protein_coding	chrX	-	NM_009237	60891366	60893430
TC0X00002320.mm.1	-1.45903	down	0.039841	0.602174	Cdr1	NM_001166658	cerebellar degeneration related antigen 1	protein_coding	chrX	-	NM_001166658	61183246	61185558
TC0X00002400.mm.1	-1.13757	down	0.0155729	0.548674	Cd99l2	NM_001199349	CD99 antigen-like 2	protein_coding	chrX	-	NM_001199349	71420060	71492849
TC0X00002421.mm.1	-1.1129	down	0.0450021	0.615036	Spin2d	NM_001243002	spindlin family, member 2D	protein_coding	chrX	-	NM_001243002	73175302	73176989
TC0X00002431.mm.1	-1.26974	down	0.0261186	0.577649	Pnck	NM_001199351	pregnancy upregulated non-ubiquitously expressed CaM kinase	protein_coding	chrX	-	NM_001199351	73655992	73660117
TC0X00002446.mm.1	-1.1215	down	0.0100478	0.541108	Tex28	NM_001126488	testis expressed 28	protein_coding	chrX	-	NM_001126488	74150944	74167838
TC0X00002454.mm.1	-1.12529	down	0.0101028	0.541108	Gm6880	NM_001099305	predicted gene 6880	protein_coding	chrX	-	NM_001099305	74480287	74481399
TC0X00002479.mm.1	-1.26232	down	0.0143084	0.546825	Rab39b	NM_175122	RAB39B, member RAS oncogene family	protein_coding	chrX	-	NM_175122	75572045	75578231
TC0X00002660.mm.1	-1.2403	down	0.0290423	0.582042	Arhgef9	NM_001033329	CDC42 guanine nucleotide exchange factor (GEF) 9	protein_coding	chrX	-	NM_001033329	95048935	95196821
TC0X00003007.mm.1	-1.41976	down	0.00920175	0.539983	Tceal6	NM_025355	transcription elongation factor A (SII)-like 6	protein_coding	chrX	-	NM_025355	135208686	135210687
TC0X00003018.mm.1	-1.10719	down	0.0437483	0.613792	Bex2	NM_009749	brain expressed X-linked 2	protein_coding	chrX	-	NM_009749	136066564	136068236
TC0X00003246.mm.1	-1.42681	down	0.0286569	0.582042	Phex	NM_011077	phosphate regulating endopeptidase homolog, X-linked	protein_coding	chrX	-	NM_011077	157162075	157415312
TC0X00003278.mm.1	-1.22055	down	0.0358836	0.597209	Cdkl5	NM_001024624	cyclin-dependent kinase-like 5	protein_coding	chrX	-	NM_001024624	160784308	160994702
TC0X00003396.mm.1	-1.26458	down	0.0120519	0.546476	Nlgn3	NM_172932	neuroligin 3	protein_coding	chrX	+	NM_172932	101299168	101325963
TC0X00003401.mm.1	-1.24705	down	0.00906362	0.539983	Gprasp2	NM_001163015	G protein-coupled receptor associated sorting protein 2	protein_coding	chrX	+	NM_001163015	135839034	135844730
TC1000000007.mm.1	-1.11929	down	0.0154478	0.548674	Iyd	NM_027391	iodotyrosine deiodinase	protein_coding	chr10	+	NM_027391	3540240	3557637
TC1000000133.mm.1	-1.30981	down	0.0068772	0.538479	Perp	NM_022032	PERP, TP53 apoptosis effector	protein_coding	chr10	+	NM_022032	18845071	18857078
TC1000000150.mm.1	-1.11869	down	0.0231781	0.569815	Map7	NM_001198635	microtubule-associated protein 7	protein_coding	chr10	+	NM_001198635	20148471	20281590
TC1000000198.mm.1	-1.15469	down	0.049395	0.62505	Taar5	NM_001009574	trace amine-associated receptor 5	protein_coding	chr10	+	NM_001009574	23970661	23971782
TC1000000605.mm.1	-1.30414	down	0.0177611	0.551814	Ctnna3	NM_001164376	catenin (cadherin associated protein), alpha 3	protein_coding	chr10	+	NM_001164376	63428575	65005634
TC1000000704.mm.1	-1.13754	down	0.0366717	0.597892	Gnaz	NM_010311	guanine nucleotide binding protein, alpha z subunit	protein_coding	chr10	+	NM_010311	74967177	75016907
TC1000000707.mm.1	-1.10209	down	0.0415023	0.607138	Rab36	NM_029781	RAB36, member RAS oncogene family	protein_coding	chr10	+	NM_029781	75037058	75054748
TC1000000713.mm.1	-1.13806	down	0.00189754	0.53309	Upb1	NM_133995	ureidopropionase, beta	protein_coding	chr10	+	NM_133995	75406911	75441679
TC1000000744.mm.1	-1.17666	down	0.0233714	0.569849	Lss	NM_146006	lanosterol synthase	protein_coding	chr10	+	NM_146006	76531588	76557138
TC1000000852.mm.1	-1.17939	down	0.0130418	0.546476	Reep6	NM_001204931	receptor accessory protein 6	protein_coding	chr10	+	NM_001204931	80329953	80336441
TC1000000894.mm.1	-1.18758	down	0.0015454	0.53309	Tbxa2r	NM_001277265	thromboxane A2 receptor	protein_coding	chr10	+	NM_001277265	81328703	81335174
TC1000000906.mm.1	-1.10809	down	0.00639217	0.538479	Ankrd24	NM_027480	ankyrin repeat domain 24	protein_coding	chr10	+	NM_027480	81628540	81647612
TC1000001490.mm.1	-1.19329	down	0.0475878	0.620826	Wif1	NM_011915	Wnt inhibitory factor 1	protein_coding	chr10	+	NM_011915	121033960	121100650
TC1000001592.mm.1	-1.16074	down	0.00242753	0.53309	Mip	NM_008600	major intrinsic protein of eye lens fiber	protein_coding	chr10	+	NM_008600	128225838	128231812
TC1000001955.mm.1	-1.18207	down	0.0148935	0.548674	Tpd52l1	NM_009413	tumor protein D52-like 1	protein_coding	chr10	-	NM_009413	31332380	31445921
TC1000002035.mm.1	-1.16513	down	0.039145	0.602087	AI317395	NM_144821	expressed sequence AI317395	protein_coding	chr10	-	NM_144821	40001573	40025268
TC1000002149.mm.1	-1.13811	down	0.0183808	0.553891	4933411G06Rik	NR_045158	Sumo1 pseudogene	protein_coding	chr10	-	NR_045158	51756173	51757194
TC1000002287.mm.1	-1.19052	down	0.0219122	0.565645	Gm10118	XR_141008	predicted gene 10118	protein_coding	chr10	-	XR_141008	63924866	63927434
TC1000002380.mm.1	-1.40283	down	0.00262827	0.53309	Susd2	NM_001162913	sushi domain containing 2	protein_coding	chr10	-	NM_001162913	75636619	75644008
TC1000002537.mm.1	-1.1	down	0.0492495	0.62505	Gipc3	NM_148951	GIPC PDZ domain containing family, member 3	protein_coding	chr10	-	NM_148951	81337762	81343266
TC1000002604.mm.1	-1.11112	down	0.0461547	0.617143	Mterfd3	NM_028832	MTERF domain containing 3	protein_coding	chr10	-	NM_028832	85119433	85128027
TC1000002616.mm.1	-1.22767	down	0.00287218	0.53309	Syn3	NM_001164495	synapsin III	protein_coding	chr10	-	NM_001164495	86048746	86498896
TC1000002725.mm.1	-1.17847	down	0.016505	0.549889	Socs2	NM_001168655	suppressor of cytokine signaling 2	protein_coding	chr10	-	NM_001168655	95385362	95417180
TC1000002823.mm.1	-1.12004	down	0.0317928	0.590103	Otogl	NM_001177567	otogelin-like	protein_coding	chr10	-	NM_001177567	107762223	107912134
TC1000003113.mm.1	-1.18365	down	0.00390212	0.53309	Gli1	NM_010296	GLI-Kruppel family member GLI1	protein_coding	chr10	-	NM_010296	127329882	127341886
TC1000003146.mm.1	-1.15499	down	0.00185099	0.53309	Myl6b	NM_172259	myosin, light polypeptide 6B	protein_coding	chr10	-	NM_172259	128494157	128498685
TC1000003224.mm.1	-1.11375	down	0.0380884	0.600075	Eif4ebp2	NM_010124	eukaryotic translation initiation factor 4E binding protein 2	protein_coding	chr10	-	NM_010124	61432493	61452766
TC1100000053.mm.1	-1.15644	down	0.027917	0.581031	Nipsnap1	NM_008698	4-nitrophenylphosphatase domain and non-neuronal SNAP25-like protein homolog 1 (C. elegans)	protein_coding	chr11	+	NM_008698	4873951	4894200
TC1100000156.mm.1	-1.14185	down	0.00526828	0.534517	Vstm2a	NM_145967	V-set and transmembrane domain containing 2A	protein_coding	chr11	+	NM_145967	16257724	16427310
TC1100000340.mm.1	-1.16647	down	0.0191452	0.556	Hbq1a	NM_175000	hemoglobin, theta 1A	protein_coding	chr11	+	NM_175000	32300069	32300873
TC1100000596.mm.1	-1.10469	down	0.0420838	0.610552	Fstl4	NM_177059	follistatin-like 4	protein_coding	chr11	+	NM_177059	52764634	53188538
TC1100000654.mm.1	-1.44172	down	0.0374019	0.600075	Gria1	NM_001113325	glutamate receptor, ionotropic, AMPA1 (alpha 1)	protein_coding	chr11	+	NM_001113325	57011387	57330244
TC1100000742.mm.1	-1.10132	down	0.0183396	0.553891	Med9	NM_138675	mediator complex subunit 9	protein_coding	chr11	+	NM_138675	59948206	59963306
TC1100000831.mm.1	-1.15615	down	0.00736213	0.538479	Hs3st3a1	NM_178870	heparan sulfate (glucosamine) 3-O-sulfotransferase 3A1	protein_coding	chr11	+	NM_178870	64435278	64522841
TC1100000851.mm.1	-1.10886	down	0.005667	0.534517	Myh3	NM_001099635	myosin, heavy polypeptide 3, skeletal muscle, embryonic	protein_coding	chr11	+	NM_001099635	67078300	67102291
TC1100000901.mm.1	-1.12554	down	0.0330532	0.592892	Hes7	NM_033041	hairy and enhancer of split 7 (Drosophila)	protein_coding	chr11	+	NM_033041	69120404	69124055
TC1100000961.mm.1	-1.13082	down	0.036527	0.597892	Rnf167	NM_027445	ring finger protein 167	protein_coding	chr11	+	NM_027445	70647235	70651421
TC1100001012.mm.1	-1.17165	down	0.000700416	0.53309	Camkk1	NM_018883	calcium/calmodulin-dependent protein kinase kinase 1, alpha	protein_coding	chr11	+	NM_018883	73019008	73042073
TC1100001063.mm.1	-1.18319	down	0.0266428	0.57782	Rtn4rl1	NM_177708	reticulon 4 receptor-like 1	protein_coding	chr11	+	NM_177708	75193783	75267769
TC1100001096.mm.1	-1.13824	down	0.0217369	0.565645	Dbil5	NM_021294	diazepam binding inhibitor-like 5	protein_coding	chr11	+	NM_021294	76217608	76218666
TC1100001147.mm.1	-1.11008	down	0.0172762	0.551814	Tlcd1	NM_026708	TLC domain containing 1	protein_coding	chr11	+	NM_026708	78176711	78181909
TC1100001208.mm.1	-1.11947	down	0.0291211	0.582042	Cdk5r1	NM_009871	cyclin-dependent kinase 5, regulatory subunit 1 (p35)	protein_coding	chr11	+	NM_009871	80477023	80481184
TC1100001302.mm.1	-1.11198	down	0.0125563	0.546476	Tbx2	NM_009324	T-box 2	protein_coding	chr11	+	NM_009324	85832551	85841948
TC1100001345.mm.1	-1.11931	down	0.0461268	0.617143	Mtmr4	NM_133215	myotubularin related protein 4	protein_coding	chr11	+	NM_133215	87592162	87616302
TC1100001363.mm.1	-1.11319	down	0.0210427	0.560129	Cuedc1	NM_001172099	CUE domain containing 1	protein_coding	chr11	+	NM_001172099	88098058	88194140
TC1100001564.mm.1	-1.10229	down	0.0252916	0.576132	Ppp1r1b	NM_144828	protein phosphatase 1, regulatory (inhibitor) subunit 1B	protein_coding	chr11	+	NM_144828	98348404	98357796
TC1100001705.mm.1	-1.1257	down	0.0346193	0.595964	Acbd4	NM_025988	acyl-Coenzyme A binding domain containing 4	protein_coding	chr11	+	NM_025988	103101682	103112200
TC1100001719.mm.1	-1.18879	down	0.0033245	0.53309	Rprml	NM_001033212	reprimo-like	protein_coding	chr11	+	NM_001033212	103649509	103650580
TC1100001848.mm.1	-1.12902	down	0.0152595	0.548674	Kcnj16	NM_001252207	potassium inwardly-rectifying channel, subfamily J, member 16	protein_coding	chr11	+	NM_001252207	110968033	111027968
TC1100001928.mm.1	-1.14368	down	0.00785623	0.538647	Galr2	NM_010254	galanin receptor 2	protein_coding	chr11	+	NM_010254	116280939	116283938
TC1100002064.mm.1	-1.13993	down	0.00895607	0.539983	Fn3krp	NM_181420	fructosamine 3 kinase related protein	protein_coding	chr11	+	NM_181420	121421373	121431288
TC1100002120.mm.1	-1.10237	down	0.0138716	0.546476	Cabp7	NM_138948	calcium binding protein 7	protein_coding	chr11	-	NM_138948	4736892	4746778
TC1100002155.mm.1	-1.13506	down	0.00479829	0.53309	Pold2	NM_008894	polymerase (DNA directed), delta 2, regulatory subunit	protein_coding	chr11	-	NM_008894	5872180	5878292
TC1100002180.mm.1	-1.15478	down	0.0159547	0.549889	Nacad	NM_001081652	NAC alpha domain containing	protein_coding	chr11	-	NM_001081652	6597823	6606054
TC1100002314.mm.1	-1.12327	down	0.0121746	0.546476	Lgalsl	NM_173752	lectin, galactoside binding-like	protein_coding	chr11	-	NM_173752	20823355	20831108
TC1100002457.mm.1	-1.13631	down	0.000913122	0.53309	Stc2	NM_011491	stanniocalcin 2	protein_coding	chr11	-	NM_011491	31357307	31370074
TC1100002614.mm.1	-1.17301	down	0.0323694	0.592102	Sgcd	NM_011891	sarcoglycan, delta (dystrophin-associated glycoprotein)	protein_coding	chr11	-	NM_011891	46896253	47988969
TC1100002683.mm.1	-1.10123	down	0.0425641	0.612066	Zfp2	NM_001044697	zinc finger protein 2	protein_coding	chr11	-	NM_001044697	50898712	50916165
TC1100002836.mm.1	-1.13511	down	0.0380199	0.600075	Rnf187	NM_022423	ring finger protein 187	protein_coding	chr11	-	NM_022423	58932288	58938916
TC1100002871.mm.1	-1.14973	down	0.043612	0.613732	Tom1l2	NM_001039092	target of myb1-like 2 (chicken)	protein_coding	chr11	-	NM_001039092	60226714	60352905
TC1100003013.mm.1	-1.18768	down	0.0157036	0.548884	Ntn1	NM_008744	netrin 1	protein_coding	chr11	-	NM_008744	68209364	68400823
TC1100003024.mm.1	-1.10291	down	0.00359384	0.53309	Rangrf	NM_001285441	RAN guanine nucleotide release factor	protein_coding	chr11	-	NM_001285441	68972484	68975185
TC1100003049.mm.1	-1.34672	down	0.0295812	0.584692	Atp1b2	NM_013415	ATPase, Na+/K+ transporting, beta 2 polypeptide	protein_coding	chr11	-	NM_013415	69599736	69605960
TC1100003064.mm.1	-1.17064	down	0.00686112	0.538479	Fgf11	NM_010198	fibroblast growth factor 11	protein_coding	chr11	-	NM_010198	69796068	69801857
TC1100003137.mm.1	-1.15526	down	0.00525488	0.534517	Pitpnm3	NM_001024927	PITPNM family member 3	protein_coding	chr11	-	NM_001024927	72047528	72135889
TC1100003167.mm.1	-1.21455	down	0.00231274	0.53309	Olfr378	NM_147024	olfactory receptor 378	protein_coding	chr11	-	NM_147024	73425036	73428477
TC1100003171.mm.1	-1.12617	down	0.0455722	0.616231	Olfr382	NM_146443	olfactory receptor 382	protein_coding	chr11	-	NM_146443	73516259	73517197
TC1100003204.mm.1	-1.11837	down	0.0175962	0.551814	Sgsm2	NM_197943	small G protein signaling modulator 2	protein_coding	chr11	-	NM_197943	74849261	74897080
TC1100003217.mm.1	-1.1172	down	0.0128436	0.546476	Hic1	NM_001098203	hypermethylated in cancer 1	protein_coding	chr11	-	NM_001098203	75164565	75170255
TC1100003240.mm.1	-1.14957	down	0.016809	0.551814	Nxn	NM_008750	nucleoredoxin	protein_coding	chr11	-	NM_008750	76257198	76399141
TC1100003297.mm.1	-1.12801	down	0.0303691	0.586387	Sarm1	NM_001168521	sterile alpha and HEAT/Armadillo motif containing 1	protein_coding	chr11	-	NM_001168521	78472330	78497754
TC1100003472.mm.1	-1.2371	down	0.00837004	0.539983	Ppm1e	NM_177167	protein phosphatase 1E (PP2C domain containing)	protein_coding	chr11	-	NM_177167	87226906	87359023
TC1100003542.mm.1	-1.33712	down	0.000742882	0.53309	Kif2b	NM_028547	kinesin family member 2B	protein_coding	chr11	-	NM_028547	91575286	91577609
TC1100003581.mm.1	-1.37121	down	0.0171689	0.551814	Sgca	NM_009161	sarcoglycan, alpha (dystrophin-associated glycoprotein)	protein_coding	chr11	-	NM_009161	94962777	94976327
TC1100003585.mm.1	-1.14522	down	0.0119125	0.546476	Dlx4	NM_007867	distal-less homeobox 4	protein_coding	chr11	-	NM_007867	95140447	95146263
TC1100003634.mm.1	-1.13011	down	0.00842791	0.539983	Lrrc46	NM_027026	leucine rich repeat containing 46	protein_coding	chr11	-	NM_027026	97034602	97041407
TC1100003648.mm.1	-1.16005	down	0.011674	0.546476	E130012A19Rik	NM_175332	RIKEN cDNA E130012A19 gene	protein_coding	chr11	-	NM_175332	97627387	97629716
TC1100003664.mm.1	-1.13085	down	0.00861071	0.539983	Cacnb1	NM_001159319	calcium channel, voltage-dependent, beta 1 subunit	protein_coding	chr11	-	NM_001159319	98001508	98023034
TC1100003757.mm.1	-1.11364	down	0.0202728	0.560129	Krt15	NM_008469	keratin 15	protein_coding	chr11	-	NM_008469	100131758	100135949
TC1100003816.mm.1	-1.42046	down	0.0284845	0.581444	Sost	NM_024449	sclerostin	protein_coding	chr11	-	NM_024449	101962458	101967015
TC1100003821.mm.1	-1.12619	down	0.0446369	0.615022	Mpp2	NM_016695	membrane protein, palmitoylated 2 (MAGUK p55 subfamily member 2)	protein_coding	chr11	-	NM_016695	102057015	102088515
TC1100003827.mm.1	-1.11992	down	0.0149156	0.548674	Tmem101	NM_029649	transmembrane protein 101	protein_coding	chr11	-	NM_029649	102152546	102156407
TC1100003863.mm.1	-1.1173	down	0.0184465	0.554235	Plcd3	NM_152813	phospholipase C, delta 3	protein_coding	chr11	-	NM_152813	103070296	103101658
TC1100003908.mm.1	-1.28168	down	0.033684	0.593587	Cyb561	NM_007805	cytochrome b-561	protein_coding	chr11	-	NM_007805	105933702	105953336
TC1100003965.mm.1	-1.12446	down	0.0194228	0.556	Cacng5	NM_001199301	calcium channel, voltage-dependent, gamma subunit 5	protein_coding	chr11	-	NM_001199301	107874605	107915055
TC1100003997.mm.1	-1.23134	down	0.0403995	0.603236	Abca8b	NM_013851	ATP-binding cassette, sub-family A (ABC1), member 8b	protein_coding	chr11	-	NM_013851	109932190	109995845
TC1100004092.mm.1	-1.1014	down	0.0374003	0.600075	Caskin2	NM_080643	CASK-interacting protein 2	protein_coding	chr11	-	NM_080643	115799183	115813639
TC1100004206.mm.1	-1.12538	down	0.0154753	0.548674	Pde6g	NM_012065	phosphodiesterase 6G, cGMP-specific, rod, gamma	protein_coding	chr11	-	NM_012065	120447605	120453500
TC1100004229.mm.1	-1.16991	down	0.0117952	0.546476	Cbr2	NM_007621	carbonyl reductase 2	protein_coding	chr11	-	NM_007621	120729485	120732114
TC1100004233.mm.1	-1.89274	down	0.00776848	0.538479	Fasn	NM_007988	fatty acid synthase	protein_coding	chr11	-	NM_007988	120805940	120824547
TC1100004248.mm.1	-1.13471	down	0.00167172	0.53309	Ogfod3	NM_025402	2-oxoglutarate and iron-dependent oxygenase domain containing 3	protein_coding	chr11	-	NM_025402	121177591	121204711
TC1200000007.mm.1	-1.18561	down	0.0170272	0.551814	Kif3c	NM_008445	kinesin family member 3C	protein_coding	chr12	+	NM_008445	3365132	3406494
TC1200000206.mm.1	-1.18432	down	0.0477235	0.620826	Mboat2	NM_001083341	membrane bound O-acyltransferase domain containing 2	protein_coding	chr12	+	NM_001083341	24831599	24960301
TC1200000210.mm.1	-1.20808	down	0.0319309	0.590768	BC023202	uc007ney.1	cDNA sequence BC023202	protein_coding	chr12	+	uc007ney.1	24960657	24964394
TC1200000321.mm.1	-1.1803	down	0.0306213	0.586387	Sostdc1	NM_025312	sclerostin domain containing 1	protein_coding	chr12	+	NM_025312	36314169	36318452
TC1200000336.mm.1	-1.20777	down	0.042116	0.610552	Dgkb	NM_178681	diacylglycerol kinase, beta	protein_coding	chr12	+	NM_178681	37880174	38633410
TC1200000432.mm.1	-1.40087	down	0.0164455	0.549889	Akap6	NM_198111	A kinase (PRKA) anchor protein 6	protein_coding	chr12	+	NM_198111	52699383	53151015
TC1200000530.mm.1	-1.11854	down	0.00370816	0.53309	Wdr20rt	NM_027614	WD repeat domain 20, retrogene	protein_coding	chr12	+	NM_027614	65225517	65228454
TC1200000682.mm.1	-1.30565	down	0.0185782	0.554455	Plekhg3	NM_153804	pleckstrin homology domain containing, family G (with RhoGef domain) member 3	protein_coding	chr12	+	NM_153804	76533560	76579042
TC1200000710.mm.1	-1.10456	down	0.00787985	0.538647	Fam71d	NM_027597	family with sequence similarity 71, member D	protein_coding	chr12	+	NM_027597	78691535	78734519
TC1200000796.mm.1	-1.17531	down	0.00273794	0.53309	2410016O06Rik	NM_023633	RIKEN cDNA 2410016O06 gene	protein_coding	chr12	+	NM_023633	83950608	83952953
TC1200000840.mm.1	-1.11904	down	0.0278731	0.581031	Ttll5	NM_001081423	tubulin tyrosine ligase-like family, member 5	protein_coding	chr12	+	NM_001081423	85824659	86069241
TC1200001030.mm.1	-1.17706	down	0.046015	0.617132	Ifi27	NM_026790	interferon, alpha-inducible protein 27	protein_coding	chr12	+	NM_026790	103434189	103440245
TC1200001136.mm.1	-1.13821	down	0.0195034	0.556	6430411K18Rik	NR_002848	RIKEN cDNA 6430411K18 gen	protein_coding	chr12	+	NR_002848	109590553	109592928
TC1200001245.mm.1	-1.12431	down	0.0254634	0.576339	Klc1	NM_001025358	kinesin light chain 1	protein_coding	chr12	+	NM_001025358	111758849	111807844
TC1200001248.mm.1	-1.1864	down	0.000914522	0.53309	Zfyve21	NM_026752	zinc finger, FYVE domain containing 21	protein_coding	chr12	+	NM_026752	111814170	111828388
TC1200001275.mm.1	-1.14808	down	0.00377482	0.53309	Btbd6	NM_001145900	BTB (POZ) domain containing 6	protein_coding	chr12	+	NM_001145900	112976482	112978940
TC1200001299.mm.1	-1.29572	down	0.021248	0.562598	Vipr2	NM_009511	vasoactive intestinal peptide receptor 2	protein_coding	chr12	+	NM_009511	116077726	116146261
TC1200001348.mm.1	-1.14051	down	0.0324624	0.592219	Efr3b	NM_001082483	EFR3 homolog B (S. cerevisiae)	protein_coding	chr12	-	NM_001082483	3962554	4038915
TC1200001632.mm.1	-1.13871	down	0.0179882	0.552858	4921508M14Rik	ENSMUST00000061679	RIKEN cDNA 4921508M14 gene	protein_coding	chr12	-	ENSMUST00000061679	34873730	34874828
TC1200001886.mm.1	-1.12093	down	0.0057714	0.534517	Trim9	NM_001110202	tripartite motif-containing 9	protein_coding	chr12	-	NM_001110202	70244533	70347614
TC1200001993.mm.1	-1.12352	down	0.0198975	0.558206	Dcaf5	NM_177267	DDB1 and CUL4 associated factor 5	protein_coding	chr12	-	NM_177267	80335847	80436601
TC1200002121.mm.1	-1.1085	down	0.0356475	0.596768	Ism2	XM_138107	isthmin 2 homolog (zebrafish)	protein_coding	chr12	-	XM_138107	87278638	87299705
TC1200002263.mm.1	-1.27931	down	0.026381	0.577649	Asb2	NM_023049	ankyrin repeat and SOCS box-containing 2	protein_coding	chr12	-	NM_023049	103321142	103356001
TC1200002372.mm.1	-1.13991	down	0.00334483	0.53309	Rtl1	NM_184109	retrotransposon-like 1	protein_coding	chr12	-	NM_184109	109589193	109600330
TC1200002411.mm.1	-1.19668	down	0.0102587	0.543209	Ckb	NM_021273	creatine kinase, brain	protein_coding	chr12	-	NM_021273	111669355	111672338
TC1200002432.mm.1	-1.2878	down	0.030373	0.586387	Tmem179	NM_178915	transmembrane protein 179	protein_coding	chr12	-	NM_178915	112500184	112511169
TC1200002529.mm.1	-1.15639	down	0.0395561	0.602174	Itpk1	NM_172584	inositol 1,3,4-triphosphate 5/6 kinase	protein_coding	chr12	-	NM_172584	102568582	102730548
TC1300000166.mm.1	-1.12387	down	0.0366973	0.597896	Zkscan4	NM_001039115	zinc finger with KRAB and SCAN domains 4	protein_coding	chr13	+	NM_001039115	21478849	21485507
TC1300000244.mm.1	-1.19383	down	0.00115733	0.53309	Hist1h4h	NM_153173	histone cluster 1, H4h	protein_coding	chr13	+	NM_153173	23531044	23531522
TC1300000284.mm.1	-1.21286	down	0.00775399	0.538479	Gpld1	NM_008156	glycosylphosphatidylinositol specific phospholipase D1	protein_coding	chr13	+	NM_008156	24943152	24991936
TC1300000338.mm.1	-1.36772	down	0.0330182	0.592892	Irf4	NM_013674	interferon regulatory factor 4	protein_coding	chr13	+	NM_013674	30749226	30766927
TC1300000534.mm.1	-1.269	down	0.0400151	0.602383	Cap2	NM_026056	CAP, adenylate cyclase-associated protein, 2 (yeast)	protein_coding	chr13	+	NM_026056	46501848	46650281
TC1300000565.mm.1	-1.23426	down	0.00638315	0.538479	Ecm2	NM_001012324	extracellular matrix protein 2, female organ and adipocyte specific	protein_coding	chr13	+	NM_001012324	49504810	49532789
TC1300000596.mm.1	-1.10305	down	0.0259763	0.577449	Nxnl2	NM_029173	nucleoredoxin-like 2	protein_coding	chr13	+	NM_029173	51171022	51175188
TC1300000607.mm.1	-1.2772	down	0.0059256	0.534517	Gadd45g	NM_011817	growth arrest and DNA-damage-inducible 45 gamma	protein_coding	chr13	+	NM_011817	51846675	51848475
TC1300000633.mm.1	-1.11522	down	0.034354	0.594869	Higd2a	NM_025933	HIG1 domain family, member 2A	protein_coding	chr13	+	NM_025933	54590207	54591158
TC1300000778.mm.1	-1.11264	down	0.0108004	0.546476	Habp4	NM_019986	hyaluronic acid binding protein 4	protein_coding	chr13	+	NM_019986	64161866	64186537
TC1300000876.mm.1	-1.10039	down	0.0315674	0.590071	Irx2	NM_010574	Iroquois related homeobox 2 (Drosophila)	protein_coding	chr13	+	NM_010574	72628797	72634196
TC1300001395.mm.1	-1.15097	down	0.0193987	0.556	Pfkp	NM_019703	phosphofructokinase, platelet	protein_coding	chr13	-	NM_019703	6579768	6648777
TC1300001539.mm.1	-1.10108	down	0.0401011	0.602383	Pgbd1	NM_001012311	piggyBac transposable element derived 1	protein_coding	chr13	-	NM_001012311	21421275	21441058
TC1300001966.mm.1	-1.1009	down	0.0352413	0.595964	Gm8672	XM_990932	predicted gene 8672	protein_coding	chr13	-	XM_990932	49858694	49864130
TC1300001997.mm.1	-1.23591	down	0.0348791	0.595964	Shc3	NM_009167	src homology 2 domain-containing transforming protein C3	protein_coding	chr13	-	NM_009167	51431041	51567084
TC1300002061.mm.1	-1.19618	down	0.0345553	0.595851	Pdlim7	NM_001114087	PDZ and LIM domain 7	protein_coding	chr13	-	NM_001114087	55495795	55513676
TC1300002744.mm.1	-1.14211	down	0.0449298	0.615036	3110070M22Rik	NR_027974	RIKEN cDNA 3110070M22 gene	protein_coding	chr13	-	NR_027974	119487257	119488384
TC1400000072.mm.1	-1.224	down	0.00428068	0.53309	Abhd6	NM_025341	abhydrolase domain containing 6	protein_coding	chr14	+	NM_025341	8002902	8056555
TC1400000141.mm.1	-1.12875	down	0.0173043	0.551814	Nkiras1	NM_023526	NFKB inhibitor interacting Ras-like protein 1	protein_coding	chr14	+	NM_023526	18271136	18284003
TC1400000248.mm.1	-1.18627	down	0.018607	0.554733	Anxa11	NM_013469	annexin A11	protein_coding	chr14	+	NM_013469	25842155	25886804
TC1400000344.mm.1	-1.10251	down	0.0425807	0.612066	Ogdhl	NM_001081130	oxoglutarate dehydrogenase-like	protein_coding	chr14	+	NM_001081130	32322019	32347820
TC1400000352.mm.1	-1.36297	down	0.00552812	0.534517	Vstm4	NM_178791	V-set and transmembrane domain containing 4	protein_coding	chr14	+	NM_178791	32856756	32939489
TC1400000633.mm.1	-1.25088	down	0.0381384	0.600075	Trav7d-5	ENSMUST00000103586	T cell receptor alpha variable 7D-5	protein_coding	chr14	+	ENSMUST00000103586	52835840	52836387
TC1400000663.mm.1	-1.25088	down	0.0381384	0.600075	Trav7n-5	NCBI_Gene:667635:presumedTranscript_1	Trav7n-5 T cell receptor alpha variable 7N-5	protein_coding	chr14	+	NCBI_Gene:667635:presumedTranscript_1	53146922	53147448
TC1400000735.mm.1	-1.12177	down	0.0315079	0.589898	Traj25	ENSMUST00000103716	T cell receptor alpha joining 25	protein_coding	chr14	+	ENSMUST00000103716	54194815	54194871
TC1400000780.mm.1	-1.1176	down	0.0323941	0.592102	Cpne6	NM_001136057	copine VI	protein_coding	chr14	+	NM_001136057	55510445	55517431
TC1400000837.mm.1	-1.1028	down	0.0417423	0.608735	Shisa2	NM_145463	shisa homolog 2 (Xenopus laevis)	protein_coding	chr14	+	NM_145463	59625281	59631660
TC1400000858.mm.1	-1.2054	down	0.0325027	0.592219	Sacs	NM_172809	sacsin	protein_coding	chr14	+	NM_172809	61138457	61240695
TC1400000932.mm.1	-1.14444	down	0.0107097	0.546476	Fbxo16	NM_015795	F-box protein 16	protein_coding	chr14	+	NM_015795	65266701	65323973
TC1400001001.mm.1	-1.24549	down	0.0308388	0.58766	Hr	NM_021877	hairless	protein_coding	chr14	+	NM_021877	70552212	70573548
TC1400001331.mm.1	-1.22704	down	0.0303057	0.586387	Clybl	NM_029556	citrate lyase beta like	protein_coding	chr14	+	NM_029556	122181694	122402234
TC1400001546.mm.1	-1.15446	down	0.0281784	0.581031	Synpo2l	NM_175132	synaptopodin 2-like	protein_coding	chr14	-	NM_175132	20658946	20668354
TC1400001567.mm.1	-1.31853	down	0.0465372	0.61775	Kcnma1	NM_001253358	potassium large conductance calcium-activated channel, subfamily M, alpha member 1	protein_coding	chr14	-	NM_001253358	23289431	24014547
TC1400001702.mm.1	-1.14541	down	0.0315988	0.590071	1700024G13Rik	NM_001034037	RIKEN cDNA 1700024G13 gene	protein_coding	chr14	-	NM_001034037	32376502	32388373
TC1400001724.mm.1	-1.12363	down	0.0101809	0.541749	Fam25c	NM_183278	family with sequence similarity 25, member C	protein_coding	chr14	-	NM_183278	34351881	34355433
TC1400001730.mm.1	-1.30337	down	0.0264773	0.577649	Ldb3	NM_001039071	LIM domain binding 3	protein_coding	chr14	-	NM_001039071	34526699	34588681
TC1400002017.mm.1	-1.17622	down	0.0388176	0.601571	Ndrg2	NM_001145959	N-myc downstream regulated gene 2	protein_coding	chr14	-	NM_001145959	51905271	51913488
TC1400002031.mm.1	-1.11222	down	0.0468207	0.619248	Rab2b	NM_172601	RAB2B, member RAS oncogene family	protein_coding	chr14	-	NM_172601	52261759	52279545
TC1400002036.mm.1	-1.13449	down	0.0364891	0.597892	Olfr1512	NM_146432	olfactory receptor 1512	protein_coding	chr14	-	NM_146432	52372110	52373051
TC1400002071.mm.1	-1.13947	down	0.00530494	0.534517	Slc22a17	NM_021551	solute carrier family 22 (organic cation transporter), member 17	protein_coding	chr14	-	NM_021551	54906304	54913132
TC1400002088.mm.1	-1.1621	down	0.0365484	0.597892	A730061H03Rik	ENSMUST00000066106	RIKEN cDNA A730061H03 gene	protein_coding	chr14	-	ENSMUST00000066106	55559942	55560406
TC1400002215.mm.1	-1.25269	down	0.0205721	0.560129	Fdft1	NM_010191	farnesyl diphosphate farnesyl transferase 1	protein_coding	chr14	-	NM_010191	63145150	63180967
TC1400002227.mm.1	-1.11002	down	0.0286938	0.582042	4930578I06Rik	NM_026359	RIKEN cDNA 4930578I06 gene	protein_coding	chr14	-	NM_026359	63971081	63987780
TC1400002231.mm.1	-1.12396	down	0.02828	0.581031	Msra	NM_001253712	methionine sulfoxide reductase A	protein_coding	chr14	-	NM_001253712	64122621	64455903
TC1400002316.mm.1	-1.12906	down	0.00824634	0.539017	Synb	ENSMUST00000184652	syncytin b	protein_coding	chr14	-	ENSMUST00000184652	69508632	69512549
TC1400002346.mm.1	-1.11751	down	0.0185023	0.554235	Dmtn	NM_001252662	dematin actin binding protein	protein_coding	chr14	-	NM_001252662	70602184	70636048
TC1400002608.mm.1	-1.20395	down	0.042049	0.610552	Klf12	NM_010636	Kruppel-like factor 12	protein_coding	chr14	-	NM_010636	99870632	100284387
TC1400002756.mm.1	-1.10534	down	0.049216	0.62505	Ggact	NM_145466	gamma-glutamylamine cyclotransferase	protein_coding	chr14	-	NM_145466	122816223	122913757
TC1400002759.mm.1	-1.21242	down	0.0298135	0.586197	Nalcn	NM_177393	sodium leak channel, non-selective	protein_coding	chr14	-	NM_177393	123276641	123627144
TC1500000139.mm.1	-1.29982	down	0.0369598	0.599083	Cdh12	NM_001008420	cadherin 12	protein_coding	chr15	+	NM_001008420	21111452	21589533
TC1500000235.mm.1	-1.15499	down	0.0165864	0.549889	Laptm4b	NM_033521	lysosomal-associated protein transmembrane 4B	protein_coding	chr15	+	NM_033521	34238026	34284307
TC1500000297.mm.1	-1.11745	down	0.0442844	0.614345	Baalc	NM_080640	brain and acute leukemia, cytoplasmic	protein_coding	chr15	+	NM_080640	38933142	38952916
TC1500000303.mm.1	-1.14524	down	0.0445016	0.61479	Rims2	NM_001256382	regulating synaptic membrane exocytosis 2	protein_coding	chr15	+	NM_001256382	39198261	39684372
TC1500000556.mm.1	-1.16312	down	0.021782	0.565645	Gm20654	ENSMUST00000177479	predicted gene 20654	protein_coding	chr15	+	ENSMUST00000177479	75449457	75451406
TC1500000568.mm.1	-1.12639	down	0.0184508	0.554235	Zfp707	NM_001081065	zinc finger protein 707	protein_coding	chr15	+	NM_001081065	75969123	75975868
TC1500000590.mm.1	-1.11247	down	0.00470551	0.53309	Fam203a	NM_021555	family with sequence similarity 203, member A	protein_coding	chr15	+	NM_021555	76368898	76371413
TC1500000603.mm.1	-1.10171	down	0.021968	0.565645	Kifc2	NM_010630	kinesin family member C2	protein_coding	chr15	+	NM_010630	76659909	76668196
TC1500000617.mm.1	-1.14286	down	0.0426656	0.612066	Apol6	NM_001163621	apolipoprotein L 6	protein_coding	chr15	+	NM_001163621	77044729	77057108
TC1500000677.mm.1	-1.12355	down	0.0326256	0.592776	Cby1	NM_028634	chibby homolog 1 (Drosophila)	protein_coding	chr15	+	NM_028634	79659227	79667661
TC1500000733.mm.1	-1.28382	down	0.00242897	0.53309	Csdc2	NM_145473	cold shock domain containing C2, RNA binding	protein_coding	chr15	+	NM_145473	81936759	81950941
TC1500000742.mm.1	-1.19679	down	0.0311257	0.588916	Srebf2	NM_033218	sterol regulatory element binding factor 2	protein_coding	chr15	+	NM_033218	82147266	82205376
TC1500000775.mm.1	-1.17025	down	0.0447082	0.615022	Bik	NM_007546	BCL2-interacting killer	protein_coding	chr15	+	NM_007546	83526862	83544635
TC1500000969.mm.1	-1.25191	down	0.0262276	0.577649	Pfkm	NM_001163487	phosphofructokinase, muscle	protein_coding	chr15	+	NM_001163487	98092589	98132451
TC1500000983.mm.1	-1.16962	down	0.0320345	0.591352	Ccdc65	NM_153518	coiled-coil domain containing 65	protein_coding	chr15	+	NM_153518	98708207	98723336
TC1500001171.mm.1	-1.17715	down	0.00789727	0.538647	Egflam	NM_001289496	EGF-like, fibronectin type III and laminin G domains	protein_coding	chr15	-	NM_001289496	7206120	7398395
TC1500001238.mm.1	-1.33692	down	0.0262997	0.577649	Cdh6	NM_007666	cadherin 6	protein_coding	chr15	-	NM_007666	13034200	13173639
TC1500001684.mm.1	-1.11703	down	0.0437961	0.613792	Trappc9	NM_001164641	trafficking protein particle complex 9	protein_coding	chr15	-	NM_001164641	72589620	73061204
TC1500001764.mm.1	-1.14993	down	0.01782	0.551814	Nrbp2	NM_144847	nuclear receptor binding protein 2	protein_coding	chr15	-	NM_144847	76085594	76091626
TC1500001779.mm.1	-1.12087	down	0.00618053	0.538479	Gm8140	XM_984290	predicted gene 8140	protein_coding	chr15	-	XM_984290	76533213	76535366
TC1500001785.mm.1	-1.10564	down	0.0227686	0.569742	Cyhr1	NM_001276321	cysteine and histidine rich 1	protein_coding	chr15	-	NM_001276321	76643395	76660208
TC1500001790.mm.1	-1.11004	down	0.00722704	0.538479	C030006K11Rik	NM_145472	RIKEN cDNA C030006K11 gene	protein_coding	chr15	-	NM_145472	76715276	76723845
TC1500001830.mm.1	-1.13756	down	0.00425192	0.53309	Tex33	NM_001163612	testis expressed 33	protein_coding	chr15	-	NM_001163612	78378400	78395912
TC1500001887.mm.1	-1.10922	down	0.0314366	0.58921	Npcd	NM_001013360	neuronal pentraxin chromo domain	protein_coding	chr15	-	NM_001013360	79786351	79834688
TC1500001890.mm.1	-1.10021	down	0.024709	0.574601	Cbx7	NM_144811	chromobox 7	protein_coding	chr15	-	NM_144811	79915807	79971119
TC1500001934.mm.1	-1.11214	down	0.00642812	0.538479	Pmm1	NM_001282040	phosphomannomutase 1	protein_coding	chr15	-	NM_001282040	81951106	81960930
TC1500001944.mm.1	-1.22083	down	0.0393717	0.602087	Cyp2d22	NM_001163472	cytochrome P450, family 2, subfamily d, polypeptide 22	protein_coding	chr15	-	NM_001163472	82370527	82380260
TC1500001952.mm.1	-1.12285	down	0.00747907	0.538479	Cyp2d34	NM_145474	cytochrome P450, family 2, subfamily d, polypeptide 34	protein_coding	chr15	-	NM_145474	82615965	82620907
TC1500001973.mm.1	-1.12158	down	0.022397	0.567052	Pacsin2	NM_001159509	protein kinase C and casein kinase substrate in neurons 2	protein_coding	chr15	-	NM_001159509	83375607	83464606
TC1500001977.mm.1	-1.15979	down	0.0247418	0.574601	Ttll1	NM_178869	tubulin tyrosine ligase-like 1	protein_coding	chr15	-	NM_178869	83483769	83510907
TC1500002042.mm.1	-1.11306	down	0.00893143	0.539983	Dennd6b	NM_027081	DENN/MADD domain containing 6B	protein_coding	chr15	-	NM_027081	89182213	89196474
TC1500002061.mm.1	-1.18388	down	0.0439112	0.613792	Syt10	NM_018803	synaptotagmin X	protein_coding	chr15	-	NM_018803	89782393	89841860
TC1500002076.mm.1	-1.22052	down	0.0179248	0.551938	Slc2a13	NM_001033633	solute carrier family 2 (facilitated glucose transporter), member 13	protein_coding	chr15	-	NM_001033633	91267691	91573261
TC1500002170.mm.1	-1.2006	down	0.0113439	0.546476	Zfp641	NM_173769	zinc finger protein 641	protein_coding	chr15	-	NM_173769	98285588	98296130
TC1500002301.mm.1	-1.16195	down	0.0367136	0.597896	Calcoco1	NM_026192	calcium binding and coiled coil domain 1	protein_coding	chr15	-	NM_026192	102706777	102722178
TC1600000089.mm.1	-1.34464	down	0.00876393	0.539983	Abat	NM_001170978	4-aminobutyrate aminotransferase	protein_coding	chr16	+	NM_001170978	8513429	8621568
TC1600000220.mm.1	-1.1215	down	0.0064438	0.538479	P2rx6	NM_001159561	purinergic receptor P2X, ligand-gated ion channel, 6	protein_coding	chr16	+	NM_001159561	17561885	17593886
TC1600000239.mm.1	-1.11897	down	0.008227	0.539017	Arvcf	NM_001272028	armadillo repeat gene deleted in velo-cardio-facial syndrome	protein_coding	chr16	+	NM_001272028	18348182	18407076
TC1600000290.mm.1	-1.10907	down	0.0428867	0.612066	Fam131a	NM_133778	family with sequence similarity 131, member A	protein_coding	chr16	+	NM_133778	20693282	20703048
TC1600000343.mm.1	-1.15362	down	0.046531	0.61775	Rtp1	NM_001004151	receptor transporter protein 1	protein_coding	chr16	+	NM_001004151	23429133	23433960
TC1600000386.mm.1	-1.24158	down	0.0474874	0.620826	Hrasls	NM_013751	HRAS-like suppressor	protein_coding	chr16	+	NM_013751	29209695	29230531
TC1600000409.mm.1	-1.11822	down	0.0148304	0.548674	Bdh1	NM_001122683	3-hydroxybutyrate dehydrogenase, type 1	protein_coding	chr16	+	NM_001122683	31422280	31458901
TC1600000571.mm.1	-1.23556	down	0.0307626	0.587646	Lsamp	NM_175548	limbic system-associated membrane protein	protein_coding	chr16	+	NM_175548	39984329	42181702
TC1600000648.mm.1	-1.17894	down	0.000836279	0.53309	4930552F14Rik	uc007zgs.1	RIKEN cDNA 4930552F14 gene	protein_coding	chr16	+	uc007zgs.1	43979343	43983354
TC1600000989.mm.1	-1.24786	down	0.000794974	0.53309	Eva1c	NM_001199210	eva-1 homolog C (C. elegans)	protein_coding	chr16	+	NM_001199210	90826719	90905109
TC1600000999.mm.1	-1.13647	down	0.0250777	0.576061	Olig1	NM_016968	oligodendrocyte transcription factor 1	protein_coding	chr16	+	NM_016968	91269769	91271939
TC1600001150.mm.1	-1.19879	down	0.01215	0.546476	Rogdi	NM_133185	rogdi homolog (Drosophila)	protein_coding	chr16	-	NM_133185	5008729	5013553
TC1600001168.mm.1	-1.14994	down	0.0117698	0.546476	Cldn26	NM_029070	claudin 26	protein_coding	chr16	-	NM_029070	8409276	8425136
TC1600001201.mm.1	-1.2763	down	0.0253974	0.576339	Prm2	NM_008933	protamine 2	protein_coding	chr16	-	NM_008933	10791380	10792105
TC1600001203.mm.1	-1.12595	down	0.00903717	0.539983	Prm1	NM_013637	protamine 1	protein_coding	chr16	-	NM_013637	10796326	10796886
TC1600001255.mm.1	-1.1099	down	0.0123887	0.546476	Mzt2	NM_029354	mitotic spindle organizing protein 2	protein_coding	chr16	-	NM_029354	15848441	15863369
TC1600001303.mm.1	-1.26336	down	0.0182843	0.553891	Slc25a1	NM_153150	solute carrier family 25 (mitochondrial carrier, citrate transporter), member 1	protein_coding	chr16	-	NM_153150	17925211	17928219
TC1600001366.mm.1	-1.1091	down	0.0319318	0.590768	2510009E07Rik	NM_001001881	RIKEN cDNA 2510009E07 gene	protein_coding	chr16	-	NM_001001881	21649044	21694665
TC1600001471.mm.1	-1.11052	down	0.0238491	0.571647	Xxylt1	NM_198626	xyloside xylosyltransferase 1	protein_coding	chr16	-	NM_198626	30955503	31081432
TC1600001588.mm.1	-1.24174	down	0.0360201	0.597318	Fbxo40	NM_001037321	F-box protein 40	protein_coding	chr16	-	NM_001037321	36963460	36990467
TC1600001974.mm.1	-1.23705	down	0.0361592	0.597746	Adamts1	NM_009621	a disintegrin-like and metallopeptidase (reprolysin type) with thrombospondin type 1 motif, 1	protein_coding	chr16	-	NM_009621	85793827	85803115
TC1600002025.mm.1	-1.12269	down	0.0185424	0.554235	Gm10228	NM_001270487	predicted gene 10228	protein_coding	chr16	-	NM_001270487	89040921	89041472
TC1700000315.mm.1	-1.19656	down	0.00936442	0.539983	Hcfc1r1	NM_181821	host cell factor C1 regulator 1 (XPO1-dependent)	protein_coding	chr17	+	NM_181821	23673596	23675524
TC1700000316.mm.1	-1.15767	down	0.0478901	0.621345	Cldn6	NM_018777	claudin 6	protein_coding	chr17	+	NM_018777	23679365	23682446
TC1700000341.mm.1	-1.1167	down	0.0208203	0.560129	Caskin1	NM_027937	CASK interacting protein 1	protein_coding	chr17	+	NM_027937	24488783	24508909
TC1700000348.mm.1	-1.13897	down	0.0175003	0.551814	Noxo1	NM_027988	NADPH oxidase organizer 1	protein_coding	chr17	+	NM_027988	24696234	24700530
TC1700000365.mm.1	-1.13384	down	0.0194218	0.556	BC003965	NM_183150	cDNA sequence BC003965	protein_coding	chr17	+	NM_183150	25184561	25187662
TC1700000367.mm.1	-1.10114	down	0.00682197	0.538479	Tsr3	NM_001163718	TSR3 20S rRNA accumulation	protein_coding	chr17	+	NM_001163718	25240170	25242799
TC1700000389.mm.1	-1.2467	down	0.0172053	0.551814	Fbxl16	NM_001164225	F-box and leucine-rich repeat protein 16	protein_coding	chr17	+	NM_001164225	25809085	25821265
TC1700000391.mm.1	-1.153	down	0.0379918	0.600075	Jmjd8	NM_028101	jumonji domain containing 8	protein_coding	chr17	+	NM_028101	25828867	25831843
TC1700000394.mm.1	-1.1494	down	0.00630224	0.538479	0610011F06Rik	NM_026686	RIKEN cDNA 0610011F06 gene	protein_coding	chr17	+	NM_026686	25875464	25886007
TC1700000407.mm.1	-1.10815	down	0.0204142	0.560129	Rgs11	NM_001081069	regulator of G-protein signaling 11	protein_coding	chr17	+	NM_001081069	26202951	26211324
TC1700000482.mm.1	-1.10719	down	0.0401601	0.602383	Clpsl2	NM_001034871	colipase-like 2	protein_coding	chr17	+	NM_001034871	28549411	28552618
TC1700000523.mm.1	-1.25191	down	0.0268455	0.578236	Glp1r	NM_021332	glucagon-like peptide 1 receptor	protein_coding	chr17	+	NM_021332	30901840	30936510
TC1700000542.mm.1	-1.10619	down	0.0435896	0.613732	Cryaa	NM_001278569	crystallin, alpha A	protein_coding	chr17	+	NM_001278569	31677931	31681730
TC1700000649.mm.1	-1.16475	down	0.00457955	0.53309	Zbtb12	NM_198886	zinc finger and BTB domain containing 12	protein_coding	chr17	+	NM_198886	34879483	34896844
TC1700000842.mm.1	-1.18654	down	0.00217348	0.53309	Enpp5	NM_001168620	ectonucleotide pyrophosphatase/phosphodiesterase 5	protein_coding	chr17	+	NM_001168620	44078813	44086567
TC1700000863.mm.1	-1.1288	down	0.00570122	0.534517	Tcte1	NM_013688	t-complex-associated testis expressed 1	protein_coding	chr17	+	NM_013688	45523434	45542679
TC1700000946.mm.1	-1.12643	down	0.0352845	0.595964	Lrfn2	NM_027452	leucine rich repeat and fibronectin type III domain containing 2	protein_coding	chr17	+	NM_027452	48932379	49097590
TC1700000994.mm.1	-1.11606	down	0.0371239	0.600075	Shd	NM_001159523	src homology 2 domain-containing transforming protein D	protein_coding	chr17	+	NM_001159523	55970467	55976620
TC1700000995.mm.1	-1.18921	down	0.0299749	0.586387	Fsd1	NM_183178	fibronectin type 3 and SPRY domain-containing protein	protein_coding	chr17	+	NM_183178	55986511	55996881
TC1700001101.mm.1	-1.13635	down	0.0193101	0.556	Tmem200c	NM_001206661	transmembrane protein 200C	protein_coding	chr17	+	NM_001206661	68837136	68843138
TC1700001113.mm.1	-1.13228	down	0.0340525	0.594296	Dlgap1	NM_001128180	discs, large (Drosophila) homolog-associated protein 1	protein_coding	chr17	+	NM_001128180	69969073	70821413
TC1700001130.mm.1	-1.20081	down	0.0372955	0.600075	Myom1	NM_001083934	myomesin 1	protein_coding	chr17	+	NM_001083934	71019521	71126856
TC1700001154.mm.1	-1.18304	down	0.0152453	0.548674	Ehd3	NM_020578	EH-domain containing 3	protein_coding	chr17	+	NM_020578	73804841	73832094
TC1700001213.mm.1	-1.30519	down	0.0063673	0.538479	Morn2	NM_194269	MORN repeat containing 2	protein_coding	chr17	+	NM_194269	80290212	80297476
TC1700001236.mm.1	-1.25011	down	0.0195378	0.55603	Pkdcc	NM_134117	protein kinase domain containing, cytoplasmic	protein_coding	chr17	+	NM_134117	83215283	83225070
TC1700001602.mm.1	-1.16868	down	0.00400203	0.53309	Paqr4	NM_023824	progestin and adipoQ receptor family member IV	protein_coding	chr17	-	NM_023824	23736186	23740330
TC1700001604.mm.1	-1.12106	down	0.0212384	0.562598	Flywch1	NM_153791	FLYWCH-type zinc finger 1	protein_coding	chr17	-	NM_153791	23752797	23771591
TC1700001686.mm.1	-1.11748	down	0.029647	0.585119	Rab11fip3	NM_001162868	RAB11 family interacting protein 3 (class II)	protein_coding	chr17	-	NM_001162868	25989036	26069545
TC1700001811.mm.1	-1.11107	down	0.0294036	0.583852	Tff3	NM_011575	trefoil factor 3, intestinal	protein_coding	chr17	-	NM_011575	31125306	31129646
TC1700001839.mm.1	-1.11401	down	0.00545141	0.534517	Akap8l	NM_017476	A kinase (PRKA) anchor protein 8-like	protein_coding	chr17	-	NM_017476	32321424	32350581
TC1700002240.mm.1	-1.13878	down	0.0425393	0.612066	Daam2	NM_001008231	dishevelled associated activator of morphogenesis 2	protein_coding	chr17	-	NM_001008231	49456022	49564337
TC1700002342.mm.1	-1.12627	down	0.0287634	0.582042	Pspn	NM_008954	persephin	protein_coding	chr17	-	NM_008954	56999457	57000018
TC1700002519.mm.1	-1.17043	down	0.00902771	0.539983	Capn13	NM_001033444	calpain 13	protein_coding	chr17	-	NM_001033444	73306464	73399296
TC1700002699.mm.1	-1.1509	down	0.00486978	0.53309	Kcnk12	NM_199251	potassium channel, subfamily K, member 12	protein_coding	chr17	-	NM_199251	87745821	87797994
TC1700002800.mm.1	-1.11615	down	0.0315789	0.590071	Mapk8ip3	NM_001163447	mitogen-activated protein kinase 8 interacting protein 3	protein_coding	chr17	-	NM_001163447	24897506	24936977
TC1800000008.mm.1	-1.17742	down	0.0357055	0.596954	Bambi	NM_026505	BMP and activin membrane-bound inhibitor	protein_coding	chr18	+	NM_026505	3507957	3516404
TC1800000076.mm.1	-1.20096	down	0.0175538	0.551814	Greb1l	NM_001083628	growth regulation by estrogen in breast cancer-like	protein_coding	chr18	+	NM_001083628	10325177	10562941
TC1800000091.mm.1	-1.10249	down	0.0424478	0.611993	Gata6	NM_010258	GATA binding protein 6	protein_coding	chr18	+	NM_010258	11052510	11085635
TC1800000201.mm.1	-1.10664	down	0.0225143	0.567435	Fhod3	NM_001289654	formin homology 2 domain containing 3	protein_coding	chr18	+	NM_001289654	24708623	25133507
TC1800000249.mm.1	-1.31418	down	0.0189513	0.556	Lims2	NM_144862	LIM and senescent cell antigen like domains 2	protein_coding	chr18	+	NM_144862	31931507	31958619
TC1800000327.mm.1	-1.11728	down	0.00453347	0.53309	Cystm1	NM_001081365	cysteine-rich transmembrane module containing 1	protein_coding	chr18	+	NM_001081365	36345619	36402980
TC1800000360.mm.1	-1.17536	down	0.0479229	0.621495	Pcdhb6	NM_053131	protocadherin beta 6	protein_coding	chr18	+	NM_053131	37333946	37336398
TC1800000394.mm.1	-1.1199	down	0.0144584	0.546922	0610009O20Rik	NM_024179	RIKEN cDNA 0610009O20 gene	protein_coding	chr18	+	NM_024179	38250249	38262629
TC1800000417.mm.1	-1.3691	down	0.0369793	0.599083	2900055J20Rik	NR_045177	RIKEN cDNA 2900055J20 gene	protein_coding	chr18	+	NR_045177	40256962	40257703
TC1800000538.mm.1	-1.24588	down	0.0156346	0.548674	Prdm6	NM_001033281	PR domain containing 6	protein_coding	chr18	+	NM_001033281	53464516	53575907
TC1800000995.mm.1	-1.18527	down	0.0412637	0.605874	Ankrd29	NM_001190371	ankyrin repeat domain 29	protein_coding	chr18	-	NM_001190371	12252357	12305720
TC1800001116.mm.1	-1.17548	down	0.00153235	0.53309	Gm6665	ENSMUST00000165131	predicted gene 6665	protein_coding	chr18	-	ENSMUST00000165131	31819862	31820413
TC1800001150.mm.1	-1.1831	down	0.0399281	0.602174	Nme5	NM_080637	NME/NM23 family member 5	protein_coding	chr18	-	NM_080637	34557643	34579115
TC1800001237.mm.1	-1.25922	down	0.0263144	0.577649	Fgf1	NM_010197	fibroblast growth factor 1	protein_coding	chr18	-	NM_010197	38838673	38929404
TC1800001544.mm.1	-1.113	down	0.0325099	0.592219	Dcc	NM_007831	deleted in colorectal carcinoma	protein_coding	chr18	-	NM_007831	71253632	72351069
TC1800001623.mm.1	-1.11227	down	0.0325129	0.592219	Gm7276	BC147247	predicted gene 7276	protein_coding	chr18	-	BC147247	77185006	77186257
TC1900000018.mm.1	-1.11808	down	0.0223488	0.567052	Chka	NM_001271496	choline kinase alpha	protein_coding	chr19	+	NM_001271496	3851773	3894369
TC1900000046.mm.1	-1.14847	down	0.0294132	0.583852	Ctsf	NM_019861	cathepsin F	protein_coding	chr19	+	NM_019861	4855129	4860918
TC1900000060.mm.1	-1.26062	down	0.0416849	0.608268	Gal3st3	NM_001024717	galactose-3-O-sulfotransferase 3	protein_coding	chr19	+	NM_001024717	5298323	5308739
TC1900000117.mm.1	-1.48896	down	0.00398463	0.53309	Pygm	NM_011224	muscle glycogen phosphorylase	protein_coding	chr19	+	NM_011224	6384399	6398459
TC1900000118.mm.1	-1.11304	down	0.023696	0.571043	Rasgrp2	NM_011242	RAS, guanyl releasing protein 2	protein_coding	chr19	+	NM_011242	6399340	6415216
TC1900000128.mm.1	-1.12962	down	0.0304962	0.586387	Trpt1	NM_153597	tRNA phosphotransferase 1	protein_coding	chr19	+	NM_153597	6996131	6999285
TC1900000239.mm.1	-1.10174	down	0.0306044	0.586387	Olfr1431	NM_146414	olfactory receptor 1431	protein_coding	chr19	+	NM_146414	12209568	12210506
TC1900000244.mm.1	-1.10162	down	0.00826837	0.539017	Pfpl	NM_019540	pore forming protein-like	protein_coding	chr19	+	NM_019540	12427905	12432110
TC1900000405.mm.1	-1.12798	down	0.0153223	0.548674	Dmrt3	NM_177360	doublesex and mab-3 related transcription factor 3	protein_coding	chr19	+	NM_177360	25610537	25623921
TC1900000547.mm.1	-1.51443	down	0.0186464	0.554733	Lgi1	NM_020278	leucine-rich repeat LGI family, member 1	protein_coding	chr19	+	NM_020278	38264782	38308939
TC1900000628.mm.1	-1.10093	down	0.0498668	0.62505	Cnnm1	NM_031396	cyclin M1	protein_coding	chr19	+	NM_031396	43440436	43497213
TC1900000665.mm.1	-1.20039	down	0.016275	0.549889	Kazald1	NM_178929	Kazal-type serine peptidase inhibitor domain 1	protein_coding	chr19	+	NM_178929	45075241	45079289
TC1900000896.mm.1	-1.16782	down	0.0145022	0.546922	Gstp1	NM_013541	glutathione S-transferase, pi 1	protein_coding	chr19	-	NM_013541	4035407	4037921
TC1900000897.mm.1	-1.14239	down	0.0149687	0.548674	Gstp2	NM_181796	glutathione S-transferase, pi 2	protein_coding	chr19	-	NM_181796	4040285	4042221
TC1900000906.mm.1	-1.16627	down	0.00318447	0.53309	Carns1	NM_134148	carnosine synthase 1	protein_coding	chr19	-	NM_134148	4164324	4175479
TC1900000924.mm.1	-1.23293	down	0.0097668	0.539983	2010003K11Rik	NM_027237	RIKEN cDNA 2010003K11 gene	protein_coding	chr19	-	NM_027237	4496788	4498583
TC1900000953.mm.1	-1.10849	down	0.0142202	0.546476	Klc2	NM_008451	kinesin light chain 2	protein_coding	chr19	-	NM_008451	5107746	5118560
TC1900000971.mm.1	-1.18448	down	0.0223615	0.567052	Snx32	NM_001024560	sorting nexin 32	protein_coding	chr19	-	NM_001024560	5494848	5510489
TC1900001004.mm.1	-1.10365	down	0.029061	0.582042	Arl2	NM_019722	ADP-ribosylation factor-like 2	protein_coding	chr19	-	NM_019722	6134374	6141406
TC1900001036.mm.1	-1.11699	down	0.025544	0.576339	Cox8a	NM_007750	cytochrome c oxidase subunit VIIIa	protein_coding	chr19	-	NM_007750	7215158	7217616
TC1900001081.mm.1	-1.1261	down	0.0237086	0.571043	Asrgl1	NM_025610	asparaginase like 1	protein_coding	chr19	-	NM_025610	9109868	9135636
TC1900001278.mm.1	-1.34008	down	0.00161306	0.53309	Pip5k1b	NM_008846	phosphatidylinositol-4-phosphate 5-kinase, type 1 beta	protein_coding	chr19	-	NM_008846	24294794	24555872
TC1900001282.mm.1	-1.10483	down	0.0381867	0.600117	Fam122a	NM_026520	family with sequence similarity 122, member A	protein_coding	chr19	-	NM_026520	24475779	24477474
TC1900001288.mm.1	-1.12147	down	0.0103346	0.543505	Foxd4	NM_008022	forkhead box D4	protein_coding	chr19	-	NM_008022	24898965	24901309
TC1900001440.mm.1	-1.1086	down	0.045967	0.616972	F530104D19Rik	XM_003085248	RIKEN cDNA F530104D19 gene	protein_coding	chr19	-	XM_003085248	36448992	36451157
TC1900001464.mm.1	-1.21137	down	0.00574918	0.534517	Rbp4	NM_001159487	retinol binding protein 4, plasma	protein_coding	chr19	-	NM_001159487	38116620	38125321
TC1900001504.mm.1	-1.19099	down	0.0141866	0.546476	Tll2	NM_011904	tolloid-like 2	protein_coding	chr19	-	NM_011904	41083981	41206774
TC1900001519.mm.1	-1.29526	down	0.0323194	0.592102	Morn4	NM_198108	MORN repeat containing 4	protein_coding	chr19	-	NM_198108	42074939	42086370
TC1900001772.mm.1	-1.1731	down	0.0181745	0.553426	4430402I18Rik	NM_198651	RIKEN cDNA 4430402I18 gene	protein_coding	chr19	-	NM_198651	28923064	28967800
TC4_JH584293_random00000007.mm.1	-1.13021	down	0.047601	0.620826	Ccl27a	NM_001199960_3	chemokine (C-C motif) ligand 27A	protein_coding	chr4_JH584293_random	-	NM_001199960_3	16836	22237
TSUnmapped00000007.mm.1	-1.13611	down	0.0104735	0.546476	Samd15	NM_001290288	sterile alpha motif domain containing 15	protein_coding	NA	NA	NM_001290288	NA	NA
TSUnmapped00000015.mm.1	-1.15432	down	0.0070881	0.538479	Nudt7	NM_001290182	nudix (nucleoside diphosphate linked moiety X)-type motif 7	protein_coding	NA	NA	NM_001290182	NA	NA
TSUnmapped00000035.mm.1	-1.17495	down	0.00419305	0.53309	Pemt	NM_001290012	phosphatidylethanolamine N-methyltransferase	protein_coding	NA	NA	NM_001290012	NA	NA
TSUnmapped00000038.mm.1	-1.15594	down	0.00444059	0.53309	Pemt	NM_001290011	phosphatidylethanolamine N-methyltransferase	protein_coding	NA	NA	NM_001290011	NA	NA
TSUnmapped00000039.mm.1	-1.13178	down	0.0124699	0.546476	Pemt	NM_001290013	phosphatidylethanolamine N-methyltransferase	protein_coding	NA	NA	NM_001290013	NA	NA
TSUnmapped00000052.mm.1	-1.13445	down	0.0335956	0.593587	Defa-rs12	NM_007846	defensin, alpha, related sequence 12	protein_coding	NA	NA	NM_007846	NA	NA
TSUnmapped00000057.mm.1	-1.15657	down	0.0274612	0.581031	Defa1	NM_010031	defensin, alpha 1	protein_coding	NA	NA	NM_010031	NA	NA
TSUnmapped00000069.mm.1	-1.13228	down	0.0235494	0.570933	Ccdc169	NR_110776	coiled-coil domain containing 169	protein_coding	NA	NA	NR_110776	NA	NA

## Sheet: Up CIH12W vs Nor12W
probe_set	Fold Change	Regulation	P.Value	adj.P.Val	Gene.Symbol	Gene_ID	Gene_Discription	biotype	Chromosome	Strand	Public.Gene.IDs	Start	Stop
TC0100000064.mm.1	1.11	up	0.0162168	0.279457	Sulf1	NM_001198565	sulfatase 1	protein_coding	chr1	+	NM_001198565	12692430	12860372
TC0100000112.mm.1	1.189	up	0.0389425	0.375208	Pi15	NM_053191	peptidase inhibitor 15	protein_coding	chr1	+	NM_053191	17601901	17630939
TC0100000215.mm.1	1.102	up	0.0171353	0.284862	Rab23	NM_001159729	RAB23, member RAS oncogene family	protein_coding	chr1	+	NM_001159729	33719882	33742564
TC0100000216.mm.1	1.189	up	0.0418976	0.38398	Dst	NM_001276764	dystonin	protein_coding	chr1	+	NM_001276764	33908225	34308662
TC0100000221.mm.1	1.31	up	0.00703626	0.212687	D630036G22Rik	OTTMUST00000117001	novel transcript	protein_coding	chr1	+	OTTMUST00000117001	34236596	34238820
TC0100000240.mm.1	1.149	up	0.0319893	0.352389	Arid5a	NM_001172205	AT rich interactive domain 5A (MRF1-like)	protein_coding	chr1	+	NM_001172205	36307733	36324029
TC0100000247.mm.1	1.133	up	0.00301883	0.160056	Cnnm3	NM_001039551	cyclin M3	protein_coding	chr1	+	NM_001039551	36511867	36528237
TC0100000259.mm.1	1.301	up	0.00344784	0.165118	Inpp4a	NM_030266	inositol polyphosphate-4-phosphatase, type I	protein_coding	chr1	+	NM_030266	37299865	37410736
TC0100000351.mm.1	1.165	up	0.000330702	0.0912627	Wdr75	NM_028599	WD repeat domain 75	protein_coding	chr1	+	NM_028599	45795166	45823619
TC0100000355.mm.1	1.133	up	0.0099135	0.231817	Hspa8	uc007axa.1	heat shock protein 8	protein_coding	chr1	+	uc007axa.1	46416155	46416211
TC0100000357.mm.1	1.149	up	0.00751235	0.214874	Hspa8	uc007axe.1	heat shock protein 8	protein_coding	chr1	+	uc007axe.1	47658851	47658908
TC0100000399.mm.1	1.223	up	0.0172378	0.284947	Mars2	NM_175439	methionine-tRNA synthetase 2 (mitochondrial)	protein_coding	chr1	+	NM_175439	55237124	55240058
TC0100000404.mm.1	1.266	up	0.0113325	0.244601	Plcl1	NM_001114663	phospholipase C-like 1	protein_coding	chr1	+	NM_001114663	55405946	55754285
TC0100000439.mm.1	1.11	up	0.0189404	0.294302	Cflar	NM_001289704	CASP8 and FADD-like apoptosis regulator	protein_coding	chr1	+	NM_001289704	58711508	58759203
TC0100000462.mm.1	1.102	up	0.0115176	0.2465	Bmpr2	NM_007561	bone morphogenetic protein receptor, type II (serine/threonine kinase)	protein_coding	chr1	+	NM_007561	59764279	59879014
TC0100000467.mm.1	1.157	up	0.0310174	0.348812	Nbeal1	NM_173444	neurobeachin like 1	protein_coding	chr1	+	NM_173444	60180599	60338328
TC0100000640.mm.1	1.133	up	0.0279999	0.336707	Ttll4	NM_001014974	tubulin tyrosine ligase-like family, member 4	protein_coding	chr1	+	NM_001014974	74661745	74703730
TC0100000658.mm.1	1.206	up	0.0464453	0.395602	Speg	NM_001085370	SPEG complex locus	protein_coding	chr1	+	NM_001085370	75375297	75432320
TC0100000711.mm.1	1.157	up	0.00155559	0.133349	Agfg1	NM_010472	ArfGAP with FG repeats 1	protein_coding	chr1	+	NM_010472	82839446	82896275
TC0100000813.mm.1	1.357	up	0.0189078	0.293985	Efhd1	NM_028889	EF hand domain containing 1	protein_coding	chr1	+	NM_028889	87264363	87310841
TC0100000854.mm.1	1.173	up	0.0181385	0.290875	Sh3bp4	NM_133816	SH3-domain binding protein 4	protein_coding	chr1	+	NM_133816	89070415	89155068
TC0100000878.mm.1	1.133	up	0.012994	0.25908	Cops8	NM_133805	COP9 (constitutive photomorphogenic) homolog, subunit 8 (Arabidopsis thaliana)	protein_coding	chr1	+	NM_133805	90603425	90613341
TC0100000884.mm.1	1.223	up	0.00135864	0.129555	Lrrfip1	NM_001111311	leucine rich repeat (in FLII) interacting protein 1	protein_coding	chr1	+	NM_001111311	90998727	91128944
TC0100000921.mm.1	1.102	up	0.0227429	0.313256	Rnpepl1	NM_181405	arginyl aminopeptidase (aminopeptidase B)-like 1	protein_coding	chr1	+	NM_181405	92910783	92924384
TC0100000937.mm.1	1.223	up	0.00340715	0.165115	Farp2	NM_145519	FERM, RhoGEF and pleckstrin domain protein 2	protein_coding	chr1	+	NM_145519	93512079	93621976
TC0100000946.mm.1	1.117	up	0.0098712	0.231817	Ing5	NM_025454	inhibitor of growth family, member 5	protein_coding	chr1	+	NM_025454	93803965	93822101
TC0100001011.mm.1	1.292	up	0.000788396	0.107912	Tnfrsf11a	NM_009399	tumor necrosis factor receptor superfamily, member 11a, NFKB activator	protein_coding	chr1	+	NM_009399	105780723	105847981
TC0100001060.mm.1	1.141	up	0.0344526	0.361308	Clasp1	NM_001081276	CLIP associating protein 1	protein_coding	chr1	+	NM_001081276	118389058	118609462
TC0100001124.mm.1	1.133	up	0.00453092	0.183291	Ccnt2	NM_028399	cyclin T2	protein_coding	chr1	+	NM_028399	127774164	127808061
TC0100001196.mm.1	1.214	up	0.00314818	0.16219	Tmem81	NM_029025	transmembrane protein 81	protein_coding	chr1	+	NM_029025	132506230	132508639
TC0100001201.mm.1	1.165	up	0.00896596	0.222011	Pik3c2b	NM_001099276	phosphoinositide-3-kinase, class 2, beta polypeptide	protein_coding	chr1	+	NM_001099276	133045667	133108688
TC0100001227.mm.1	1.11	up	0.00288079	0.157289	Cyb5r1	NM_028057	cytochrome b5 reductase 1	protein_coding	chr1	+	NM_028057	134405781	134411740
TC0100001249.mm.1	1.395	up	0.0270065	0.332383	Lmod1	NM_053106	leiomodin 1 (smooth muscle)	protein_coding	chr1	+	NM_053106	135324807	135368065
TC0100001252.mm.1	1.133	up	0.0477332	0.398468	Csrp1	NM_007791	cysteine and glycine-rich protein 1	protein_coding	chr1	+	NM_007791	135720061	135752232
TC0100001358.mm.1	1.133	up	0.00590518	0.201387	Edem3	NM_001039644	ER degradation enhancer, mannosidase alpha-like 3	protein_coding	chr1	+	NM_001039644	151755374	151822328
TC0100001442.mm.1	1.117	up	0.00708019	0.213359	Rfwd2	NM_011931	ring finger and WD repeat domain 2	protein_coding	chr1	+	NM_011931	159232326	159347640
TC0100001451.mm.1	1.24	up	0.00318773	0.162794	4930523C07Rik	NM_001162896	RIKEN cDNA 4930523C07 gene	protein_coding	chr1	+	NM_001162896	160044380	160080208
TC0100001466.mm.1	1.283	up	0.0239783	0.319148	Ankrd45	NM_028664	ankyrin repeat domain 45	protein_coding	chr1	+	NM_028664	161142691	161170507
TC0100001570.mm.1	1.173	up	0.0266965	0.330905	Olfml2b	NM_177068	olfactomedin-like 2B	protein_coding	chr1	+	NM_177068	170644532	170682789
TC0100001605.mm.1	1.11	up	0.00540214	0.195616	Copa	NM_009938	coatomer protein complex subunit alpha	protein_coding	chr1	+	NM_009938	172082529	172122332
TC0100001613.mm.1	1.165	up	0.00718307	0.213579	Pigm	NM_026234	phosphatidylinositol glycan anchor biosynthesis, class M	protein_coding	chr1	+	NM_026234	172376531	172384099
TC0100001617.mm.1	1.173	up	0.0084802	0.221686	Tagln2	NM_178598	transgelin 2	protein_coding	chr1	+	NM_178598	172500047	172507380
TC0100001703.mm.1	1.141	up	0.0101154	0.233383	Cdc42bpa	NM_001033285	CDC42 binding protein kinase alpha	protein_coding	chr1	+	NM_001033285	179960472	180165603
TC0100001720.mm.1	1.149	up	0.00304317	0.160766	Sde2	NM_145943	SDE2 telomere maintenance homolog (S. pombe)	protein_coding	chr1	+	NM_145943	180851151	180868114
TC0100001724.mm.1	1.248	up	0.000813216	0.109284	Tmem63a	NM_144794	transmembrane protein 63a	protein_coding	chr1	+	NM_144794	180942344	180975112
TC0100001756.mm.1	1.214	up	0.0400993	0.378136	Taf1a	NM_001277957	TATA box binding protein (Tbp)-associated factor, RNA polymerase I, A	protein_coding	chr1	+	NM_001277957	183388885	183410206
TC0100001765.mm.1	1.32	up	0.00287295	0.156991	Dusp10	NM_022019	dual specificity phosphatase 10	protein_coding	chr1	+	NM_022019	184013302	184075636
TC0100001853.mm.1	1.24	up	0.00517728	0.192271	Ints7	NM_178632	integrator complex subunit 7	protein_coding	chr1	+	NM_178632	191575734	191623686
TC0100001969.mm.1	1.11	up	0.0203943	0.302888	Ncoa2	NM_001077695	nuclear receptor coactivator 2	protein_coding	chr1	-	NM_001077695	13139105	13374083
TC0100002012.mm.1	1.206	up	0.0377969	0.371636	Jph1	NM_020604	junctophilin 1	protein_coding	chr1	-	NM_020604	16994938	17097889
TC0100002038.mm.1	1.329	up	0.000592196	0.102782	Tram2	NM_177409	translocating chain-associating membrane protein 2	protein_coding	chr1	-	NM_177409	20996296	21079229
TC0100002063.mm.1	1.117	up	0.0255057	0.326167	Ogfrl1	NM_001081079	opioid growth factor receptor-like 1	protein_coding	chr1	-	NM_001081079	23366424	23383175
TC0100002163.mm.1	1.133	up	0.00018908	0.0776423	Fam168b	NM_001160235	family with sequence similarity 168, member B	protein_coding	chr1	-	NM_001160235	34813218	34843065
TC0100002175.mm.1	1.197	up	0.000700576	0.105016	Uggt1	NM_198899	UDP-glucose glycoprotein glucosyltransferase 1	protein_coding	chr1	-	NM_198899	36140028	36244305
TC0100002179.mm.1	1.11	up	0.0145055	0.268304	Kansl3	NM_172652	KAT8 regulatory NSL complex subunit 3	protein_coding	chr1	-	NM_172652	36335730	36369181
TC0100002184.mm.1	1.248	up	0.000362903	0.0934181	Lman2l	NM_001013374	lectin, mannose-binding 2-like	protein_coding	chr1	-	NM_001013374	36418800	36445271
TC0100002193.mm.1	1.11	up	0.0225792	0.312799	Tmem131	NM_018872	transmembrane protein 131	protein_coding	chr1	-	NM_018872	36792189	36939527
TC0100002204.mm.1	1.214	up	0.0156402	0.275378	Mgat4a	NM_173870	mannoside acetylglucosaminyltransferase 4, isoenzyme A	protein_coding	chr1	-	NM_173870	37439340	37541016
TC0100002207.mm.1	1.157	up	0.0163574	0.280371	2010300C02Rik	NM_028096	RIKEN cDNA 2010300C02 gene	protein_coding	chr1	-	NM_028096	37611676	37720085
TC0100002278.mm.1	1.223	up	0.00907399	0.22305	Col5a2	NM_007737	collagen, type V, alpha 2	protein_coding	chr1	-	NM_007737	45374321	45503282
TC0100002350.mm.1	1.157	up	0.0350272	0.362223	Ankrd44	NM_001081433	ankyrin repeat domain 44	protein_coding	chr1	-	NM_001081433	54645340	54926387
TC0100002392.mm.1	1.149	up	0.0489124	0.399796	Trak2	NM_172406	trafficking protein, kinesin binding 2	protein_coding	chr1	-	NM_172406	58900449	58973482
TC0100002442.mm.1	1.11	up	0.00522545	0.193349	Ino80d	NM_001081436	INO80 complex subunit D	protein_coding	chr1	-	NM_001081436	62958418	63114667
TC0100002461.mm.1	1.149	up	0.0104317	0.236466	Klf7	NM_033563	Kruppel-like factor 7 (ubiquitous)	protein_coding	chr1	-	NM_033563	64029447	64122282
TC0100002470.mm.1	1.223	up	0.000736513	0.107147	Fzd5	NM_001042659	frizzled homolog 5 (Drosophila)	protein_coding	chr1	-	NM_001042659	64730558	64737750
TC0100002602.mm.1	1.149	up	0.0231083	0.315001	Atg9a	NM_001003917	autophagy related 9A	protein_coding	chr1	-	NM_001003917	75180861	75192010
TC0100002644.mm.1	1.157	up	0.00280522	0.155873	Wdfy1	NM_001111279	WD repeat and FYVE domain containing 1	protein_coding	chr1	-	NM_001111279	79702262	79776143
TC0100002645.mm.1	1.173	up	0.0397284	0.377601	Serpine2	NM_009255	serine (or cysteine) peptidase inhibitor, clade E, member 2	protein_coding	chr1	-	NM_009255	79794197	79858696
TC0100002681.mm.1	1.125	up	0.0433817	0.388546	Slc19a3	NM_030556	solute carrier family 19, member 3	protein_coding	chr1	-	NM_030556	83012523	83038448
TC0100002772.mm.1	1.125	up	0.00703252	0.212672	A730008H23Rik	NM_172505	RIKEN cDNA A730008H23 gene	protein_coding	chr1	-	NM_172505	88258856	88277633
TC0100002801.mm.1	1.548	up	0.0165523	0.28101	Per2	NM_011066	period circadian clock 2	protein_coding	chr1	-	NM_011066	91415982	91459330
TC0100002805.mm.1	1.206	up	0.00134942	0.129449	Hdac4	ENSMUST00000097644	histone deacetylase 4	protein_coding	chr1	-	ENSMUST00000097644	91928785	91931176
TC0100002806.mm.1	1.157	up	0.00505267	0.191144	Hdac4	NM_207225	histone deacetylase 4	protein_coding	chr1	-	NM_207225	91932734	92180341
TC0100003026.mm.1	1.231	up	0.0122519	0.252921	Mcm6	NM_008567	minichromosome maintenance deficient 6 (MIS5 homolog, S. pombe) (S. cerevisiae)	protein_coding	chr1	-	NM_008567	128331590	128359664
TC0100003096.mm.1	1.257	up	0.0348687	0.362154	Atp2b4	NM_001167949	ATPase, Ca++ transporting, plasma membrane 4	protein_coding	chr1	-	NM_001167949	133702674	133801041
TC0100003098.mm.1	1.181	up	0.0494828	0.400698	Optc	NM_001160420	opticin	protein_coding	chr1	-	NM_001160420	133897193	133907999
TC0100003099.mm.1	1.257	up	0.0138138	0.264074	Prelp	NM_054077	proline arginine-rich end leucine-rich repeat	protein_coding	chr1	-	NM_054077	133910304	133921414
TC0100003113.mm.1	1.206	up	0.00695055	0.211964	Ppp1r12b	NM_001081307	protein phosphatase 1, regulatory (inhibitor) subunit 12B	protein_coding	chr1	-	NM_001081307	134754658	134955942
TC0100003128.mm.1	1.197	up	0.000851276	0.110962	Ipo9	NM_153774	importin 9	protein_coding	chr1	-	NM_153774	135381615	135430499
TC0100003233.mm.1	1.173	up	0.0255391	0.32626	Pla2g4a	NM_008869	phospholipase A2, group IVA (cytosolic, calcium-dependent)	protein_coding	chr1	-	NM_008869	149829618	149961290
TC0100003240.mm.1	1.717	up	0.0414253	0.382454	Prg4	NM_001110146	proteoglycan 4 (megakaryocyte stimulating factor, articular superficial zone protein)	protein_coding	chr1	-	NM_001110146	150449412	150466165
TC0100003271.mm.1	1.189	up	0.0067595	0.211094	Smg7	NM_001005507	Smg-7 homolog, nonsense mediated mRNA decay factor (C. elegans)	protein_coding	chr1	-	NM_001005507	152836995	152902646
TC0100003300.mm.1	1.485	up	0.000557148	0.102782	Ier5	NM_010500	immediate early response 5	protein_coding	chr1	-	NM_010500	155096367	155099636
TC0100003309.mm.1	1.32	up	0.00281287	0.15593	Qsox1	NM_001024945	quiescin Q6 sulfhydryl oxidase 1	protein_coding	chr1	-	NM_001024945	155776029	155812899
TC0100003370.mm.1	1.125	up	0.0464081	0.395596	Zbtb37	NM_173424	zinc finger and BTB domain containing 37	protein_coding	chr1	-	NM_173424	161008794	161034849
TC0100003397.mm.1	1.165	up	0.000992471	0.117311	Prrc2c	NM_001081290	proline-rich coiled-coil 2C	protein_coding	chr1	-	NM_001081290	162670725	162740556
TC0100003402.mm.1	1.141	up	0.0283575	0.33815	Fmo2	NM_018881	flavin containing monooxygenase 2	protein_coding	chr1	-	NM_018881	162874317	162898726
TC0100003439.mm.1	1.173	up	0.0236913	0.317729	Sft2d2	NM_145512	SFT2 domain containing 2	protein_coding	chr1	-	NM_145512	165174341	165194433
TC0100003457.mm.1	1.206	up	0.00328641	0.163726	Pou2f1	NM_011137	POU domain, class 2, transcription factor 1	protein_coding	chr1	-	NM_011137	165865154	166002678
TC0100003477.mm.1	1.366	up	0.0112876	0.244254	Uck2	ENSMUST00000053686	uridine-cytidine kinase 2	protein_coding	chr1	-	ENSMUST00000053686	167223827	167223919
TC0100003502.mm.1	1.395	up	0.00427559	0.178934	Rgs4	NM_009062	regulator of G-protein signaling 4	protein_coding	chr1	-	NM_009062	169741477	169747642
TC0100003513.mm.1	1.11	up	0.0306084	0.346899	Atf6	NM_001081304	activating transcription factor 6	protein_coding	chr1	-	NM_001081304	170704457	170867771
TC0100003564.mm.1	1.537	up	0.0305358	0.346893	Casq1	NM_009813	calsequestrin 1	protein_coding	chr1	-	NM_009813	172209894	172219895
TC0100003591.mm.1	1.385	up	0.0255438	0.32626	Pydc4	NM_001177349	pyrin domain containing 4	protein_coding	chr1	-	NM_001177349	173566284	173599274
TC0100003627.mm.1	1.165	up	0.0103853	0.236259	Akt3	NM_011785	thymoma viral proto-oncogene 3	protein_coding	chr1	-	NM_011785	177020073	177258203
TC0100003682.mm.1	1.165	up	0.00163564	0.135019	Nvl	NM_026171	nuclear VCP-like	protein_coding	chr1	-	NM_026171	181093423	181144157
TC0100003700.mm.1	1.329	up	0.01553	0.274937	Enah	NM_001083120	enabled homolog (Drosophila)	protein_coding	chr1	-	NM_001083120	181896386	182019980
TC0100003715.mm.1	1.157	up	0.0122225	0.252749	Capn2	NM_009794	calpain 2	protein_coding	chr1	-	NM_009794	182467256	182517495
TC0100003743.mm.1	1.32	up	0.0226637	0.313114	Mark1	NM_145515	MAP/microtubule affinity-regulating kinase 1	protein_coding	chr1	-	NM_145515	184896424	184999549
TC0100003754.mm.1	1.404	up	0.00645455	0.207607	Tgfb2	NM_009367	transforming growth factor, beta 2	protein_coding	chr1	-	NM_009367	186623186	186705992
TC0100003823.mm.1	1.223	up	0.00336144	0.164343	Traf5	NM_011633	TNF receptor-associated factor 5	protein_coding	chr1	-	NM_011633	191997203	192092599
TC0100003877.mm.1	1.149	up	0.00661604	0.210024	Kdelc1	NM_023645	KDEL (Lys-Asp-Glu-Leu) containing 1	protein_coding	chr1	-	NM_023645	44106546	44118808
TC0100003886.mm.1	1.231	up	0.00684411	0.21193	Gm7694	NM_001198955	predicted gene 7694	protein_coding	chr1	-	NM_001198955	170298193	170306332
TC0100003893.mm.1	1.141	up	0.0256163	0.326503	Ahctf1	NM_026375	AT hook containing transcription factor 1	protein_coding	chr1	-	NM_026375	179744894	179804015
TC0200000216.mm.1	1.853	up	7.87731e-06	0.0277504	Gm13295	ENSMUST00000118572	predicted gene 13295	protein_coding	chr2	+	ENSMUST00000118572	11352514	11352769
TC0200000306.mm.1	1.149	up	0.0490396	0.400044	4930426L09Rik	NR_024323	RIKEN cDNA 4930426L09 gene	protein_coding	chr2	+	NR_024323	18998319	18999804
TC0200000339.mm.1	1.165	up	0.0428548	0.386803	Thnsl1	NM_001001297	threonine synthase-like 1 (bacterial)	protein_coding	chr2	+	NM_001001297	21205724	21215009
TC0200000406.mm.1	1.11	up	0.0177033	0.287779	Anapc2	NM_175300	anaphase promoting complex subunit 2	protein_coding	chr2	+	NM_175300	25272466	25285916
TC0200000503.mm.1	1.102	up	0.00961487	0.228443	Med27	NM_026896	mediator complex subunit 27	protein_coding	chr2	+	NM_026896	29346819	29524793
TC0200000547.mm.1	1.125	up	0.00317445	0.162794	Gpr107	NM_178760	G protein-coupled receptor 107	protein_coding	chr2	+	NM_178760	31152316	31219548
TC0200000551.mm.1	1.24	up	0.0312121	0.349453	Ass1	NM_007494	argininosuccinate synthetase 1	protein_coding	chr2	+	NM_007494	31470207	31520672
TC0200000562.mm.1	1.206	up	0.000285082	0.0882763	Nup214	NM_172268	nucleoporin 214	protein_coding	chr2	+	NM_172268	31974436	32053975
TC0200000597.mm.1	1.157	up	0.032577	0.35415	Fam129b	NM_146119	family with sequence similarity 129, member B	protein_coding	chr2	+	NM_146119	32876114	32925254
TC0200000620.mm.1	1.414	up	0.000737681	0.107147	Hspa5	NM_001163434	heat shock protein 5	protein_coding	chr2	+	NM_001163434	34771970	34776531
TC0200000622.mm.1	1.133	up	0.0235035	0.316625	4930550L05Rik	uc008jiw.1	RIKEN cDNA 4930550L05 gene	protein_coding	chr2	+	uc008jiw.1	34802318	34812271
TC0200000641.mm.1	1.165	up	0.00254709	0.15193	Dab2ip	NM_001001602	disabled 2 interacting protein	protein_coding	chr2	+	NM_001001602	35558266	35730994
TC0200000673.mm.1	1.125	up	0.0341108	0.360126	Olfr354	NM_146939	olfactory receptor 354	protein_coding	chr2	+	NM_146939	36906911	36907994
TC0200000781.mm.1	1.149	up	0.0488395	0.399796	Acvr2a	NM_007396	activin receptor IIA	protein_coding	chr2	+	NM_007396	48814109	48903269
TC0200000821.mm.1	1.165	up	0.0139249	0.264649	Rif1	NM_175238	Rap1 interacting factor 1 homolog (yeast)	protein_coding	chr2	+	NM_175238	52072837	52122383
TC0200001012.mm.1	1.189	up	0.0495288	0.400824	Klhl23	NM_177784	kelch-like 23	protein_coding	chr2	+	NM_177784	69821944	69836651
TC0200001125.mm.1	1.257	up	3.63176e-05	0.0424794	Rbm45	NM_153405	RNA binding motif protein 45	protein_coding	chr2	+	NM_153405	76369984	76383768
TC0200001171.mm.1	1.11	up	0.0484145	0.399263	Dnajc10	NM_024181	DnaJ (Hsp40) homolog, subfamily C, member 10	protein_coding	chr2	+	NM_024181	80315466	80354055
TC0200001239.mm.1	1.141	up	0.0258556	0.327068	Olfr996	NM_146437	olfactory receptor 996	protein_coding	chr2	+	NM_146437	85579215	85580282
TC0200001254.mm.1	1.173	up	0.00247282	0.149768	Olfr1023	NM_146587	olfactory receptor 1023	protein_coding	chr2	+	NM_146587	85886802	85887737
TC0200001263.mm.1	1.214	up	0.0205601	0.30347	Olfr1032	NM_146579	olfactory receptor 1032	protein_coding	chr2	+	NM_146579	86007778	86008710
TC0200001264.mm.1	1.31	up	0.00196313	0.140987	Olfr1033	NM_146578	olfactory receptor 1033	protein_coding	chr2	+	NM_146578	86020640	86044808
TC0200001352.mm.1	1.133	up	0.00455652	0.183565	Nup160	NM_021512	nucleoporin 160	protein_coding	chr2	+	NM_021512	90677215	90736328
TC0200001382.mm.1	1.197	up	0.000352611	0.0934181	Ambra1	NM_001080754	autophagy/beclin 1 regulator 1	protein_coding	chr2	+	NM_001080754	91730134	91918849
TC0200001514.mm.1	1.149	up	0.0204681	0.303094	Traf6	NM_009424	TNF receptor-associated factor 6	protein_coding	chr2	+	NM_009424	101678429	101702536
TC0200001535.mm.1	1.248	up	0.0275725	0.334766	Abtb2	NM_178890	ankyrin repeat and BTB (POZ) domain containing 2	protein_coding	chr2	+	NM_178890	103566310	103718423
TC0200001564.mm.1	1.181	up	0.0137927	0.264074	Cstf3	NM_001037326	cleavage stimulation factor, 3 pre-RNA, subunit 3	protein_coding	chr2	+	NM_001037326	104590478	104665429
TC0200001662.mm.1	1.141	up	0.000163295	0.073997	Lpcat4	NM_207206	lysophosphatidylcholine acyltransferase 4	protein_coding	chr2	+	NM_207206	112239468	112247111
TC0200001664.mm.1	1.11	up	0.0118753	0.249362	Katnbl1	NM_024254	katanin p80 subunit B like 1	protein_coding	chr2	+	NM_024254	112265825	112414240
TC0200001735.mm.1	1.117	up	0.00331329	0.163726	Eif2ak4	NM_001177806	eukaryotic translation initiation factor 2 alpha kinase 4	protein_coding	chr2	+	NM_001177806	118388617	118475234
TC0200001782.mm.1	1.117	up	0.045903	0.394712	Mga	NM_001164274	MAX gene associated	protein_coding	chr2	+	NM_001164274	119872551	119969581
TC0200001808.mm.1	1.102	up	0.0345721	0.361387	Tubgcp4	NM_153387	tubulin, gamma complex associated protein 4	protein_coding	chr2	+	NM_153387	121170654	121198770
TC0200001998.mm.1	1.11	up	0.0186644	0.292932	Atrn	NM_009730	attractin	protein_coding	chr2	+	NM_009730	130906495	131030333
TC0200002032.mm.1	1.214	up	0.0237037	0.317729	Cds2	NM_138651	CDP-diacylglycerol synthase (phosphatidate cytidylyltransferase) 2	protein_coding	chr2	+	NM_138651	132263148	132312050
TC0200002150.mm.1	1.125	up	0.0199006	0.300014	Sec23b	NM_001252543	SEC23B (S. cerevisiae)	protein_coding	chr2	+	NM_001252543	144556229	144590753
TC0200002166.mm.1	1.329	up	7.14866e-06	0.0277504	Rin2	NM_028724	Ras and Rab interactor 2	protein_coding	chr2	+	NM_028724	145784734	145887616
TC0200002303.mm.1	1.347	up	0.00537596	0.195616	Mylk2	NM_001081044	myosin, light polypeptide kinase 2, skeletal muscle	protein_coding	chr2	+	NM_001081044	152911352	152923068
TC0200002315.mm.1	1.102	up	0.0334196	0.357602	Asxl1	NM_001039939	additional sex combs like 1	protein_coding	chr2	+	NM_001039939	153345845	153404007
TC0200002321.mm.1	1.102	up	0.016069	0.278541	Mapre1	NM_007896	microtubule-associated protein, RP/EB family, member 1	protein_coding	chr2	+	NM_007896	153741274	153773317
TC0200002341.mm.1	1.141	up	0.00845474	0.221686	Cbfa2t2	NM_001285446	core-binding factor, runt domain, alpha subunit 2, translocated to, 2 (human)	protein_coding	chr2	+	NM_001285446	154436481	154539356
TC0200002345.mm.1	1.141	up	0.0222408	0.311646	Actl10	NM_001171640	actin-like 10	protein_coding	chr2	+	NM_001171640	154551776	154553276
TC0200002398.mm.1	1.125	up	0.0100565	0.232978	Dlgap4	NM_001042487	discs, large homolog-associated protein 4 (Drosophila)	protein_coding	chr2	+	NM_001042487	156613697	156764363
TC0200002421.mm.1	1.125	up	0.00380646	0.171255	Rprd1b	NM_027434	regulation of nuclear pre-mRNA domain containing 1B	protein_coding	chr2	+	NM_027434	158028497	158132297
TC0200002429.mm.1	1.141	up	0.01343	0.261619	Ralgapb	NM_177658	Ral GTPase activating protein, beta subunit (non-catalytic)	protein_coding	chr2	+	NM_177658	158409848	158499253
TC0200002496.mm.1	1.329	up	0.00292493	0.158373	Wisp2	NM_016873	WNT1 inducible signaling pathway protein 2	protein_coding	chr2	+	NM_016873	163820834	163833147
TC0200002534.mm.1	1.157	up	0.00831996	0.220626	Zswim3	NM_178375	zinc finger SWIM-type containing 3	protein_coding	chr2	+	NM_178375	164805098	164822130
TC0200002536.mm.1	1.266	up	0.00189638	0.140002	Zswim1	NM_028028	zinc finger SWIM-type containing 1	protein_coding	chr2	+	NM_028028	164822686	164826871
TC0200002538.mm.1	1.11	up	0.0387264	0.374453	Pcif1	NM_146129	PDX1 C-terminal inhibiting factor 1	protein_coding	chr2	+	NM_146129	164879304	164894454
TC0200002558.mm.1	1.248	up	0.000899129	0.114044	Ncoa3	NM_008679	nuclear receptor coactivator 3	protein_coding	chr2	+	NM_008679	165992636	166073242
TC0200002778.mm.1	1.11	up	0.00911704	0.223179	Lsm14b	NM_177727	LSM14 homolog B (SCD6, S. cerevisiae)	protein_coding	chr2	+	NM_177727	180024987	180035465
TC0200002863.mm.1	1.102	up	0.0215125	0.307935	Prpf18	NM_026045	PRP18 pre-mRNA processing factor 18 homolog (yeast)	protein_coding	chr2	-	NM_026045	4622058	4652113
TC0200002937.mm.1	1.11	up	0.0176276	0.287505	Taf3	NM_027748	TAF3 RNA polymerase II, TATA box binding protein (TBP)-associated factor	protein_coding	chr2	-	NM_027748	9914552	10048609
TC0200002972.mm.1	1.141	up	0.0461161	0.395171	Itga8	NM_001001309	integrin alpha 8	protein_coding	chr2	-	NM_001001309	12106632	12301920
TC0200002974.mm.1	1.117	up	0.00330878	0.163726	Fam188a	NM_024185	family with sequence similarity 188, member A	protein_coding	chr2	-	NM_024185	12347263	12419469
TC0200002990.mm.1	1.117	up	0.0190905	0.295481	Ptpla	NM_001012396	protein tyrosine phosphatase-like (proline instead of catalytic arginine), member a	protein_coding	chr2	-	NM_001012396	13850282	14056135
TC0200003162.mm.1	1.133	up	0.00497892	0.190205	Rabl6	NM_001024616	RAB, member RAS oncogene family-like 6	protein_coding	chr2	-	NM_001024616	25583018	25608521
TC0200003191.mm.1	1.133	up	0.0427274	0.38666	Sec16a	NM_153125	SEC16 homolog A (S. cerevisiae)	protein_coding	chr2	-	NM_153125	26409431	26445216
TC0200003233.mm.1	1.11	up	0.0362395	0.366822	Gtf3c5	NM_148928	general transcription factor IIIC, polypeptide 5	protein_coding	chr2	-	NM_148928	28566263	28583751
TC0200003320.mm.1	1.125	up	0.02195	0.31024	Ralgps1	NM_175211	Ral GEF with PH domain and SH3 binding motif 1	protein_coding	chr2	-	NM_175211	33133419	33371486
TC0200003512.mm.1	1.414	up	0.0210483	0.305517	Rnd3	NM_028810	Rho family GTPase 3	protein_coding	chr2	-	NM_028810	51130438	51149111
TC0200003601.mm.1	1.366	up	0.00178929	0.137867	Ly75	NM_013825	lymphocyte antigen 75	protein_coding	chr2	-	NM_013825	60292103	60383303
TC0200003672.mm.1	1.141	up	0.0243673	0.320622	Ttc21b	NM_001047604	tetratricopeptide repeat domain 21B	protein_coding	chr2	-	NM_001047604	66184327	66256617
TC0200003758.mm.1	1.173	up	0.00534394	0.195446	Chrna1	NM_007389	cholinergic receptor, nicotinic, alpha polypeptide 1 (muscle)	protein_coding	chr2	-	NM_007389	73563215	73580338
TC0200003811.mm.1	1.11	up	0.0126528	0.255992	Sestd1	NM_175465	SEC14 and spectrin domains 1	protein_coding	chr2	-	NM_175465	77180340	77280592
TC0200003869.mm.1	1.165	up	0.00151106	0.132531	Ctnnd1	NM_001085448	catenin (cadherin associated protein), delta 1	protein_coding	chr2	-	NM_001085448	84600071	84650765
TC0200003874.mm.1	1.11	up	0.0466785	0.396335	Zdhhc5	NM_144887	zinc finger, DHHC domain containing 5	protein_coding	chr2	-	NM_144887	84687920	84715180
TC0200004052.mm.1	1.117	up	0.0285136	0.339177	Olfr1231	NM_146454	olfactory receptor 1231	protein_coding	chr2	-	NM_146454	89302649	89303590
TC0200004126.mm.1	1.149	up	0.0185995	0.292932	Atg13	NM_145528	autophagy related 13	protein_coding	chr2	-	NM_145528	91674612	91710592
TC0200004140.mm.1	1.366	up	0.000646702	0.104383	Cry2	NM_001113333	cryptochrome 2 (photolyase-like)	protein_coding	chr2	-	NM_001113333	92403646	92434072
TC0200004141.mm.1	1.157	up	0.00104743	0.118093	Slc35c1	NM_145832	solute carrier family 35, member C1	protein_coding	chr2	-	NM_145832	92452764	92460538
TC0200004177.mm.1	1.125	up	0.0216067	0.308133	Ttc17	NM_183106	tetratricopeptide repeat domain 17	protein_coding	chr2	-	NM_183106	94300766	94406689
TC0200004181.mm.1	1.125	up	0.00290789	0.158149	Api5	NM_007466	apoptosis inhibitor 5	protein_coding	chr2	-	NM_007466	94411682	94438147
TC0200004228.mm.1	1.11	up	0.00280205	0.155868	Nat10	NM_153126	N-acetyltransferase 10	protein_coding	chr2	-	NM_153126	103721256	103761270
TC0200004340.mm.1	1.11	up	0.0192171	0.295976	Olfr1312	NM_146362	olfactory receptor 1312	protein_coding	chr2	-	NM_146362	112042077	112043030
TC0200004463.mm.1	1.11	up	0.0404633	0.37975	Zfp106	NM_011743	zinc finger protein 106	protein_coding	chr2	-	NM_011743	120506820	120563843
TC0200004481.mm.1	1.133	up	0.0231405	0.315211	Zscan29	NM_178889	zinc finger SCAN domains 29	protein_coding	chr2	-	NM_178889	121157427	121171149
TC0200004482.mm.1	1.102	up	0.0414879	0.382549	Trp53bp1	NM_013735	transformation related protein 53 binding protein 1	protein_coding	chr2	-	NM_013735	121193263	121271407
TC0200004485.mm.1	1.157	up	0.0392683	0.376569	Ppip5k1	NM_178795	diphosphoinositol pentakisphosphate kinase 1	protein_coding	chr2	-	NM_178795	121310561	121355396
TC0200004530.mm.1	1.197	up	0.00205058	0.142068	Secisbp2l	NM_177608	SECIS binding protein 2-like	protein_coding	chr2	-	NM_177608	125736986	125782870
TC0200004540.mm.1	1.125	up	0.000696259	0.105016	Gabpb1	NM_001271467	GA repeat binding protein, beta 1	protein_coding	chr2	-	NM_001271467	126627442	126676337
TC0200004564.mm.1	1.366	up	0.0457072	0.394203	Mall	NM_145532	mal, T cell differentiation protein-like	protein_coding	chr2	-	NM_145532	127704386	127729932
TC0200004631.mm.1	1.149	up	0.00983635	0.231601	Fastkd5	NM_001146084	FAST kinase domains 5	protein_coding	chr2	-	NM_001146084	130589996	130630038
TC0200004713.mm.1	1.181	up	0.020045	0.301091	Jag1	NM_013822	jagged 1	protein_coding	chr2	-	NM_013822	137081451	137116644
TC0200004729.mm.1	1.117	up	0.047778	0.398559	Esf1	NM_001081090	ESF1, nucleolar pre-rRNA processing protein, homolog (S. cerevisiae)	protein_coding	chr2	-	NM_001081090	140119881	140170564
TC0200004899.mm.1	1.125	up	0.041356	0.382209	Zcchc3	NM_175126	zinc finger, CCHC domain containing 3	protein_coding	chr2	-	NM_175126	152411955	152415044
TC0200004919.mm.1	1.647	up	0.000308263	0.0901379	Foxs1	NM_010226	forkhead box S1	protein_coding	chr2	-	NM_010226	152931894	152933208
TC0200004959.mm.1	1.125	up	0.00956259	0.227775	Ncoa6	NM_001242558	nuclear receptor coactivator 6	protein_coding	chr2	-	NM_001242558	155390656	155473894
TC0200005002.mm.1	1.223	up	0.0413195	0.382065	4930518I15Rik	XR_104749	RIKEN cDNA 4930518I15 gene	protein_coding	chr2	-	XR_104749	156856615	156858069
TC0200005011.mm.1	1.165	up	0.00787829	0.216734	Soga1	NM_001164663	suppressor of glucose, autophagy associated 1	protein_coding	chr2	-	NM_001164663	157010442	157079265
TC0200005028.mm.1	1.165	up	0.00323445	0.163586	Tti1	NM_029282	TELO2 interacting protein 1	protein_coding	chr2	-	NM_029282	157981803	158028433
TC0200005030.mm.1	1.206	up	0.0177927	0.288445	Tgm2	NM_009373	transglutaminase 2, C polypeptide	protein_coding	chr2	-	NM_009373	158116402	158146436
TC0200005066.mm.1	1.197	up	0.0250698	0.323725	Chd6	NM_173368	chromodomain helicase DNA binding protein 6	protein_coding	chr2	-	NM_173368	160946978	161109075
TC0200005114.mm.1	1.231	up	0.0124948	0.254547	Sdc4	NM_011521	syndecan 4	protein_coding	chr2	-	NM_011521	164424247	164443887
TC0200005184.mm.1	1.283	up	0.019795	0.299643	Ptgis	NM_008968	prostaglandin I2 (prostacyclin) synthase	protein_coding	chr2	-	NM_008968	167191805	167240604
TC0200005291.mm.1	1.275	up	0.00612153	0.203709	Pmepa1	NM_022995	prostate transmembrane protein, androgen induced 1	protein_coding	chr2	-	NM_022995	173224458	173276533
TC0200005402.mm.1	1.31	up	0.00759453	0.214874	Lama5	NM_001081171	laminin, alpha 5	protein_coding	chr2	-	NM_001081171	180176373	180225859
TC0200005415.mm.1	1.157	up	0.000883608	0.112947	Dido1	NM_011805	death inducer-obliterator 1	protein_coding	chr2	-	NM_011805	180657964	180710046
TC0200005439.mm.1	1.102	up	0.0174895	0.286376	Gmeb2	NM_198169	glucocorticoid modulatory element binding protein 2	protein_coding	chr2	-	NM_198169	181251449	181288035
TC0200005468.mm.1	1.181	up	0.00100225	0.117335	Nup188	NM_198304	nucleoporin 188	protein_coding	chr2	+	NM_198304	30286397	30344266
TC0200005515.mm.1	1.117	up	0.00422728	0.178042	Ube2v1	NM_023230	ubiquitin-conjugating enzyme E2 variant 1	protein_coding	chr2	-	NM_023230	167607638	167632095
TC0300000068.mm.1	1.266	up	0.0249921	0.323339	Chmp4c	NM_025519	charged multivesicular body protein 4C	protein_coding	chr3	+	NM_025519	10366907	10393216
TC0300000168.mm.1	1.11	up	0.0271742	0.332956	Pld1	NM_001164056	phospholipase D1	protein_coding	chr3	+	NM_001164056	27938680	28133362
TC0300000181.mm.1	1.32	up	0.00314696	0.16219	Eif5a2	NM_177586	eukaryotic translation initiation factor 5A2	protein_coding	chr3	+	NM_177586	28781311	28798846
TC0300000199.mm.1	1.11	up	0.0312735	0.349606	Mynn	NM_001289621	myoneurin	protein_coding	chr3	+	NM_001289621	30602087	30619873
TC0300000210.mm.1	1.266	up	6.73256e-06	0.0277504	Skil	NM_001039090	SKI-like	protein_coding	chr3	+	NM_001039090	31095058	31122923
TC0300000226.mm.1	1.117	up	0.00246338	0.149384	Actl6a	NM_019673	actin-like 6A	protein_coding	chr3	+	NM_019673	32708546	32726973
TC0300000233.mm.1	1.133	up	0.042906	0.386928	Ttc14	NM_025978	tetratricopeptide repeat domain 14	protein_coding	chr3	+	NM_025978	33799955	33816634
TC0300000266.mm.1	1.117	up	0.0462712	0.395178	D3Ertd254e	NM_001101478	DNA segment, Chr 3, ERATO Doi 254, expressed	protein_coding	chr3	+	NM_001101478	36151080	36170341
TC0300000283.mm.1	1.141	up	0.00228068	0.146465	Spata5	NM_001163511	spermatogenesis associated 5	protein_coding	chr3	+	NM_001163511	37419896	37579096
TC0300000288.mm.1	1.11	up	0.0191002	0.295481	Spry1	NM_011896	sprouty homolog 1 (Drosophila)	protein_coding	chr3	+	NM_011896	37639947	37644599
TC0300000307.mm.1	1.376	up	0.00478124	0.187598	Hspa4l	NM_011020	heat shock protein 4 like	protein_coding	chr3	+	NM_011020	40744495	40798464
TC0300000360.mm.1	1.102	up	0.0132929	0.260911	Rab33b	NM_016858	RAB33B, member RAS oncogene family	protein_coding	chr3	+	NM_016858	51483966	51496228
TC0300000396.mm.1	1.133	up	0.0023173	0.146658	Proser1	NM_173382	proline and serine rich 1	protein_coding	chr3	+	NM_173382	53463666	53481760
TC0300000408.mm.1	1.173	up	0.00575526	0.200503	Postn	NM_001198765	periostin, osteoblast specific factor	protein_coding	chr3	+	NM_001198765	54361107	54391041
TC0300000409.mm.1	1.11	up	0.0404636	0.37975	Hnrnpa3	ENSMUST00000091130	heterogeneous nuclear ribonucleoprotein A3	protein_coding	chr3	+	ENSMUST00000091130	54481429	54482923
TC0300000411.mm.1	1.11	up	0.0127665	0.256794	Supt20	NM_019995	suppressor of Ty 20	protein_coding	chr3	+	NM_019995	54692823	54728763
TC0300000413.mm.1	1.385	up	0.00186901	0.139982	Smad9	NM_019483	SMAD family member 9	protein_coding	chr3	+	NM_019483	54755582	54801269
TC0300000627.mm.1	1.157	up	0.0098996	0.231817	Fam198b	NM_133187	family with sequence similarity 198, member B	protein_coding	chr3	+	NM_133187	79884533	79946421
TC0300000675.mm.1	1.181	up	0.00718881	0.213579	Sh3d19	NM_001082414	SH3 domain protein D19	protein_coding	chr3	+	NM_001082414	85971109	86130526
TC0300000716.mm.1	1.206	up	0.0033879	0.164545	Mef2d	NM_133665	myocyte enhancer factor 2D	protein_coding	chr3	+	NM_133665	88142372	88172086
TC0300000724.mm.1	1.102	up	0.0427517	0.38666	Smg5	NM_178246	Smg-5 homolog, nonsense mediated mRNA decay factor (C. elegans)	protein_coding	chr3	+	NM_178246	88336260	88362337
TC0300000731.mm.1	1.102	up	0.0288118	0.340248	Ssr2	NM_025448	signal sequence receptor, beta	protein_coding	chr3	+	NM_025448	88579641	88588416
TC0300000732.mm.1	1.275	up	0.000276198	0.0875413	Arhgef2	NM_001198911	rho/rac guanine nucleotide exchange factor (GEF) 2	protein_coding	chr3	+	NM_001198911	88606009	88648052
TC0300000749.mm.1	1.125	up	0.0348044	0.362132	Fam189b	NM_001014995	family with sequence similarity 189, member B	protein_coding	chr3	+	NM_001014995	89183143	89189295
TC0300000786.mm.1	1.102	up	0.00859766	0.221686	Crtc2	NM_028881	CREB regulated transcription coactivator 2	protein_coding	chr3	+	NM_028881	90254163	90264125
TC0300000792.mm.1	1.157	up	0.0242047	0.320304	Gatad2b	NM_139304	GATA zinc finger domain containing 2B	protein_coding	chr3	+	NM_139304	90293184	90363401
TC0300000810.mm.1	1.338	up	0.0286389	0.339304	S100a7a	NM_199422	S100 calcium binding protein A7A	protein_coding	chr3	+	NM_199422	90654302	90658130
TC0300000878.mm.1	1.206	up	0.00374938	0.169917	Pogz	NM_001165948	pogo transposable element with ZNF domain	protein_coding	chr3	+	NM_001165948	94837567	94883569
TC0300000894.mm.1	1.102	up	0.0496828	0.400982	Cdc42se1	NM_001038708	CDC42 small effector 1	protein_coding	chr3	+	NM_001038708	95228424	95236424
TC0300000900.mm.1	1.157	up	0.000726704	0.107147	Arnt	NM_001037737	aryl hydrocarbon receptor nuclear translocator	protein_coding	chr3	+	NM_001037737	95434388	95497240
TC0300000925.mm.1	1.102	up	0.0485122	0.399263	Mtmr11	NM_181409	myotubularin related protein 11	protein_coding	chr3	+	NM_181409	96161970	96171718
TC0300000926.mm.1	1.141	up	0.000595544	0.102782	Sf3b4	NM_153053	splicing factor 3b, subunit 4	protein_coding	chr3	+	NM_153053	96172332	96177564
TC0300000951.mm.1	1.301	up	0.00576789	0.200503	Ankrd34a	NM_001024851	ankyrin repeat domain 34A	protein_coding	chr3	+	NM_001024851	96596636	96599778
TC0300000953.mm.1	1.125	up	0.00541325	0.195616	Rbm8a	NM_001102407	RNA binding motif protein 8a	protein_coding	chr3	+	NM_001102407	96629928	96633791
TC0300000968.mm.1	1.157	up	0.0274153	0.33421	Prkab2	NM_182997	protein kinase, AMP-activated, beta 2 non-catalytic subunit	protein_coding	chr3	+	NM_182997	97658193	97673812
TC0300001006.mm.1	1.329	up	0.0479005	0.398638	Vtcn1	NM_178594	V-set domain containing T cell activation inhibitor 1	protein_coding	chr3	+	NM_178594	100825459	100896922
TC0300001035.mm.1	1.266	up	0.00844601	0.221686	Tspan2	NM_001243132	tetraspanin 2	protein_coding	chr3	+	NM_001243132	102734529	102772310
TC0300001067.mm.1	1.133	up	0.0324367	0.353852	Rsbn1	NM_172684	rosbin, round spermatid basic protein 1	protein_coding	chr3	+	NM_172684	103914120	103966636
TC0300001152.mm.1	1.102	up	0.00944837	0.226425	Clcc1	NM_001177770	chloride channel CLIC-like 1	protein_coding	chr3	+	NM_001177770	108653913	108678840
TC0300001194.mm.1	1.257	up	0.000218552	0.0822873	Sass6	NM_001289568	spindle assembly 6 homolog (C. elegans)	protein_coding	chr3	+	NM_001289568	116594958	116630986
TC0300001232.mm.1	1.189	up	0.00435948	0.180498	Cnn3	NM_028044	calponin 3, acidic	protein_coding	chr3	+	NM_028044	121426540	121458205
TC0300001247.mm.1	1.275	up	0.0186156	0.292932	Bcar3	NM_013867	breast cancer anti-estrogen resistance 3	protein_coding	chr3	+	NM_013867	122419780	122530183
TC0300001255.mm.1	1.248	up	0.00416603	0.177061	Sec24d	NM_027135	Sec24 related gene family, member D (S. cerevisiae)	protein_coding	chr3	+	NM_027135	123267496	123365636
TC0300001423.mm.1	1.197	up	0.00454216	0.183456	Tspan5	NM_019571	tetraspanin 5	protein_coding	chr3	+	NM_019571	138742195	138904433
TC0300001486.mm.1	1.248	up	0.021401	0.307884	Syde2	NM_001166064	synapse defective 1, Rho GTPase, homolog 2 (C. elegans)	protein_coding	chr3	+	NM_001166064	145987870	146021720
TC0300001527.mm.1	1.157	up	0.0380305	0.371948	D630002J18Rik	ENSMUST00000181854	RIKEN cDNA D630002J18 gene	protein_coding	chr3	+	ENSMUST00000181854	152165374	152166488
TC0300001528.mm.1	1.165	up	0.0445932	0.39152	Fubp1	NM_057172	far upstream element (FUSE) binding protein 1	protein_coding	chr3	+	NM_057172	152210458	152236830
TC0300001589.mm.1	1.117	up	0.0266152	0.330636	Wls	NM_026582	wntless homolog (Drosophila)	protein_coding	chr3	+	NM_026582	159839695	159938664
TC0300001719.mm.1	1.141	up	0.0225543	0.312793	Naaladl2	XM_975226	N-acetylated alpha-linked acidic dipeptidase-like 2	protein_coding	chr3	-	XM_975226	23804335	25144261
TC0300001760.mm.1	1.165	up	0.00159345	0.134053	Fndc3b	NM_173182	fibronectin type III domain containing 3B	protein_coding	chr3	-	NM_173182	27416162	27711307
TC0300001792.mm.1	1.214	up	0.0020981	0.142665	Phc3	NM_001165954	polyhomeotic-like 3 (Drosophila)	protein_coding	chr3	-	NM_001165954	30899295	30969415
TC0300001802.mm.1	1.231	up	0.0174158	0.286167	Gnb4	NM_013531	guanine nucleotide binding protein (G protein), beta 4	protein_coding	chr3	-	NM_013531	32580332	32616585
TC0300001888.mm.1	1.173	up	0.00438107	0.180545	Ankrd50	NM_001167883	ankyrin repeat domain 50	protein_coding	chr3	-	NM_001167883	38449261	38484844
TC0300001892.mm.1	1.157	up	0.00460539	0.184205	Cflar	ENSMUST00000056409	CASP8 and FADD-like apoptosis regulator	protein_coding	chr3	-	ENSMUST00000056409	39357394	39359128
TC0300001902.mm.1	1.133	up	0.0130364	0.259422	Mfsd8	NM_028140	major facilitator superfamily domain containing 8	protein_coding	chr3	-	NM_028140	40818070	40846885
TC0300001932.mm.1	1.32	up	0.0208628	0.304952	Pcdh18	NM_130448	protocadherin 18	protein_coding	chr3	-	NM_130448	49743296	49757316
TC0300002025.mm.1	1.165	up	0.000651219	0.104383	Wwtr1	NM_001168281	WW domain containing transcription regulator 1	protein_coding	chr3	-	NM_001168281	57455644	57575910
TC0300002122.mm.1	1.165	up	0.00896612	0.222011	Ift80	NM_026641	intraflagellar transport 80	protein_coding	chr3	-	NM_026641	68892499	69004570
TC0300002188.mm.1	1.197	up	0.0005127	0.101727	Rapgef2	NM_001099624	Rap guanine nucleotide exchange factor (GEF) 2	protein_coding	chr3	-	NM_001099624	79062516	79181340
TC0300002237.mm.1	1.257	up	0.000302166	0.0901379	D930015E06Rik	NM_172681	RIKEN cDNA D930015E06 gene	protein_coding	chr3	-	NM_172681	83898209	84040161
TC0300002257.mm.1	1.275	up	0.00522419	0.193349	Fam160a1	NM_172682	family with sequence similarity 160, member A1	protein_coding	chr3	-	NM_172682	85660061	85746266
TC0300002292.mm.1	1.125	up	0.00345833	0.165118	Prcc	NM_033573	papillary renal cell carcinoma (translocation-associated)	protein_coding	chr3	-	NM_033573	87858900	87885608
TC0300002348.mm.1	1.102	up	0.0139381	0.264649	Adam15	NM_001037722	a disintegrin and metallopeptidase domain 15 (metargidin)	protein_coding	chr3	-	NM_001037722	89338542	89350010
TC0300002358.mm.1	1.125	up	0.00636579	0.206625	Atp8b2	NM_001081182	ATPase, class I, type 8B, member 2	protein_coding	chr3	-	NM_001081182	89939481	89963508
TC0300002370.mm.1	1.31	up	0.00250469	0.150455	Ints3	NM_145540	integrator complex subunit 3	protein_coding	chr3	-	NM_145540	90391380	90433636
TC0300002371.mm.1	1.31	up	0.0242461	0.320466	Npr1	NM_008727	natriuretic peptide receptor 1	protein_coding	chr3	-	NM_008727	90450591	90465866
TC0300002405.mm.1	1.125	up	0.0464831	0.395695	Lce1e	NM_026811	late cornified envelope 1E	protein_coding	chr3	-	NM_026811	92707400	92709074
TC0300002469.mm.1	1.141	up	0.00247835	0.149965	Gabpb2	NM_029885	GA repeat binding protein, beta 2	protein_coding	chr3	-	NM_029885	95181766	95217942
TC0300002482.mm.1	1.189	up	0.00439142	0.180687	Ecm1	NM_001252653	extracellular matrix protein 1	protein_coding	chr3	-	NM_001252653	95734147	95739569
TC0300002485.mm.1	1.102	up	0.0446423	0.391524	Rprd2	NM_001081293	regulation of nuclear pre-mRNA domain containing 2	protein_coding	chr3	-	NM_001081293	95759873	95818953
TC0300002531.mm.1	1.117	up	0.0164559	0.280592	Gpr89	NM_026229	G protein-coupled receptor 89	protein_coding	chr3	-	NM_026229	96868281	96905346
TC0300002543.mm.1	1.347	up	0.0162213	0.279457	Pde4dip	NM_001039376	phosphodiesterase 4D interacting protein (myomegalin)	protein_coding	chr3	-	NM_001039376	97689824	97888707
TC0300002828.mm.1	1.197	up	0.00463843	0.184965	Ptbp2	NM_019550	polypyrimidine tract binding protein 2	protein_coding	chr3	-	NM_019550	119718546	119783388
TC0300002872.mm.1	1.266	up	0.0461699	0.395171	Synpo2	NM_080451	synaptopodin 2	protein_coding	chr3	-	NM_080451	123076519	123236149
TC0300002939.mm.1	1.102	up	0.00743347	0.214874	Sec24b	NM_207209	Sec24 related gene family, member B (S. cerevisiae)	protein_coding	chr3	-	NM_207209	129982759	130061553
TC0300002959.mm.1	1.257	up	0.00101293	0.117335	Sgms2	NM_028943	sphingomyelin synthase 2	protein_coding	chr3	-	NM_028943	131318985	131344940
TC0300002972.mm.1	1.257	up	0.0482087	0.399263	Npnt	NM_001029836	nephronectin	protein_coding	chr3	-	NM_001029836	132881745	132950291
TC0300003045.mm.1	1.275	up	0.000546088	0.102782	Pdlim5	NM_001190852	PDZ and LIM domain 5	protein_coding	chr3	-	NM_001190852	142239585	142395696
TC0300003087.mm.1	1.659	up	0.0462539	0.395171	Cyr61	NM_010516	cysteine rich protein 61	protein_coding	chr3	-	NM_010516	145646971	145649985
TC0300003138.mm.1	1.11	up	0.0224906	0.312556	Gipc2	NM_016867	GIPC PDZ domain containing family, member 2	protein_coding	chr3	-	NM_016867	152093533	152166230
TC0300003140.mm.1	1.275	up	0.00275163	0.155249	Nexn	NM_199465	nexilin	protein_coding	chr3	-	NM_199465	152236982	152266320
TC0300003176.mm.1	1.141	up	0.00648944	0.207761	Tyw3	NM_001168358	tRNA-yW synthesizing protein 3 homolog (S. cerevisiae)	protein_coding	chr3	-	NM_001168358	154576520	154597104
TC0300003207.mm.1	1.283	up	0.000816515	0.109284	Bbs12	NM_001008502	Bardet-Biedl syndrome 12 (human)	protein_coding	chr3	+	NM_001008502	37312554	37321453
TC0300003210.mm.1	1.24	up	0.0106463	0.238067	Schip1	NM_001113420	schwannomin interacting protein 1	protein_coding	chr3	+	NM_001113420	68064802	68626482
TC0300003212.mm.1	1.125	up	0.027089	0.332758	Gon4l	NM_001242372	gon-4-like (C.elegans)	protein_coding	chr3	+	NM_001242372	88835228	88910103
TC0300003214.mm.1	1.117	up	0.017234	0.284947	Scamp3	NM_011886	secretory carrier membrane protein 3	protein_coding	chr3	+	NM_011886	89177473	89182770
TC0300003232.mm.1	1.165	up	0.0303063	0.346247	Glt28d2	NM_177130	glycosyltransferase 28 domain containing 2	protein_coding	chr3	-	NM_177130	85801047	85887518
TC0300003243.mm.1	1.133	up	0.0326465	0.354489	Bcl9	NM_029933	B cell CLL/lymphoma 9	protein_coding	chr3	-	NM_029933	97203662	97228846
TC0400000032.mm.1	1.11	up	0.0133885	0.261567	Fam110b	NM_173426	family with sequence similarity 110, member B	protein_coding	chr4	+	NM_173426	5644090	6108223
TC0400000090.mm.1	1.149	up	0.00211311	0.142665	1110037F02Rik	NM_001081183	RIKEN cDNA 1110037F02 gene	protein_coding	chr4	+	NM_001081183	11485958	11551143
TC0400000118.mm.1	1.24	up	0.012911	0.258125	Runx1t1	NM_001111026	runt-related transcription factor 1; translocated to, 1 (cyclin D-related)	protein_coding	chr4	+	NM_001111026	13743302	13895055
TC0400000183.mm.1	1.149	up	0.0151079	0.272257	Pnisr	NM_025669	PNN interacting serine/arginine-rich	protein_coding	chr4	+	NM_025669	21847583	21876475
TC0400000271.mm.1	1.206	up	0.00102329	0.117335	Mdn1	NM_001081392	midasin homolog (yeast)	protein_coding	chr4	+	NM_001081392	32657119	32775217
TC0400000284.mm.1	1.173	up	0.000352279	0.0934181	Rngtt	NM_011884	RNA guanylyltransferase and 5-phosphatase	protein_coding	chr4	+	NM_011884	33310311	33502614
TC0400000426.mm.1	1.223	up	0.0156834	0.275624	Dnajb5	NM_019874	DnaJ (Hsp40) homolog, subfamily B, member 5	protein_coding	chr4	+	NM_019874	42949814	42959425
TC0400000435.mm.1	1.133	up	0.00790493	0.216734	Rusc2	NM_001037709	RUN and SH3 domain containing 2	protein_coding	chr4	+	NM_001037709	43381979	43427092
TC0400000436.mm.1	1.102	up	0.048629	0.399474	Tesk1	NM_011571	testis specific protein kinase 1	protein_coding	chr4	+	NM_011571	43441939	43448075
TC0400000442.mm.1	1.133	up	0.0162598	0.279475	Rgp1	NM_172866	RGP1 retrograde golgi transport homolog (S. cerevisiae)	protein_coding	chr4	+	NM_172866	43578715	43587487
TC0400000455.mm.1	1.257	up	0.00440575	0.180937	Reck	NM_016678	reversion-inducing-cysteine-rich protein with kazal motifs	protein_coding	chr4	+	NM_016678	43875502	43944806
TC0400000469.mm.1	1.165	up	0.00448083	0.182656	Zcchc7	NM_138590	zinc finger, CCHC domain containing 7	protein_coding	chr4	+	NM_138590	44755877	44932215
TC0400000519.mm.1	1.24	up	0.00179067	0.137867	Tgfbr1	NM_009370	transforming growth factor, beta receptor I	protein_coding	chr4	+	NM_009370	47353222	47414931
TC0400000529.mm.1	1.376	up	0.0118393	0.249227	Nr4a3	NM_015743	nuclear receptor subfamily 4, group A, member 3	protein_coding	chr4	+	NM_015743	48045153	48086447
TC0400000531.mm.1	1.11	up	0.0398316	0.377975	Invs	NM_001281977	inversin	protein_coding	chr4	+	NM_001281977	48279760	48431954
TC0400000777.mm.1	1.102	up	0.0109756	0.240981	Kdm4c	NM_001172095	lysine (K)-specific demethylase 4C	protein_coding	chr4	+	NM_001172095	74242497	74405864
TC0400000905.mm.1	1.141	up	0.0461894	0.395171	Ifna11	NM_008333	interferon alpha 11	protein_coding	chr4	+	NM_008333	88819919	88820565
TC0400000913.mm.1	1.102	up	0.0207195	0.303869	Mtap	NM_024433	methylthioadenosine phosphorylase	protein_coding	chr4	+	NM_024433	89137122	89181090
TC0400000996.mm.1	1.117	up	0.01502	0.271685	Atg4c	NM_001145967	autophagy related 4C, cysteine peptidase	protein_coding	chr4	+	NM_001145967	99193934	99259787
TC0400001013.mm.1	1.347	up	0.00567295	0.198906	Ror1	NM_013845	receptor tyrosine kinase-like orphan receptor 1	protein_coding	chr4	+	NM_013845	100095791	100444765
TC0400001047.mm.1	1.157	up	0.0229118	0.313701	Pde4b	NM_001177980	phosphodiesterase 4B, cAMP specific	protein_coding	chr4	+	NM_001177980	102087543	102607262
TC0400001137.mm.1	1.141	up	0.00393453	0.173766	0610037L13Rik	NM_028754	RIKEN cDNA 0610037L13 gene	protein_coding	chr4	+	NM_028754	107889813	107899384
TC0400001233.mm.1	1.149	up	0.00410891	0.176221	Efcab14	NM_172698	EF-hand calcium binding domain 14	protein_coding	chr4	+	NM_172698	115737744	115777327
TC0400001276.mm.1	1.173	up	0.00225543	0.14561	Ptch2	NM_008958	patched homolog 2	protein_coding	chr4	+	NM_008958	117096075	117116101
TC0400001312.mm.1	1.125	up	0.000911083	0.114179	Ebna1bp2	NM_026932	EBNA1 binding protein 2	protein_coding	chr4	+	NM_026932	118620799	118631915
TC0400001325.mm.1	1.31	up	0.00117918	0.121753	Slc2a1	NM_011400	solute carrier family 2 (facilitated glucose transporter), member 1	protein_coding	chr4	+	NM_011400	119108711	119137330
TC0400001329.mm.1	1.157	up	0.0153396	0.273684	Lepre1	NM_001042411	leprecan 1	protein_coding	chr4	+	NM_001042411	119232915	119248977
TC0400001347.mm.1	1.149	up	0.00424571	0.178482	Scmh1	NM_001159630	sex comb on midleg homolog 1	protein_coding	chr4	+	NM_001159630	120405281	120530199
TC0400001393.mm.1	1.505	up	0.0221351	0.311384	Heyl	NM_013905	hairy/enhancer-of-split related with YRPW motif-like	protein_coding	chr4	+	NM_013905	123233556	123249875
TC0400001437.mm.1	1.149	up	0.000547318	0.102782	Meaf6	NM_027310	MYST/Esa1-associated factor 6	protein_coding	chr4	+	NM_027310	125085134	125113238
TC0400001453.mm.1	1.165	up	0.0458018	0.394483	Stk40	NM_001145827	serine/threonine kinase 40	protein_coding	chr4	+	NM_001145827	126103957	126141029
TC0400001517.mm.1	1.404	up	0.0032945	0.163726	Sync	NM_023485	syncoilin	protein_coding	chr4	+	NM_023485	129287617	129308559
TC0400001547.mm.1	1.133	up	0.0222551	0.311657	Pum1	NM_001159603	pumilio RNA-binding family member 1	protein_coding	chr4	+	NM_001159603	130663321	130781565
TC0400001570.mm.1	1.133	up	0.019045	0.295228	Srsf4	NM_020587	serine/arginine-rich splicing factor 4	protein_coding	chr4	+	NM_020587	131873617	131901725
TC0400001682.mm.1	1.133	up	0.0491324	0.400067	Zfp46	NM_009557	zinc finger protein 46	protein_coding	chr4	+	NM_009557	136284683	136293942
TC0400001708.mm.1	1.338	up	0.0164963	0.280592	Hspg2	NM_008305	perlecan (heparan sulfate proteoglycan 2)	protein_coding	chr4	+	NM_008305	137468769	137570630
TC0400001780.mm.1	1.197	up	0.00163919	0.135019	Fbxo42	NM_172518	F-box protein 42	protein_coding	chr4	+	NM_172518	141147913	141204062
TC0400001826.mm.1	1.117	up	0.0215284	0.307943	Pramef8	NM_172877	PRAME family member 8	protein_coding	chr4	+	NM_172877	143412426	143421091
TC0400001843.mm.1	1.932	up	4.23687e-05	0.0460134	Gm13105	ENSMUST00000120169	predicted gene 13105	protein_coding	chr4	+	ENSMUST00000120169	144131848	144133881
TC0400001856.mm.1	1.248	up	0.0123949	0.253843	Dhrs3	NM_001172424	dehydrogenase/reductase (SDR family) member 3	protein_coding	chr4	+	NM_001172424	144892827	144928209
TC0400001899.mm.1	1.275	up	0.0343029	0.360727	Gm13139	ENSMUST00000181486	predicted gene 13139	protein_coding	chr4	+	ENSMUST00000181486	147136278	147457019
TC0400001924.mm.1	1.157	up	0.00479202	0.187689	Mthfr	NM_001161798	5,10-methylenetetrahydrofolate reductase	protein_coding	chr4	+	NM_001161798	148039077	148059562
TC0400001933.mm.1	1.11	up	0.0111532	0.242825	Exosc10	NM_016699	exosome component 10	protein_coding	chr4	+	NM_016699	148558427	148582401
TC0400001938.mm.1	1.102	up	0.0376499	0.371214	Casz1	NM_001159344	castor zinc finger 1	protein_coding	chr4	+	NM_001159344	148804392	148954892
TC0400002035.mm.1	1.149	up	0.017762	0.288124	Cep104	NM_177673	centrosomal protein 104	protein_coding	chr4	+	NM_177673	153975194	154008732
TC0400002063.mm.1	1.102	up	0.0219091	0.310037	Pank4	NM_172990	pantothenate kinase 4	protein_coding	chr4	+	NM_172990	154964123	154980938
TC0400002132.mm.1	1.11	up	0.0294669	0.342471	Plag1	NM_019969	pleiomorphic adenoma gene 1	protein_coding	chr4	-	NM_019969	3900996	3938423
TC0400002217.mm.1	1.197	up	0.0493847	0.400386	Gm10604	XR_140620	predicted gene 10604	protein_coding	chr4	-	XR_140620	11979560	11981265
TC0400002373.mm.1	1.102	up	0.0268021	0.331662	Pnrc1	NM_001033225	proline-rich nuclear receptor coactivator 1	protein_coding	chr4	-	NM_001033225	33245423	33290163
TC0400002509.mm.1	1.189	up	0.0384555	0.373265	Gm12429	NM_001277167	predicted gene 12429	protein_coding	chr4	-	NM_001277167	42848071	42853888
TC0400002530.mm.1	1.24	up	0.028546	0.339177	Tln1	NM_011602	talin 1	protein_coding	chr4	-	NM_011602	43531513	43562691
TC0400002621.mm.1	1.102	up	0.0390235	0.375633	Erp44	NM_029572	endoplasmic reticulum protein 44	protein_coding	chr4	-	NM_029572	48193323	48279589
TC0400002812.mm.1	1.292	up	0.0471972	0.397814	Tnc	NM_011607	tenascin C	protein_coding	chr4	-	NM_011607	63959785	64047015
TC0400002918.mm.1	1.206	up	0.0206524	0.303682	Mpdz	NM_010820	multiple PDZ domain protein	protein_coding	chr4	-	NM_010820	81278500	81442815
TC0400003071.mm.1	1.173	up	0.00879795	0.221686	Caap1	NM_026368	caspase activity and apoptosis inhibitor 1	protein_coding	chr4	-	NM_026368	94500079	94556796
TC0400003079.mm.1	1.32	up	0.0308859	0.347926	Jun	NM_010591	jun proto-oncogene	protein_coding	chr4	-	NM_010591	95049034	95052222
TC0400003172.mm.1	1.149	up	0.0244179	0.320622	Slc35d1	NM_177732	solute carrier family 35 (UDP-glucuronic acid/UDP-N-acetylgalactosamine dual transporter), member D1	protein_coding	chr4	-	NM_177732	103170649	103215164
TC0400003251.mm.1	1.173	up	0.0223167	0.311657	Gm20731	ENSMUST00000166069	predicted gene, 20731	protein_coding	chr4	-	ENSMUST00000166069	108622929	108625216
TC0400003337.mm.1	1.173	up	0.022297	0.311657	Mast2	NM_001042743	microtubule associated serine/threonine kinase 2	protein_coding	chr4	-	NM_001042743	116306760	116464183
TC0400003385.mm.1	1.149	up	0.0038576	0.17208	Kdm4a	NM_001161823	lysine (K)-specific demethylase 4A	protein_coding	chr4	-	NM_001161823	118136957	118180043
TC0400003437.mm.1	1.275	up	0.00547562	0.195639	Ctps	NM_016748	cytidine 5-triphosphate synthase	protein_coding	chr4	-	NM_016748	120539868	120570276
TC0400003456.mm.1	1.11	up	0.0342005	0.360513	Rlf	NM_001081013	rearranged L-myc fusion sequence	protein_coding	chr4	-	NM_001081013	121145373	121215084
TC0400003473.mm.1	1.141	up	0.00281772	0.15593	Cap1	NM_007598	CAP, adenylate cyclase-associated protein 1 (yeast)	protein_coding	chr4	-	NM_007598	122859047	122886056
TC0400003483.mm.1	1.214	up	0.00730235	0.214472	D830031N03Rik	NM_001167918	RIKEN cDNA D830031N03 gene	protein_coding	chr4	-	NM_001167918	123349633	123684360
TC0400003537.mm.1	1.157	up	0.00957974	0.227977	Ago3	NM_153402	argonaute RISC catalytic subunit 3	protein_coding	chr4	-	NM_153402	126331704	126429556
TC0400003542.mm.1	1.157	up	0.0167948	0.283014	Ago1	NM_153403	argonaute RISC catalytic subunit 1	protein_coding	chr4	-	NM_153403	126435012	126468583
TC0400003578.mm.1	1.266	up	0.00404347	0.175608	Zfp362	NM_001081098	zinc finger protein 362	protein_coding	chr4	-	NM_001081098	128773085	128806112
TC0400003662.mm.1	1.125	up	0.004095	0.176056	Gmeb1	NM_001122992	glucocorticoid modulatory element binding protein 1	protein_coding	chr4	-	NM_001122992	132221025	132261602
TC0400003680.mm.1	1.214	up	0.00883092	0.221686	Smpdl3b	NM_133888	sphingomyelin phosphodiesterase, acid-like 3B	protein_coding	chr4	-	NM_133888	132732966	132757252
TC0400003756.mm.1	1.181	up	0.012947	0.258454	Clic4	NM_013885	chloride intracellular channel 4 (mitochondrial)	protein_coding	chr4	-	NM_013885	135213969	135272814
TC0400003795.mm.1	1.117	up	0.0292407	0.341897	Zbtb40	NM_198248	zinc finger and BTB domain containing 40	protein_coding	chr4	-	NM_198248	136979732	137048801
TC0400003884.mm.1	1.133	up	0.0180916	0.290824	Spen	NM_019763	SPEN homolog, transcriptional regulator (Drosophila)	protein_coding	chr4	-	NM_019763	141467890	141538597
TC0400003885.mm.1	1.275	up	0.0257021	0.326699	Fblim1	NM_001163256	filamin binding LIM protein 1	protein_coding	chr4	-	NM_001163256	141576062	141606096
TC0400003890.mm.1	1.133	up	0.0158588	0.277448	Ddi2	NM_001017966	DNA-damage inducible protein 2	protein_coding	chr4	-	NM_001017966	141677549	141723419
TC0400003892.mm.1	1.133	up	0.00846452	0.221686	Dnajc16	NM_172338	DnaJ (Hsp40) homolog, subfamily C, member 16	protein_coding	chr4	-	NM_172338	141760188	141790936
TC0400003911.mm.1	1.149	up	0.00211847	0.142665	Prdm2	NM_001081355	PR domain containing 2, with ZNF domain	protein_coding	chr4	-	NM_001081355	143107391	143212995
TC0400003956.mm.1	1.181	up	0.00654921	0.208894	Vps13d	NM_001276465	vacuolar protein sorting 13 D (yeast)	protein_coding	chr4	-	NM_001276465	144972622	145195005
TC0400004004.mm.1	1.165	up	0.00752554	0.214874	Plod1	NM_011122	procollagen-lysine, 2-oxoglutarate 5-dioxygenase 1	protein_coding	chr4	-	NM_011122	147909753	147936776
TC0400004023.mm.1	2.014	up	0.00100833	0.117335	Angptl7	NM_001039554	angiopoietin-like 7	protein_coding	chr4	-	NM_001039554	148495183	148500462
TC0400004136.mm.1	1.206	up	0.0071746	0.213579	Ski	NM_011385	ski sarcoma viral oncogene homolog (avian)	protein_coding	chr4	-	NM_011385	155154075	155222592
TC0400004170.mm.1	1.149	up	0.0496718	0.400982	Agrn	NM_021604	agrin	protein_coding	chr4	-	NM_021604	156165290	156197488
TC0400004190.mm.1	1.117	up	0.0231788	0.315476	Tesk2	NM_146151	testis-specific kinase 2	protein_coding	chr4	+	NM_146151	116720948	116805956
TC0400004193.mm.1	1.125	up	0.0396651	0.377408	Emc1	NM_001039200	ER membrane protein complex subunit 1	protein_coding	chr4	+	NM_001039200	139352587	139378735
TC0400004194.mm.1	1.173	up	0.0229582	0.314155	Ubr4	NM_001160319	ubiquitin protein ligase E3 component n-recognin 4	protein_coding	chr4	+	NM_001160319	139380659	139489588
TC0500000011.mm.1	1.102	up	0.0436362	0.389262	Fam133b	NM_001042501	family with sequence similarity 133, member B	protein_coding	chr5	+	NM_001042501	3543833	3570548
TC0500000013.mm.1	1.141	up	0.0321809	0.353024	1700109H08Rik	NM_029843	RIKEN cDNA 1700109H08 gene	protein_coding	chr5	+	NM_029843	3571566	3584356
TC0500000021.mm.1	1.117	up	0.0256086	0.326503	Akap9	NM_194462	A kinase (PRKA) anchor protein (yotiao) 9	protein_coding	chr5	+	NM_194462	3928054	4080209
TC0500000080.mm.1	1.206	up	0.0349894	0.362154	Sema3d	NM_028882	sema domain, immunoglobulin domain (Ig), short basic domain, secreted, (semaphorin) 3D	protein_coding	chr5	+	NM_028882	12383166	12588943
TC0500000084.mm.1	1.338	up	0.0160421	0.278541	Sema3a	NM_001243072	sema domain, immunoglobulin domain (Ig), short basic domain, secreted, (semaphorin) 3A	protein_coding	chr5	+	NM_001243072	13124816	13603485
TC0500000171.mm.1	1.149	up	0.0179677	0.289397	Fgl2	NM_008013	fibrinogen-like protein 2	protein_coding	chr5	+	NM_008013	21372642	21378386
TC0500000196.mm.1	1.102	up	0.0315726	0.350655	Rint1	NM_177323	RAD50 interactor 1	protein_coding	chr5	+	NM_177323	23787711	23820369
TC0500000229.mm.1	1.133	up	0.00223904	0.145513	Galnt11	NM_144908	UDP-N-acetyl-alpha-D-galactosamine:polypeptide N-acetylgalactosaminyltransferase 11	protein_coding	chr5	+	NM_144908	25222882	25265918
TC0500000302.mm.1	1.133	up	0.00794776	0.216734	Tmem214	NM_144525	transmembrane protein 214	protein_coding	chr5	+	NM_144525	30869579	30879191
TC0500000321.mm.1	1.117	up	0.0116631	0.247863	Zfp512	NM_172993	zinc finger protein 512	protein_coding	chr5	+	NM_172993	31452436	31481754
TC0500000334.mm.1	1.292	up	0.00252838	0.151369	Fosl2	NM_008037	fos-like antigen 2	protein_coding	chr5	+	NM_008037	32136472	32157840
TC0500000347.mm.1	1.11	up	0.00361037	0.168217	Depdc5	NM_001025426	DEP domain containing 5	protein_coding	chr5	+	NM_001025426	32863701	32994233
TC0500000374.mm.1	1.102	up	0.0233373	0.315973	Fam193a	NM_001243123	family with sequence similarity 193, member A	protein_coding	chr5	+	NM_001243123	34369933	34486458
TC0500000402.mm.1	1.181	up	0.020023	0.300896	Afap1	NM_027373	actin filament associated protein 1	protein_coding	chr5	+	NM_027373	35893319	36003923
TC0500000527.mm.1	1.283	up	0.00910994	0.223179	Sod3	NM_011435	superoxide dismutase 3, extracellular	protein_coding	chr5	+	NM_011435	52363804	52371405
TC0500000591.mm.1	1.231	up	0.00145505	0.131502	Tbc1d1	NM_001289514	TBC1 domain family, member 1	protein_coding	chr5	+	NM_001289514	64159451	64351486
TC0500000647.mm.1	1.165	up	0.0207196	0.303869	Tmem33	NM_001285452	transmembrane protein 33	protein_coding	chr5	+	NM_001285452	67260565	67291461
TC0500000699.mm.1	1.505	up	0.00313616	0.161853	Rasl11b	NM_026878	RAS-like, family 11, member B	protein_coding	chr5	+	NM_026878	74195288	74199481
TC0500000710.mm.1	1.301	up	0.039919	0.378044	Kit	NM_001122733	kit oncogene	protein_coding	chr5	+	NM_001122733	75574916	75656722
TC0500000856.mm.1	1.434	up	0.00672073	0.210724	Ereg	NM_007950	epiregulin	protein_coding	chr5	+	NM_007950	91074617	91093649
TC0500000878.mm.1	1.214	up	0.00228505	0.146465	Shroom3	NM_001077595	shroom family member 3	protein_coding	chr5	+	NM_001077595	92682789	92965759
TC0500000953.mm.1	1.932	up	7.62095e-05	0.0560877	Bmp3	NM_173404	bone morphogenetic protein 3	protein_coding	chr5	+	NM_173404	98854439	98880960
TC0500001099.mm.1	1.11	up	0.0487323	0.399796	Pigg	NM_001081234	phosphatidylinositol glycan anchor biosynthesis, class G	protein_coding	chr5	+	NM_001081234	108312609	108349355
TC0500001112.mm.1	1.292	up	9.54615e-05	0.0588436	Idua	NM_008325	iduronidase, alpha-L-	protein_coding	chr5	+	NM_008325	108660331	108685446
TC0500001134.mm.1	1.117	up	0.0209212	0.305037	Golga3	NM_008146	golgi autoantigen, golgin subfamily a, 3	protein_coding	chr5	+	NM_008146	110176701	110226470
TC0500001205.mm.1	1.173	up	0.0184737	0.292265	Wscd2	NM_177292	WSC domain containing 2	protein_coding	chr5	+	NM_177292	113490333	113589725
TC0500001267.mm.1	1.117	up	0.0385418	0.3737	Gcn1l1	NM_172719	GCN1 general control of amino-acid synthesis 1-like 1 (yeast)	protein_coding	chr5	+	NM_172719	115565254	115622656
TC0500001308.mm.1	1.117	up	0.0288521	0.340248	2410131K14Rik	NM_001081236	RIKEN cDNA 2410131K14 gene	protein_coding	chr5	+	NM_001081236	118245227	118266093
TC0500001312.mm.1	1.248	up	0.00261888	0.15232	Med13l	NM_172424	mediator complex subunit 13-like	protein_coding	chr5	+	NM_172424	118560719	118765438
TC0500001432.mm.1	1.11	up	0.0489292	0.399796	Hip1r	NM_145070	huntingtin interacting protein 1 related	protein_coding	chr5	+	NM_145070	123973628	124003215
TC0500001504.mm.1	1.173	up	0.000280955	0.0876829	Sfswap	NM_172276	splicing factor, suppressor of white-apricot homolog (Drosophila)	protein_coding	chr5	+	NM_172276	129501231	129571384
TC0500001506.mm.1	1.275	up	0.0396485	0.377353	Mmp17	NM_011846	matrix metallopeptidase 17	protein_coding	chr5	+	NM_011846	129584155	129608875
TC0500001526.mm.1	1.125	up	0.0167933	0.283014	Rabgef1	NM_001199059	RAB guanine nucleotide exchange factor (GEF) 1	protein_coding	chr5	+	NM_001199059	130171798	130214342
TC0500001546.mm.1	1.189	up	0.0208754	0.304952	Gatsl2	NM_030719	GATS protein-like 2	protein_coding	chr5	+	NM_030719	134099711	134144343
TC0500001590.mm.1	1.905	up	1.99228e-05	0.0354082	Hspb1	NM_013560	heat shock protein 1	protein_coding	chr5	+	NM_013560	135887919	135889563
TC0500001641.mm.1	1.125	up	0.0155418	0.274937	Zkscan1	NM_029869	zinc finger with KRAB and SCAN domains 1	protein_coding	chr5	+	NM_029869	138085084	138107822
TC0500001656.mm.1	1.102	up	0.0250219	0.323533	Zfp157	NM_028130	zinc finger protein 157	protein_coding	chr5	+	NM_028130	138441468	138460694
TC0500001662.mm.1	1.117	up	0.0389059	0.375103	A430033K04Rik	NM_183025	RIKEN cDNA A430033K04 gene	protein_coding	chr5	+	NM_183025	138622859	138648917
TC0500001668.mm.1	1.149	up	0.0135507	0.2624	Sun1	NM_001256115	Sad1 and UNC84 domain containing 1	protein_coding	chr5	+	NM_001256115	139200637	139249840
TC0500001680.mm.1	1.117	up	0.0235828	0.317075	Mafk	NM_010757	v-maf musculoaponeurotic fibrosarcoma oncogene family, protein K (avian)	protein_coding	chr5	+	NM_010757	139791513	139802653
TC0500001715.mm.1	1.257	up	0.00793035	0.216734	Foxk1	NM_199068	forkhead box K1	protein_coding	chr5	+	NM_199068	142401497	142462015
TC0500001746.mm.1	1.141	up	0.0393518	0.376569	Lmtk2	NM_001081109	lemur tyrosine kinase 2	protein_coding	chr5	+	NM_001081109	144100436	144188204
TC0500001756.mm.1	1.197	up	0.00899074	0.222316	Nptx2	NM_016789	neuronal pentraxin 2	protein_coding	chr5	+	NM_016789	144545887	144557478
TC0500001757.mm.1	1.102	up	0.0254703	0.325882	Trrap	NM_001081362	transformation/transcription domain-associated protein	protein_coding	chr5	+	NM_001081362	144768092	144859778
TC0500001796.mm.1	1.385	up	0.000476698	0.100379	Rasl11a	NM_026864	RAS-like, family 11, member A	protein_coding	chr5	+	NM_026864	146844245	146847726
TC0500001821.mm.1	1.257	up	0.0141936	0.266616	Mtus2	NM_029920	microtubule associated tumor suppressor candidate 2	protein_coding	chr5	+	NM_029920	147957320	148316065
TC0500001851.mm.1	1.395	up	0.000227428	0.0833348	Wdr95	NM_029440	WD40 repeat domain 95	protein_coding	chr5	+	NM_029440	149528679	149611894
TC0500001893.mm.1	1.125	up	0.0366593	0.368078	Mterf1a	NM_001013023	mitochondrial transcription termination factor 1a	protein_coding	chr5	-	NM_001013023	3890581	3893933
TC0500002021.mm.1	1.189	up	0.0422465	0.385556	Napepld	NM_178728	N-acyl phosphatidylethanolamine phospholipase D	protein_coding	chr5	-	NM_178728	21662901	21701396
TC0500002059.mm.1	1.173	up	0.0132151	0.260791	Pus7	NM_001289780	pseudouridylate synthase 7 homolog (S. cerevisiae)	protein_coding	chr5	-	NM_001289780	23740165	23783711
TC0500002087.mm.1	1.231	up	0.0221947	0.311646	Smarcd3	NM_025891	SWI/SNF related, matrix associated, actin dependent regulator of chromatin, subfamily d, member 3	protein_coding	chr5	-	NM_025891	24590818	24602012
TC0500002102.mm.1	1.181	up	0.0133193	0.260911	Kmt2c	NM_001081383	lysine (K)-specific methyltransferase 2C	protein_coding	chr5	-	NM_001081383	25271794	25498783
TC0500002182.mm.1	1.206	up	0.00548553	0.195675	Ift172	NM_026298	intraflagellar transport 172	protein_coding	chr5	-	NM_026298	31253279	31291114
TC0500002223.mm.1	1.149	up	0.00099803	0.117335	Nelfa	NM_011914	negative elongation factor complex member A, Whsc2	protein_coding	chr5	-	NM_011914	33896936	33936413
TC0500002239.mm.1	1.117	up	0.0210475	0.305517	Mfsd10	NM_026660	major facilitator superfamily domain containing 10	protein_coding	chr5	-	NM_026660	34633642	34637212
TC0500002286.mm.1	1.173	up	0.002689	0.153685	Wdr1	NM_011715	WD repeat domain 1	protein_coding	chr5	-	NM_011715	38526813	38561666
TC0500002288.mm.1	1.125	up	0.0465215	0.395736	Zfp518b	NM_001081144	zinc finger protein 518B	protein_coding	chr5	-	NM_001081144	38668484	38684826
TC0500002386.mm.1	1.283	up	0.000166583	0.0742376	Gpr125	NM_133911	G protein-coupled receptor 125	protein_coding	chr5	-	NM_133911	49959951	50058996
TC0500002410.mm.1	1.117	up	0.0141478	0.266616	Ccdc149	NM_001256059	coiled-coil domain containing 149	protein_coding	chr5	-	NM_001256059	52374651	52471543
TC0500002526.mm.1	1.11	up	0.0309125	0.348167	Bend4	NM_001164806	BEN domain containing 4	protein_coding	chr5	-	NM_001164806	67392147	67427799
TC0500002586.mm.1	1.24	up	0.0126732	0.255992	Fryl	NM_028194	furry homolog-like (Drosophila)	protein_coding	chr5	-	NM_028194	73020191	73256618
TC0500002675.mm.1	1.125	up	0.00740802	0.214874	Cenpc1	NM_007683	centromere protein C1	protein_coding	chr5	-	NM_007683	86012024	86065583
TC0500002734.mm.1	1.266	up	0.00729677	0.214472	Ereg	uc008ybr.1	epiregulin	protein_coding	chr5	-	uc008ybr.1	91051871	91088580
TC0500002754.mm.1	1.102	up	0.0266194	0.330636	Sdad1	NM_172713	SDA1 domain containing 1	protein_coding	chr5	-	NM_172713	92284010	92310024
TC0500002799.mm.1	1.102	up	0.0459206	0.394712	Paqr3	NM_198422	progestin and adipoQ receptor family member III	protein_coding	chr5	-	NM_198422	97082329	97111596
TC0500002833.mm.1	1.157	up	0.0155029	0.274794	Sec31a	NM_026969	Sec31 homolog A (S. cerevisiae)	protein_coding	chr5	-	NM_026969	100361649	100416234
TC0500002859.mm.1	1.149	up	0.00336859	0.164343	Wdfy3	NM_172882	WD repeat and FYVE domain containing 3	protein_coding	chr5	-	NM_172882	101832953	102069921
TC0500002971.mm.1	1.165	up	0.00812357	0.218961	5430403G16Rik	ENSMUST00000092720	RIKEN cDNA 5430403G16 gene	protein_coding	chr5	-	ENSMUST00000092720	109674545	109691041
TC0500002994.mm.1	1.157	up	0.000413694	0.0951391	Ep400	NM_029337	E1A binding protein p400	protein_coding	chr5	-	NM_029337	110664373	110770717
TC0500003027.mm.1	1.505	up	0.000366684	0.0934181	2900026A02Rik	NM_172884	RIKEN cDNA 2900026A02 gene	protein_coding	chr5	-	NM_172884	113086323	113163351
TC0500003051.mm.1	1.173	up	0.00578969	0.200705	Coro1c	NM_011779	coronin, actin binding protein 1C	protein_coding	chr5	-	NM_011779	113842436	113908758
TC0500003054.mm.1	1.149	up	0.0263988	0.329668	Ssh1	NM_198109	slingshot homolog 1 (Drosophila)	protein_coding	chr5	-	NM_198109	113937094	113993894
TC0500003089.mm.1	1.117	up	0.0171776	0.284947	Unc119b	NM_175352	unc-119 homolog B (C. elegans)	protein_coding	chr5	-	NM_175352	115122550	115134975
TC0500003095.mm.1	1.102	up	0.0233456	0.315973	Dynll1	NM_019682	dynein light chain LC8-type 1	protein_coding	chr5	-	NM_019682	115297110	115300999
TC0500003168.mm.1	1.125	up	0.0259231	0.327441	Plbd2	NM_023625	phospholipase B domain containing 2	protein_coding	chr5	-	NM_023625	120483282	120503625
TC0500003219.mm.1	1.141	up	0.0337931	0.358785	Camkk2	NM_001199676	calcium/calmodulin-dependent protein kinase kinase 2, beta	protein_coding	chr5	-	NM_001199676	122731170	122779410
TC0500003238.mm.1	1.165	up	0.00503016	0.191144	Clip1	NM_019765	CAP-GLY domain containing linker protein 1	protein_coding	chr5	-	NM_019765	123577795	123684618
TC0500003240.mm.1	1.117	up	0.0107835	0.238723	Zcchc8	NM_027494	zinc finger, CCHC domain containing 8	protein_coding	chr5	-	NM_027494	123698302	123721044
TC0500003245.mm.1	1.248	up	0.00399081	0.174963	Vps37b	NM_177876	vacuolar protein sorting 37B (yeast)	protein_coding	chr5	-	NM_177876	124004641	124032260
TC0500003258.mm.1	1.133	up	0.0218622	0.309793	Rilpl1	NM_021430	Rab interacting lysosomal protein-like 1	protein_coding	chr5	-	NM_021430	124493080	124531391
TC0500003329.mm.1	1.223	up	0.00837671	0.221279	Auts2	NM_177047	autism susceptibility candidate 2	protein_coding	chr5	-	NM_177047	131437333	132543344
TC0500003379.mm.1	1.275	up	0.0176675	0.287543	Eln	NM_007925	elastin	protein_coding	chr5	-	NM_007925	134702596	134747323
TC0500003393.mm.1	1.125	up	0.0220105	0.31076	Pom121	NM_148932	nuclear pore membrane protein 121	protein_coding	chr5	-	NM_148932	135376140	135394546
TC0500003395.mm.1	1.357	up	0.0009074	0.114179	Hip1	NM_146001	huntingtin interacting protein 1	protein_coding	chr5	-	NM_146001	135406518	135545122
TC0500003418.mm.1	1.173	up	0.00781542	0.216734	Cux1	NM_009986	cut-like homeobox 1	protein_coding	chr5	-	NM_009986	136248135	136567490
TC0500003433.mm.1	1.11	up	0.0430946	0.387547	Trim56	NM_201373	tripartite motif-containing 56	protein_coding	chr5	-	NM_201373	137105644	137116209
TC0500003439.mm.1	1.11	up	0.0434197	0.388784	Srrt	NM_001109909	serrate RNA effector molecule homolog (Arabidopsis)	protein_coding	chr5	-	NM_001109909	137295704	137307674
TC0500003474.mm.1	1.102	up	0.0169512	0.284054	Taf6	NM_009315	TAF6 RNA polymerase II, TATA box binding protein (TBP)-associated factor	protein_coding	chr5	-	NM_009315	138178617	138187451
TC0500003482.mm.1	1.181	up	0.0113953	0.245213	Pdgfa	NM_008808	platelet derived growth factor, alpha	protein_coding	chr5	-	NM_008808	138976014	138997370
TC0500003533.mm.1	1.181	up	0.0204714	0.303094	Tnrc18	NM_001122730	trinucleotide repeat containing 18	protein_coding	chr5	-	NM_001122730	142724605	142817662
TC0500003576.mm.1	1.206	up	1.506e-05	0.0292147	Baiap2l1	NM_025833	BAI1-associated protein 2-like 1	protein_coding	chr5	-	NM_025833	144264525	144358112
TC0500003619.mm.1	1.133	up	0.010092	0.233227	Lnx2	NM_080795	ligand of numb-protein X 2	protein_coding	chr5	-	NM_080795	147016655	147076586
TC0500003637.mm.1	1.173	up	0.0038623	0.172083	Slc7a1	NM_007513	solute carrier family 7 (cationic amino acid transporter, y+ system), member 1	protein_coding	chr5	-	NM_007513	148327410	148399904
TC0500003660.mm.1	1.705	up	0.0075409	0.214874	Hsph1	NM_013559	heat shock 105kDa/110kDa protein 1	protein_coding	chr5	-	NM_013559	149614287	149636376
TC0500003694.mm.1	1.117	up	0.036375	0.367235	Stard13	NM_001163493	StAR-related lipid transfer (START) domain containing 13	protein_coding	chr5	-	NM_001163493	151037515	151233836
TC0500003724.mm.1	1.125	up	0.0187173	0.293071	Gtf3c2	NM_027901	general transcription factor IIIC, polypeptide 2, beta	protein_coding	chr5	-	NM_027901	31156005	31180144
TC0600000010.mm.1	1.165	up	0.0406611	0.38008	Col1a2	NM_007743	collagen, type I, alpha 2	protein_coding	chr6	+	NM_007743	4504814	4541543
TC0600000014.mm.1	1.231	up	0.0253759	0.325001	Peg10	NM_001040611	paternally expressed 10	protein_coding	chr6	+	NM_001040611	4747306	4760517
TC0600000053.mm.1	1.11	up	0.0452427	0.393221	Mios	NM_145374	missing oocyte, meiosis regulator, homolog (Drosophila)	protein_coding	chr6	+	NM_145374	8209222	8236274
TC0600000124.mm.1	1.197	up	0.0177102	0.287779	Tes	NM_207176	testis derived transcript	protein_coding	chr6	+	NM_207176	17065149	17105828
TC0600000190.mm.1	1.231	up	0.0489039	0.399796	Wnt16	NM_053116	wingless-type MMTV integration site family, member 16	protein_coding	chr6	+	NM_053116	22288227	22298522
TC0600000193.mm.1	1.602	up	0.000658753	0.104444	Ptprz1	NM_001081306	protein tyrosine phosphatase, receptor type Z, polypeptide 1	protein_coding	chr6	+	NM_001081306	22875502	23052916
TC0600000215.mm.1	1.149	up	0.00331247	0.163726	Snd1	NM_019776	staphylococcal nuclease and tudor domain containing 1	protein_coding	chr6	+	NM_019776	28475139	28935162
TC0600000232.mm.1	1.395	up	0.0187731	0.293192	Flnc	NM_001081185	filamin C, gamma	protein_coding	chr6	+	NM_001081185	29433153	29461888
TC0600000294.mm.1	1.102	up	0.0155393	0.274937	Mkln1	NM_013791	muskelin 1, intracellular mediator containing kelch motifs	protein_coding	chr6	+	NM_013791	31398735	31516811
TC0600000344.mm.1	1.165	up	0.0010099	0.117335	Nup205	NM_027513	nucleoporin 205	protein_coding	chr6	+	NM_027513	35177430	35247599
TC0600000376.mm.1	1.11	up	0.0141083	0.26655	Ubn2	NM_177185	ubinuclein 2	protein_coding	chr6	+	NM_177185	38433925	38524825
TC0600000459.mm.1	1.231	up	0.00438275	0.180545	Zyx	NM_001289617	zyxin	protein_coding	chr6	+	NM_001289617	42349828	42360213
TC0600000462.mm.1	1.189	up	0.0240844	0.319604	Tas2r135	NM_199159	taste receptor, type 2, member 135	protein_coding	chr6	+	NM_199159	42405434	42406526
TC0600000487.mm.1	1.181	up	0.00997016	0.231817	Arhgef5	NM_133674	Rho guanine nucleotide exchange factor (GEF) 5	protein_coding	chr6	+	NM_133674	43265582	43289320
TC0600000538.mm.1	1.157	up	0.0109057	0.240166	Zfp398	NM_027477	zinc finger protein 398	protein_coding	chr6	+	NM_027477	47835661	47873535
TC0600000621.mm.1	1.376	up	0.00317339	0.162794	5730596B20Rik	XR_105021	RIKEN cDNA 5730596B20 gene	protein_coding	chr6	+	XR_105021	52177498	52180851
TC0600000839.mm.1	1.117	up	0.0373005	0.370344	Polr1a	NM_009088	polymerase (RNA) I polypeptide A	protein_coding	chr6	+	NM_009088	71909053	71985206
TC0600000841.mm.1	1.173	up	0.0195235	0.298367	St3gal5	NM_001035228	ST3 beta-galactoside alpha-2,3-sialyltransferase 5	protein_coding	chr6	+	NM_001035228	72097608	72154570
TC0600000948.mm.1	1.248	up	0.013283	0.260911	Dysf	NM_001077694	dysferlin	protein_coding	chr6	+	NM_001077694	84008590	84211060
TC0600000963.mm.1	1.206	up	0.000162821	0.073997	Cct7	NM_007638	chaperonin containing Tcp1, subunit 7 (eta)	protein_coding	chr6	+	NM_007638	85451505	85468477
TC0600001027.mm.1	1.197	up	6.31458e-05	0.0511768	Rpn1	NM_133933	ribophorin I	protein_coding	chr6	+	NM_133933	88084473	88105304
TC0600001087.mm.1	1.181	up	0.0320306	0.352513	Tmem43	NM_028766	transmembrane protein 43	protein_coding	chr6	+	NM_028766	91473703	91488459
TC0600001097.mm.1	1.117	up	0.0259711	0.327465	Nr2c2	NM_011630	nuclear receptor subfamily 2, group C, member 2	protein_coding	chr6	+	NM_011630	92091390	92173058
TC0600001101.mm.1	1.516	up	0.00830712	0.220626	Gm15737	ENSMUST00000113434	predicted gene 15737	protein_coding	chr6	+	ENSMUST00000113434	92869357	92884411
TC0600001129.mm.1	1.102	up	0.0116796	0.247863	Arl6ip5	NM_022992	ADP-ribosylation factor-like 6 interacting protein 5	protein_coding	chr6	+	NM_022992	97210689	97233315
TC0600001154.mm.1	1.141	up	0.0161014	0.278735	Gxylt2	NM_198612	glucoside xylosyltransferase 2	protein_coding	chr6	+	NM_198612	100704734	100805081
TC0600001192.mm.1	1.165	up	0.011865	0.249362	Setmar	NM_001276356	SET domain without mariner transposase fusion	protein_coding	chr6	+	NM_001276356	108065045	108077127
TC0600001193.mm.1	1.24	up	0.0418487	0.38398	Itpr1	NM_010585	inositol 1,4,5-trisphosphate receptor 1	protein_coding	chr6	+	NM_010585	108213096	108551116
TC0600001229.mm.1	1.275	up	0.0375679	0.371099	Lmcd1	NM_144799	LIM and cysteine-rich domains 1	protein_coding	chr6	+	NM_144799	112273758	112330425
TC0600001232.mm.1	1.283	up	0.0238371	0.318272	Cav3	NM_007617	caveolin 3	protein_coding	chr6	+	NM_007617	112459501	112472872
TC0600001239.mm.1	1.149	up	0.00698837	0.212212	Setd5	NM_028385	SET domain containing 5	protein_coding	chr6	+	NM_028385	113077365	113153435
TC0600001252.mm.1	1.11	up	0.046306	0.395258	Il17rc	NM_134159	interleukin 17 receptor C	protein_coding	chr6	+	NM_134159	113471427	113483163
TC0600001258.mm.1	1.141	up	0.0187328	0.293117	Irak2	NM_001113553	interleukin-1 receptor-associated kinase 2	protein_coding	chr6	+	NM_001113553	113638467	113695027
TC0600001319.mm.1	1.11	up	0.0148131	0.270075	Zfp637	NM_177684	zinc finger protein 637	protein_coding	chr6	+	NM_177684	117841180	117845956
TC0600001384.mm.1	1.165	up	0.0321262	0.352766	Mfap5	NM_015776	microfibrillar associated protein 5	protein_coding	chr6	+	NM_015776	122505845	122529290
TC0600001393.mm.1	1.248	up	0.00347033	0.165118	Foxj2	NM_021899	forkhead box J2	protein_coding	chr6	+	NM_021899	122819914	122845366
TC0600001595.mm.1	1.133	up	0.0345494	0.361382	Cdkn1b	NM_009875	cyclin-dependent kinase inhibitor 1B	protein_coding	chr6	+	NM_009875	134920401	134925525
TC0600001622.mm.1	1.181	up	0.00616061	0.204288	Atf7ip	NM_019426	activating transcription factor 7 interacting protein	protein_coding	chr6	+	NM_019426	136518851	136607379
TC0600001625.mm.1	1.283	up	0.00641065	0.207163	Atf7ip	ENSMUST00000066689	activating transcription factor 7 interacting protein	protein_coding	chr6	+	ENSMUST00000066689	136607823	136610870
TC0600001679.mm.1	1.125	up	0.0160676	0.278541	Golt1b	NM_025872	golgi transport 1 homolog B (S. cerevisiae)	protein_coding	chr6	+	NM_025872	142387221	142403858
TC0600001736.mm.1	1.206	up	0.0215791	0.308133	Stk38l	NM_172734	serine/threonine kinase 38 like	protein_coding	chr6	+	NM_172734	146724930	146778814
[truncated: 967 more rows]

## Sheet: Down CIH12W vs Nor12W
probe_set	Fold Change	Regulation	P.Value	adj.P.Val	Gene.Symbol	Gene_ID	Gene_Discription	biotype	Chromosome	Strand	Public.Gene.IDs	Start	Stop
[truncated: 1,420 more rows]

[truncated: 2 more sheets: Up CIH12W vs CIH8W+Nor4W, Down CIH12W vs CIH8W+Nor4W]
