# Supplementary material for: Potential Role of mRNAs and LncRNAs in Chronic Intermittent Hypoxia Exposure-Aggravated Atherosclerosis
Source: Front Genet. 2020 Apr 9;11:290. doi: 10.3389/fgene.2020.00290 (PMC7160761; doi:10.3389/fgene.2020.00290)
Supplement: Supplementary file 4 [file Table_3.XLSX]

## Sheet: Up CIH8W vs Nor8W
Supplementary Table S3 Differentially Expressed lncRNAs
probe_set	Fold Change	Regulation	P.Value	adj.P.Val	Gene.Symbol	Gene_ID	Gene_Discription	biotype	Chromosome	Strand	Public.Gene.IDs	Start	Stop
TC0100000040.mm.1	1.23261	up	0.00426295	0.53309	Gm6161	ENSMUST00000121942	predicted gene 6161	pseudogene	chr1	+	ENSMUST00000121942	9574548	9575649
TC0100000232.mm.1	1.11662	up	0.00986214	0.540118	NONMMUT000520	NONMMUT000520	NA	ncRNA	chr1	+	NA	34823525	34826560
TC0100000272.mm.1	1.37825	up	0.000722001	0.53309	NONMMUT000644	NONMMUT000644	NA	ncRNA	chr1	+	NA	38014959	38016511
TC0100000291.mm.1	1.21906	up	0.0120876	0.546476	NONMMUT000699	NONMMUT000699	NA	ncRNA	chr1	+	NA	39974463	39975736
TC0100000349.mm.1	1.15283	up	0.0328499	0.592892	KnowTID_00000052	KnowTID_00000052	NA	ncRNA	chr1	+	NA	45767740	45770202
TC0100000376.mm.1	1.17086	up	0.0407137	0.603777	NONMMUT000870	NONMMUT000870	NA	ncRNA	chr1	+	NA	52185063	52186843
TC0100000475.mm.1	1.15629	up	0.00355576	0.53309	Eif4a-ps4	ENSMUST00000122226	eukaryotic translation initiation factor 4A, pseudogene 4	pseudogene	chr1	+	ENSMUST00000122226	60703918	60705656
TC0100000510.mm.1	1.49632	up	0.00056751	0.53309	NONMMUT001206	NONMMUT001206	NA	ncRNA	chr1	+	NA	62727808	62729437
TC0100000511.mm.1	1.82002	up	0.000937409	0.53309	NONMMUT001209	NONMMUT001209	NA	ncRNA	chr1	+	NA	62798137	62799307
TC0100000538.mm.1	1.30312	up	0.00951525	0.539983	NONMMUT001275	NONMMUT001275	NA	ncRNA	chr1	+	NA	64560925	64562566
TC0100000772.mm.1	1.16722	up	0.0449826	0.615036	NONMMUT001807	NONMMUT001807	NA	ncRNA	chr1	+	NA	85799836	85803626
TC0100000773.mm.1	1.23839	up	0.0180758	0.553182	NONMMUT001809	NONMMUT001809	NA	ncRNA	chr1	+	NA	85807912	85811092
TC0100000793.mm.1	1.11166	up	0.0162315	0.549889	KnowTID_00000100	KnowTID_00000100	NA	ncRNA	chr1	+	NA	86638201	86640454
TC0100000801.mm.1	1.17279	up	0.0387456	0.601571	NONMMUT001867	NONMMUT001867	NA	ncRNA	chr1	+	NA	86917992	86920656
TC0100000834.mm.1	1.17488	up	0.0301149	0.586387	Gm5832	ENSMUST00000121704	predicted gene 5832	pseudogene	chr1	+	ENSMUST00000121704	88022381	88023962
TC0100000842.mm.1	1.2383	up	0.0435486	0.613732	Gm15371	ENSMUST00000117057	predicted gene 15371	pseudogene	chr1	+	ENSMUST00000117057	88153788	88154571
TC0100000967.mm.1	1.18074	up	0.00817012	0.539017	Gm6430	ENSMUST00000054664	predicted gene 6430	pseudogene	chr1	+	ENSMUST00000054664	97024681	97025928
TC0100000993.mm.1	1.13687	up	0.00574027	0.534517	KnowTID_00000126	KnowTID_00000126	NA	ncRNA	chr1	+	NA	103724345	103727233
TC0100001005.mm.1	1.22675	up	0.00310779	0.53309	Gm3608	ENSMUST00000086725	predicted gene 3608	pseudogene	chr1	+	ENSMUST00000086725	105455971	105458829
TC0100001019.mm.1	1.14353	up	0.0325559	0.592347	NONMMUT002225	NONMMUT002225	NA	ncRNA	chr1	+	NA	106179979	106181550
TC0100001020.mm.1	1.21747	up	0.0183358	0.553891	NONMMUT002226	NONMMUT002226	NA	ncRNA	chr1	+	NA	106245575	106247063
TC0100001038.mm.1	1.18226	up	0.0140226	0.546476	KnowTID_00000133	KnowTID_00000133	NA	ncRNA	chr1	+	NA	110175719	110176285
TC0100001078.mm.1	1.12063	up	0.0492753	0.62505	Gm3851	ENSMUST00000168653	predicted gene 3851	pseudogene	chr1	+	ENSMUST00000168653	119787769	119788086
TC0100001116.mm.1	1.20889	up	0.0200204	0.558206	NONMMUT002454	NONMMUT002454	NA	ncRNA	chr1	+	NA	127270522	127275285
TC0100001150.mm.1	1.15109	up	0.0251398	0.576132	NONMMUT002519	NONMMUT002519	NA	ncRNA	chr1	+	NA	129801157	129803130
TC0100001284.mm.1	1.22223	up	0.0411955	0.605378	KnowTID_00000295	KnowTID_00000295	NA	ncRNA	chr1	+	NA	137924388	137926379
TC0100001315.mm.1	1.19918	up	0.00776193	0.538479	Gm6397	ENSMUST00000161973	predicted gene 6397	pseudogene	chr1	+	ENSMUST00000161973	143683230	143684298
TC0100001329.mm.1	1.19259	up	0.0497311	0.62505	Gm5263	ENSMUST00000163646	predicted gene 5263	pseudogene	chr1	+	ENSMUST00000163646	146420434	146420874
TC0100001342.mm.1	1.7958	up	0.0048332	0.53309	NONMMUT003096	NONMMUT003096	NA	ncRNA	chr1	+	NA	150453960	150456397
TC0100001360.mm.1	1.20896	up	0.0446609	0.615022	NONMMUT003144	NONMMUT003144	NA	ncRNA	chr1	+	NA	151767179	151768925
TC0100001393.mm.1	1.15652	up	0.00418915	0.53309	4930532M18Rik	NR_108050	RIKEN cDNA 4930532M18 gene	ncRNA	chr1	+	NR_108050	154255689	154270416
TC0100001441.mm.1	1.10194	up	0.0213715	0.563256	4930562F17Rik	uc007ddy.1	RIKEN cDNA 4930562F17 gene	ncRNA	chr1	+	uc007ddy.1	159134271	159166387
TC0100001445.mm.1	1.17527	up	0.0450836	0.615036	NONMMUT003345	NONMMUT003345	NA	ncRNA	chr1	+	NA	159333215	159334228
TC0100001460.mm.1	1.26619	up	0.0274973	0.581031	NONMMUT003399	NONMMUT003399	NA	ncRNA	chr1	+	NA	160910789	160912619
TC0100001461.mm.1	1.2025	up	0.0348765	0.595964	NONMMUT003400	NONMMUT003400	NA	ncRNA	chr1	+	NA	160913472	160914402
TC0100001464.mm.1	1.16555	up	0.0290131	0.582042	Gas5	NR_002840	growth arrest specific 5	processed_transcript	chr1	+	NR_002840	161034422	161038539
TC0100001534.mm.1	1.1737	up	0.0411852	0.605378	NONMMUT003651	NONMMUT003651	NA	ncRNA	chr1	+	NA	166297199	166299861
TC0100001601.mm.1	1.12234	up	0.0110212	0.546476	NONMMUT003812	NONMMUT003812	NA	ncRNA	chr1	+	NA	171793267	171795831
TC0100001709.mm.1	1.25032	up	0.0184617	0.554235	NONMMUT004028	NONMMUT004028	NA	ncRNA	chr1	+	NA	180362388	180364998
TC0100001849.mm.1	1.14048	up	0.0325735	0.592504	NONMMUT004373	NONMMUT004373	NA	ncRNA	chr1	+	NA	191474019	191476526
TC0100001870.mm.1	1.15529	up	0.0114912	0.546476	4930570N18Rik	ENSMUST00000159273	RIKEN cDNA 4930570N18 gene	antisense	chr1	+	ENSMUST00000159273	193203039	193226208
TC0100001937.mm.1	1.30787	up	0.040595	0.603246	Gm15452	ENSMUST00000119877	predicted gene 15452	pseudogene	chr1	-	ENSMUST00000119877	8791923	8792162
TC0100001940.mm.1	1.21025	up	0.0347235	0.595964	NONMMUT000097	NONMMUT000097	NA	ncRNA	chr1	-	NA	9191067	9192116
TC0100001986.mm.1	1.12282	up	0.0365832	0.597892	NONMMUT000202	NONMMUT000202	NA	ncRNA	chr1	-	NA	14255552	14255990
TC0100002040.mm.1	1.14966	up	0.0207819	0.560129	NONMMUT000316	NONMMUT000316	NA	ncRNA	chr1	-	NA	21299002	21299990
TC0100002069.mm.1	1.32356	up	0.00212574	0.53309	NONMMUT000362	NONMMUT000362	NA	ncRNA	chr1	-	NA	23896509	23898441
TC0100002119.mm.1	1.18558	up	0.0208453	0.560129	NONMMUT000442	NONMMUT000442	NA	ncRNA	chr1	-	NA	30833548	30836431
TC0100002412.mm.1	1.21928	up	0.0167873	0.551814	NONMMUT001136	NONMMUT001136	NA	ncRNA	chr1	-	NA	60479730	60480671
TC0100002415.mm.1	1.32307	up	0.0065767	0.538479	NONMMUT001146	NONMMUT001146	NA	ncRNA	chr1	-	NA	60516905	60518953
TC0100002416.mm.1	1.24987	up	0.0481741	0.623136	NONMMUT001147	NONMMUT001147	NA	ncRNA	chr1	-	NA	60520814	60522291
TC0100002417.mm.1	1.16434	up	0.0306473	0.586585	Gm11575	ENSMUST00000122243	predicted gene 11575	pseudogene	chr1	-	ENSMUST00000122243	60522812	60523066
TC0100002418.mm.1	1.26855	up	0.0209685	0.560129	NONMMUT001150	NONMMUT001150	NA	ncRNA	chr1	-	NA	60543939	60545712
TC0100002443.mm.1	1.20633	up	0.0298289	0.586197	NONMMUT001222	NONMMUT001222	NA	ncRNA	chr1	-	NA	63068809	63071791
TC0100002545.mm.1	1.25266	up	0.0338977	0.593587	NONMMUT001424	NONMMUT001424	NA	ncRNA	chr1	-	NA	71593789	71594921
TC0100002575.mm.1	1.26795	up	0.0303156	0.586387	NONMMUT001508	NONMMUT001508	NA	ncRNA	chr1	-	NA	73899780	74394677
TC0100002653.mm.1	1.33761	up	0.00689189	0.538479	NONMMUT001663	NONMMUT001663	NA	ncRNA	chr1	-	NA	80312986	80314317
TC0100002657.mm.1	1.22418	up	0.0463678	0.61775	NONMMUT001672	NONMMUT001672	NA	ncRNA	chr1	-	NA	80520498	80522396
TC0100002658.mm.1	1.22374	up	0.0227927	0.569742	NONMMUT001673	NONMMUT001673	NA	ncRNA	chr1	-	NA	80609104	80609684
TC0100002660.mm.1	1.1497	up	0.0452949	0.6161	NONMMUT001676	NONMMUT001676	NA	ncRNA	chr1	-	NA	80638724	80640951
TC0100002663.mm.1	1.499	up	0.0283135	0.581031	NONMMUT001679	NONMMUT001679	NA	ncRNA	chr1	-	NA	80728809	80730664
TC0100002664.mm.1	1.90818	up	0.0064983	0.538479	NONMMUT001680	NONMMUT001680	NA	ncRNA	chr1	-	NA	80747222	80749054
TC0100002712.mm.1	1.39074	up	0.000529073	0.53309	NONMMUT001753	NONMMUT001753	NA	ncRNA	chr1	-	NA	85103004	85266099
TC0100002741.mm.1	1.19198	up	0.0496939	0.62505	Mir3535	NR_106184	microRNA mir-3535	ncRNA	chr1	-	NR_106184	86351981	86352127
TC0100002819.mm.1	1.12098	up	0.0341257	0.594296	NONMMUT002055	NONMMUT002055	NA	ncRNA	chr1	-	NA	92759249	92760492
TC0100002846.mm.1	1.54604	up	0.0244995	0.574601	NONMMUT002116	NONMMUT002116	NA	ncRNA	chr1	-	NA	95623625	95625363
TC0100002935.mm.1	1.23162	up	0.0218395	0.565645	NONMMUT002308	NONMMUT002308	NA	ncRNA	chr1	-	NA	118294778	118297580
TC0100003060.mm.1	1.26573	up	0.0137061	0.546476	NONMMUT002563	NONMMUT002563	NA	ncRNA	chr1	-	NA	131379852	131381707
TC0100003061.mm.1	1.30665	up	0.00322903	0.53309	NONMMUT002564	NONMMUT002564	NA	ncRNA	chr1	-	NA	131406885	131409213
TC0100003064.mm.1	1.1155	up	0.025837	0.577449	Gm8532	ENSMUST00000179174	predicted gene 8532	pseudogene	chr1	-	ENSMUST00000179174	131632506	131632874
TC0100003172.mm.1	1.26427	up	0.00132744	0.53309	NONMMUT002957	NONMMUT002957	NA	ncRNA	chr1	-	NA	138567697	138571356
TC0100003200.mm.1	1.17572	up	0.0346811	0.595964	NONMMUT003015	NONMMUT003015	NA	ncRNA	chr1	-	NA	143317856	143344573
TC0100003226.mm.1	1.11632	up	0.0288165	0.582042	KnowTID_00000566	KnowTID_00000566	NA	ncRNA	chr1	-	NA	149408490	149409945
TC0100003247.mm.1	1.21988	up	0.0197098	0.557692	NONMMUT003118	NONMMUT003118	NA	ncRNA	chr1	-	NA	151240598	151242143
TC0100003248.mm.1	1.20815	up	0.0231293	0.569815	NONMMUT003119	NONMMUT003119	NA	ncRNA	chr1	-	NA	151249136	151252047
TC0100003265.mm.1	1.31343	up	0.0436515	0.613732	NONMMUT003162	NONMMUT003162	NA	ncRNA	chr1	-	NA	152540277	152543629
TC0100003312.mm.1	1.27394	up	0.00974533	0.539983	NONMMUT003256	NONMMUT003256	NA	ncRNA	chr1	-	NA	155969978	155972811
TC0100003362.mm.1	1.17448	up	0.048588	0.624575	NONMMUT003389	NONMMUT003389	NA	ncRNA	chr1	-	NA	160589882	160591140
TC0100003413.mm.1	1.27267	up	0.000691711	0.53309	NONMMUT003520	NONMMUT003520	NA	ncRNA	chr1	-	NA	163389271	163392005
TC0100003460.mm.1	1.17909	up	0.0452065	0.615909	NONMMUT003644	NONMMUT003644	NA	ncRNA	chr1	-	NA	165923748	165925331
TC0100003623.mm.1	1.21887	up	0.0125251	0.546476	NONMMUT003911	NONMMUT003911	NA	ncRNA	chr1	-	NA	176775884	176778258
TC0100003684.mm.1	1.21929	up	0.0488917	0.62505	NONMMUT004072	NONMMUT004072	NA	ncRNA	chr1	-	NA	181194611	181197491
TC0100003690.mm.1	1.11503	up	0.0320205	0.591352	NONMMUT004085	NONMMUT004085	NA	ncRNA	chr1	-	NA	181538057	181539582
TC0100003724.mm.1	1.11616	up	0.0365799	0.597892	NONMMUT035360	NONMMUT035360	NA	ncRNA	chr1	-	NA	183318209	183324396
TC0200000086.mm.1	1.15527	up	0.0227735	0.569742	NONMMUT035594	NONMMUT035594	NA	ncRNA	chr2	+	NA	10342044	10344514
TC0200000215.mm.1	1.13148	up	0.040844	0.60408	Gm13293	NR_040369	predicted gene 13293	ncRNA	chr2	+	NR_040369	11339489	11344106
TC0200000269.mm.1	1.13618	up	0.0373168	0.600075	KnowTID_00004309	KnowTID_00004309	NA	ncRNA	chr2	+	NA	15531113	15532854
TC0200000299.mm.1	1.11115	up	0.0212411	0.562598	NONMMUT035949	NONMMUT035949	NA	ncRNA	chr2	+	NA	18549276	18556994
TC0200000353.mm.1	1.39234	up	0.0234771	0.570865	NONMMUT036068	NONMMUT036068	NA	ncRNA	chr2	+	NA	22788084	22789334
TC0200000366.mm.1	1.10417	up	0.0231439	0.569815	Gm13422	ENSMUST00000118834	predicted gene 13422	pseudogene	chr2	+	ENSMUST00000118834	23235236	23235739
TC0200000598.mm.1	1.29094	up	0.0146023	0.54741	NONMMUT036740	NONMMUT036740	NA	ncRNA	chr2	+	NA	32885618	32887856
TC0200000704.mm.1	1.30529	up	0.00990255	0.540118	NONMMUT036984	NONMMUT036984	NA	ncRNA	chr2	+	NA	38590804	38594606
TC0200000710.mm.1	1.266	up	0.00224213	0.53309	NONMMUT037004	NONMMUT037004	NA	ncRNA	chr2	+	NA	38829297	38831516
TC0200000744.mm.1	1.35879	up	0.0193046	0.556	NONMMUT037085	NONMMUT037085	NA	ncRNA	chr2	+	NA	43925083	43928222
TC0200000745.mm.1	1.27621	up	0.0245422	0.574601	NONMMUT037088	NONMMUT037088	NA	ncRNA	chr2	+	NA	43954272	43958843
TC0200000747.mm.1	1.31139	up	0.0166088	0.549889	NONMMUT037090	NONMMUT037090	NA	ncRNA	chr2	+	NA	44007362	44009222
TC0200000759.mm.1	1.1797	up	0.00719459	0.538479	Gm13476	NM_001177394	predicted gene 13476	ncRNA	chr2	+	NM_001177394	45111138	45114087
TC0200000791.mm.1	1.22438	up	0.0228977	0.569815	NONMMUT037195	NONMMUT037195	NA	ncRNA	chr2	+	NA	49171328	49172104
TC0200000845.mm.1	1.23781	up	0.00982414	0.539983	Gm13503	ENSMUST00000119017	predicted gene 13503	pseudogene	chr2	+	ENSMUST00000119017	53551926	53552371
TC0200000910.mm.1	1.35521	up	0.00445655	0.53309	NONMMUT037477	NONMMUT037477	NA	ncRNA	chr2	+	NA	60232448	60232886
TC0200000964.mm.1	1.19411	up	0.00594033	0.534517	Gm13602	ENSMUST00000122405	predicted gene 13602	pseudogene	chr2	+	ENSMUST00000122405	66942558	66943050
TC0200000995.mm.1	1.32932	up	0.00257838	0.53309	NONMMUT037703	NONMMUT037703	NA	ncRNA	chr2	+	NA	68891366	68894970
TC0200000999.mm.1	1.2066	up	0.0482744	0.623577	NONMMUT037710	NONMMUT037710	NA	ncRNA	chr2	+	NA	68989381	68993383
TC0200001001.mm.1	1.15663	up	0.0252917	0.576132	NONMMUT037712	NONMMUT037712	NA	ncRNA	chr2	+	NA	69018096	69021867
TC0200001123.mm.1	1.24044	up	0.0413756	0.606303	NONMMUT038041	NONMMUT038041	NA	ncRNA	chr2	+	NA	75871951	75873701
TC0200001124.mm.1	1.3542	up	0.0270204	0.57967	NONMMUT038043	NONMMUT038043	NA	ncRNA	chr2	+	NA	75883905	75884673
TC0200001144.mm.1	1.37702	up	0.0225147	0.567435	Gm14461	NM_177843	predicted gene 14461	ncRNA	chr2	+	NM_177843	78237547	78302230
TC0200001145.mm.1	1.16521	up	0.00399718	0.53309	NONMMUT038110	NONMMUT038110	NA	ncRNA	chr2	+	NA	78387843	78421132
TC0200001152.mm.1	1.3187	up	0.00166567	0.53309	NONMMUT038124	NONMMUT038124	NA	ncRNA	chr2	+	NA	78896600	78897740
TC0200001159.mm.1	1.52152	up	0.00540542	0.534517	NONMMUT038152	NONMMUT038152	NA	ncRNA	chr2	+	NA	79293893	79295360
TC0200001311.mm.1	1.16824	up	0.0284763	0.581444	Gm13745	ENSMUST00000121994	predicted gene 13745	pseudogene	chr2	+	ENSMUST00000121994	87871681	87872207
TC0200001468.mm.1	1.1011	up	0.0435172	0.613732	Gm13799	ENSMUST00000138883	predicted gene 13799	ncRNA	chr2	+	ENSMUST00000138883	95838088	95840594
TC0200001604.mm.1	1.135	up	0.0119078	0.546476	Gm13901	ENSMUST00000137252	predicted gene 13901	pseudogene	chr2	+	ENSMUST00000137252	106916771	106917238
TC0200001686.mm.1	1.14917	up	0.0377771	0.600075	NONMMUT039137	NONMMUT039137	NA	ncRNA	chr2	+	NA	113444877	113446109
TC0200001687.mm.1	1.31344	up	0.0411058	0.605277	NONMMUT039140	NONMMUT039140	NA	ncRNA	chr2	+	NA	113572054	113573142
TC0200001688.mm.1	1.54258	up	0.000587664	0.53309	NONMMUT039141	NONMMUT039141	NA	ncRNA	chr2	+	NA	113650463	113650908
TC0200001689.mm.1	1.24688	up	0.0257879	0.577449	NONMMUT039146	NONMMUT039146	NA	ncRNA	chr2	+	NA	113703148	113705466
TC0200001705.mm.1	1.13273	up	0.0353727	0.595964	NONMMUT039205	NONMMUT039205	NA	ncRNA	chr2	+	NA	115715850	115718350
TC0200001807.mm.1	1.14754	up	0.0354967	0.595964	NONMMUT039474	NONMMUT039474	NA	ncRNA	chr2	+	NA	121157428	121159437
TC0200001833.mm.1	1.1783	up	0.0200005	0.558206	NONMMUT039527	NONMMUT039527	NA	ncRNA	chr2	+	NA	121995356	121998450
TC0200001877.mm.1	1.10854	up	0.0354821	0.595964	KnowTID_00004411	KnowTID_00004411	NA	ncRNA	chr2	+	NA	125124033	125126211
TC0200001954.mm.1	1.10749	up	0.0376471	0.600075	Gm14023	NR_040371	predicted gene 14023	processed_transcript	chr2	+	NR_040371	129297370	129315245
TC0200001960.mm.1	1.32458	up	0.0213168	0.56281	NONMMUT039830	NONMMUT039830	NA	ncRNA	chr2	+	NA	129596327	129597219
TC0200001961.mm.1	1.63781	up	0.00250997	0.53309	NONMMUT039831	NONMMUT039831	NA	ncRNA	chr2	+	NA	129604614	129606133
TC0200002035.mm.1	1.27284	up	0.0051357	0.534517	NONMMUT040016	NONMMUT040016	NA	ncRNA	chr2	+	NA	132525555	132530739
TC0200002129.mm.1	1.18852	up	0.00363431	0.53309	Gm11644	ENSMUST00000119735	predicted gene 11644	pseudogene	chr2	+	ENSMUST00000119735	143349512	143349661
TC0200002175.mm.1	1.10677	up	0.0375377	0.600075	4933406D12Rik	NR_040502	RIKEN cDNA 4933406D12 gene	ncRNA	chr2	+	NR_040502	146542931	146546108
TC0200002325.mm.1	1.13198	up	0.0474477	0.620826	Gm14494	ENSMUST00000118786	predicted gene 14494	pseudogene	chr2	+	ENSMUST00000118786	153826053	153826834
TC0200002354.mm.1	1.36185	up	0.000893734	0.53309	NONMMUT040635	NONMMUT040635	NA	ncRNA	chr2	+	NA	154811572	154813156
TC0200002360.mm.1	1.30614	up	0.00675007	0.538479	NONMMUT040655	NONMMUT040655	NA	ncRNA	chr2	+	NA	155141065	155143289
TC0200002504.mm.1	1.19937	up	0.018222	0.553891	NONMMUT041030	NONMMUT041030	NA	ncRNA	chr2	+	NA	164120332	164121425
TC0200002692.mm.1	1.1743	up	0.0262598	0.577649	NONMMUT041608	NONMMUT041608	NA	ncRNA	chr2	+	NA	173676452	173681769
TC0200002768.mm.1	1.13273	up	0.00401218	0.53309	Gm14292	ENSMUST00000118761	predicted gene 14292	pseudogene	chr2	+	ENSMUST00000118761	179177425	179177880
TC0200002816.mm.1	1.18579	up	0.0149897	0.548674	Gm14398	ENSMUST00000117287	predicted gene 14398	pseudogene	chr2	+	ENSMUST00000117287	181216727	181217799
TC0200002962.mm.1	1.14562	up	0.0497267	0.62505	NONMMUT035745	NONMMUT035745	NA	ncRNA	chr2	-	NA	11532596	11534694
TC0200003032.mm.1	1.21657	up	0.00475472	0.53309	Gm13351	ENSMUST00000118087	predicted gene 13351	pseudogene	chr2	-	ENSMUST00000118087	18179029	18179442
TC0200003095.mm.1	1.16136	up	0.00476892	0.53309	NONMMUT036069	NONMMUT036069	NA	ncRNA	chr2	-	NA	22873624	22878837
TC0200003099.mm.1	1.24467	up	0.0413613	0.606303	NONMMUT036081	NONMMUT036081	NA	ncRNA	chr2	-	NA	22991495	22993452
TC0200003124.mm.1	1.13266	up	0.0277666	0.581031	Gm13369	ENSMUST00000119442	predicted gene 13369	pseudogene	chr2	-	ENSMUST00000119442	24993357	24994343
TC0200003342.mm.1	1.20444	up	0.0385976	0.601404	NONMMUT036805	NONMMUT036805	NA	ncRNA	chr2	-	NA	34356786	34360336
TC0200003367.mm.1	1.17744	up	0.0119675	0.546476	NONMMUT036875	NONMMUT036875	NA	ncRNA	chr2	-	NA	35455483	35457933
TC0200003412.mm.1	1.23531	up	0.0401199	0.602383	NONMMUT036965	NONMMUT036965	NA	ncRNA	chr2	-	NA	38028400	38030269
TC0200003413.mm.1	1.37247	up	0.00280925	0.53309	NONMMUT036966	NONMMUT036966	NA	ncRNA	chr2	-	NA	38104432	38107296
TC0200003416.mm.1	1.24645	up	0.0445305	0.61479	NONMMUT036971	NONMMUT036971	NA	ncRNA	chr2	-	NA	38221854	38224504
TC0200003445.mm.1	1.20108	up	0.0175126	0.551814	Gm13453	ENSMUST00000118708	predicted gene 13453	pseudogene	chr2	-	ENSMUST00000118708	40127504	40127860
TC0200003472.mm.1	1.20554	up	0.0189124	0.556	NONMMUT037106	NONMMUT037106	NA	ncRNA	chr2	-	NA	44696257	44698598
TC0200003474.mm.1	1.45637	up	0.00893713	0.539983	NONMMUT037117	NONMMUT037117	NA	ncRNA	chr2	-	NA	44992010	44993288
TC0200003475.mm.1	1.51194	up	0.0117427	0.546476	NONMMUT037121	NONMMUT037121	NA	ncRNA	chr2	-	NA	45029872	45031401
TC0200003507.mm.1	1.29606	up	0.0124147	0.546476	Gm13487	ENSMUST00000122240	predicted gene 13487	pseudogene	chr2	-	ENSMUST00000122240	50522124	50522987
TC0200003567.mm.1	1.20161	up	0.0400244	0.602383	Gm13532	ENSMUST00000120373	predicted gene 13532	pseudogene	chr2	-	ENSMUST00000120373	57628989	57629228
TC0200003609.mm.1	1.23021	up	0.00933262	0.539983	NONMMUT037507	NONMMUT037507	NA	ncRNA	chr2	-	NA	60793058	60795181
TC0200003713.mm.1	1.21015	up	0.0349375	0.595964	NONMMUT037783	NONMMUT037783	NA	ncRNA	chr2	-	NA	70790936	70794215
TC0200003792.mm.1	1.24319	up	0.00199045	0.53309	NONMMUT038026	NONMMUT038026	NA	ncRNA	chr2	-	NA	75682420	75684021
TC0200003796.mm.1	1.13522	up	0.00509785	0.534517	NONMMUT038038	NONMMUT038038	NA	ncRNA	chr2	-	NA	75816967	75819141
TC0200003831.mm.1	1.1256	up	0.0116408	0.546476	NONMMUT038170	NONMMUT038170	NA	ncRNA	chr2	-	NA	80047184	80049350
TC0200003835.mm.1	1.19534	up	0.0374998	0.600075	NONMMUT038181	NONMMUT038181	NA	ncRNA	chr2	-	NA	80419164	80422552
TC0200003867.mm.1	1.39296	up	0.0396897	0.602174	Gm13710	NR_046046	predicted gene 13710	ncRNA	chr2	-	NR_046046	84500748	84531322
TC0200003881.mm.1	1.94192	up	0.0015496	0.53309	NONMMUT038291	NONMMUT038291	NA	ncRNA	chr2	-	NA	84778879	84790419
TC0200003943.mm.1	1.11878	up	0.0313756	0.58921	Olfr1073-ps1	ENSMUST00000117635	olfactory receptor 1073, pseudogene 1	pseudogene	chr2	-	ENSMUST00000117635	86487918	86488805
TC0200004008.mm.1	1.20429	up	0.00241979	0.53309	Olfr1165-ps	ENSMUST00000117860	olfactory receptor 1165, pseudogene	pseudogene	chr2	-	ENSMUST00000117860	88101036	88101985
TC0200004118.mm.1	1.12388	up	0.0291531	0.582144	Gm13787	ENSMUST00000120422	predicted gene 13787	pseudogene	chr2	-	ENSMUST00000120422	91344022	91344189
TC0200004135.mm.1	1.10997	up	0.0394649	0.602174	Gm13780	ENSMUST00000150482	predicted gene 13780	ncRNA	chr2	-	ENSMUST00000150482	92043373	92096042
TC0200004232.mm.1	1.10098	up	0.0105688	0.546476	Gm13880	ENSMUST00000118421	predicted gene 13880	pseudogene	chr2	-	ENSMUST00000118421	103819003	103819476
TC0200004282.mm.1	1.11647	up	0.0406039	0.603246	Gm13902	ENSMUST00000120168	predicted gene 13902	pseudogene	chr2	-	ENSMUST00000120168	106926565	106927169
TC0200004367.mm.1	1.12095	up	0.0392833	0.602087	Gm21596	ENSMUST00000178049	predicted gene, 21596	pseudogene	chr2	-	ENSMUST00000178049	113919247	113920562
TC0200004404.mm.1	1.11683	up	0.0323814	0.592102	NONMMUT039263	NONMMUT039263	NA	ncRNA	chr2	-	NA	118059326	118061066
TC0200004412.mm.1	1.58861	up	0.00384733	0.53309	NONMMUT039277	NONMMUT039277	NA	ncRNA	chr2	-	NA	118370142	118372551
TC0200004421.mm.1	1.108	up	0.0201082	0.559389	NONMMUT039312	NONMMUT039312	NA	ncRNA	chr2	-	NA	118861101	118861851
TC0200004571.mm.1	1.28259	up	0.0003146	0.53309	Gm14005	NR_028589	predicted gene 14005	processed_transcript	chr2	-	NR_028589	128195993	128429351
TC0200004582.mm.1	1.14611	up	0.0444969	0.61479	NONMMUT039751	NONMMUT039751	NA	ncRNA	chr2	-	NA	128630545	128632553
TC0200004616.mm.1	1.13196	up	0.0355667	0.596298	KnowTID_00004563	KnowTID_00004563	NA	ncRNA	chr2	-	NA	130167826	130168512
TC0200004652.mm.1	1.16818	up	0.0152135	0.548674	NONMMUT039953	NONMMUT039953	NA	ncRNA	chr2	-	NA	131310564	131312310
TC0200004654.mm.1	1.17602	up	0.0429646	0.612066	Gm14284	ENSMUST00000121967	predicted gene 14284	pseudogene	chr2	-	ENSMUST00000121967	131322088	131322366
TC0200004668.mm.1	1.29213	up	0.000439211	0.53309	NONMMUT039993	NONMMUT039993	NA	ncRNA	chr2	-	NA	132076201	132076477
TC0200004677.mm.1	1.24971	up	0.0224506	0.567103	NONMMUT040018	NONMMUT040018	NA	ncRNA	chr2	-	NA	132559008	132561682
TC0200004678.mm.1	1.15849	up	0.00664542	0.538479	Gm14099	ENSMUST00000117769	predicted gene 14099	pseudogene	chr2	-	ENSMUST00000117769	132673385	132673989
TC0200004695.mm.1	1.10178	up	0.0361384	0.597746	NONMMUT040071	NONMMUT040071	NA	ncRNA	chr2	-	NA	135205119	135209009
TC0200004827.mm.1	1.1734	up	0.0428054	0.612066	NONMMUT040394	NONMMUT040394	NA	ncRNA	chr2	-	NA	150125544	150129870
TC0200004840.mm.1	1.12724	up	0.0492778	0.62505	Gm14121	ENSMUST00000121441	predicted gene 14121	pseudogene	chr2	-	ENSMUST00000121441	150499466	150500845
TC0200004849.mm.1	1.31636	up	0.0361936	0.597873	NONMMUT040426	NONMMUT040426	NA	ncRNA	chr2	-	NA	150852072	150853529
TC0200004960.mm.1	1.19582	up	0.0017548	0.53309	Gm14239	ENSMUST00000116491	predicted gene 14239	pseudogene	chr2	-	ENSMUST00000116491	155459501	155460892
TC0200004987.mm.1	1.189	up	0.0479436	0.621495	Gm14253	ENSMUST00000122112	predicted gene 14253	pseudogene	chr2	-	ENSMUST00000122112	156346804	156347997
TC0200005157.mm.1	1.14248	up	0.0244231	0.57427	NONMMUT041152	NONMMUT041152	NA	ncRNA	chr2	-	NA	165858517	165860266
TC0200005187.mm.1	1.35707	up	0.0176536	0.551814	NONMMUT041278	NONMMUT041278	NA	ncRNA	chr2	-	NA	167322579	167324111
TC0300000009.mm.1	1.13608	up	0.0178227	0.551814	Gm8775	ENSMUST00000170943	predicted gene 8775	pseudogene	chr3	+	ENSMUST00000170943	4211716	4212228
TC0300000098.mm.1	1.12716	up	0.0138638	0.546476	KnowTID_00004657	KnowTID_00004657	NA	ncRNA	chr3	+	NA	15128607	15131937
TC0300000104.mm.1	1.28546	up	0.00467981	0.53309	NONMMUT042166	NONMMUT042166	NA	ncRNA	chr3	+	NA	16210483	16211928
TC0300000173.mm.1	1.19187	up	0.00108191	0.53309	NONMMUT042345	NONMMUT042345	NA	ncRNA	chr3	+	NA	28279608	28281454
TC0300000278.mm.1	1.10345	up	0.0232371	0.569815	Gm12534	ENSMUST00000147691	predicted gene 12534	antisense	chr3	+	ENSMUST00000147691	37231333	37232469
TC0300000326.mm.1	1.11651	up	0.0292814	0.582717	KnowTID_00004704	KnowTID_00004704	NA	ncRNA	chr3	+	NA	42163865	42167638
TC0300000331.mm.1	1.10115	up	0.0180509	0.553182	KnowTID_00004707	KnowTID_00004707	NA	ncRNA	chr3	+	NA	44659902	44663151
TC0300000420.mm.1	1.2567	up	0.0403846	0.603235	NONMMUT043109	NONMMUT043109	NA	ncRNA	chr3	+	NA	55264948	55268540
TC0300000426.mm.1	1.14901	up	0.0234698	0.570865	NONMMUT043119	NONMMUT043119	NA	ncRNA	chr3	+	NA	55474951	55477431
TC0300000531.mm.1	1.13375	up	0.0295998	0.584692	NONMMUT043363	NONMMUT043363	NA	ncRNA	chr3	+	NA	65678386	65680882
TC0300000540.mm.1	1.20141	up	0.0181233	0.553426	NONMMUT043387	NONMMUT043387	NA	ncRNA	chr3	+	NA	67092487	67094065
TC0300000541.mm.1	1.24154	up	0.00564446	0.534517	NONMMUT043388	NONMMUT043388	NA	ncRNA	chr3	+	NA	67105470	67108774
TC0300000547.mm.1	1.12867	up	0.0070158	0.538479	NONMMUT043395	NONMMUT043395	NA	ncRNA	chr3	+	NA	67360223	67362479
TC0300000626.mm.1	1.1471	up	0.0218904	0.565645	NONMMUT043563	NONMMUT043563	NA	ncRNA	chr3	+	NA	79852920	79877370
TC0300000692.mm.1	1.15945	up	0.0202909	0.560129	AB341359	uc029umy.1	NA	ncRNA	chr3	+	NA	87207485	87207510
TC0300000743.mm.1	1.13731	up	0.0456071	0.616231	NONMMUT043920	NONMMUT043920	NA	ncRNA	chr3	+	NA	88977125	88980461
TC0300000779.mm.1	1.28188	up	0.00728895	0.538479	NONMMUT044029	NONMMUT044029	NA	ncRNA	chr3	+	NA	90093123	90095020
TC0300000904.mm.1	1.14261	up	0.019752	0.55793	Hmgb1-ps5	ENSMUST00000121058	high mobility group box 1, pseudogene 5	pseudogene	chr3	+	ENSMUST00000121058	95530418	95530974
TC0300000973.mm.1	1.12363	up	0.00728276	0.538479	Gm5544	NM_001033779	predicted gene 5544	ncRNA	chr3	+	NM_001033779	97930173	97967018
TC0300001032.mm.1	1.30486	up	0.0158299	0.54914	NONMMUT044515	NONMMUT044515	NA	ncRNA	chr3	+	NA	102491342	102494245
TC0300001042.mm.1	1.12743	up	0.0398063	0.602174	KnowTID_00004830	KnowTID_00004830	NA	ncRNA	chr3	+	NA	103071174	103072492
TC0300001066.mm.1	1.35077	up	0.0219145	0.565645	NONMMUT044569	NONMMUT044569	NA	ncRNA	chr3	+	NA	103864706	103866797
TC0300001088.mm.1	1.1036	up	0.0391745	0.602087	KnowTID_00004833	KnowTID_00004833	NA	ncRNA	chr3	+	NA	105097570	105098348
TC0300001095.mm.1	1.20266	up	0.0234923	0.570865	Gm5547	NR_045845	predicted gene 5547	ncRNA	chr3	+	NR_045845	105815567	105817359
TC0300001106.mm.1	1.21823	up	0.041561	0.607466	KnowTID_00004836	KnowTID_00004836	NA	ncRNA	chr3	+	NA	106577680	106579290
TC0300001199.mm.1	1.35781	up	0.00383935	0.53309	NONMMUT044921	NONMMUT044921	NA	ncRNA	chr3	+	NA	116869582	116870834
TC0300001200.mm.1	1.37341	up	0.00174171	0.53309	KnowTID_00004848	KnowTID_00004848	NA	ncRNA	chr3	+	NA	116906395	116907701
TC0300001207.mm.1	1.14314	up	0.0312973	0.58921	NONMMUT044936	NONMMUT044936	NA	ncRNA	chr3	+	NA	117696797	117746578
TC0300001273.mm.1	1.26468	up	0.0358606	0.597209	NONMMUT045153	NONMMUT045153	NA	ncRNA	chr3	+	NA	126625880	126628757
TC0300001274.mm.1	1.29025	up	0.0050208	0.534517	NONMMUT045154	NONMMUT045154	NA	ncRNA	chr3	+	NA	126644461	126648026
TC0300001350.mm.1	1.10258	up	0.0379621	0.600075	NONMMUT045331	NONMMUT045331	NA	ncRNA	chr3	+	NA	132838817	132841688
TC0300001379.mm.1	1.27177	up	0.00063633	0.53309	NONMMUT045414	NONMMUT045414	NA	ncRNA	chr3	+	NA	135860348	135862598
TC0300001380.mm.1	1.18095	up	0.0067731	0.538479	NONMMUT045415	NONMMUT045415	NA	ncRNA	chr3	+	NA	135872113	135875957
TC0300001385.mm.1	1.23437	up	0.0161243	0.549889	NONMMUT045426	NONMMUT045426	NA	ncRNA	chr3	+	NA	136727095	136731108
TC0300001472.mm.1	1.10425	up	0.0453587	0.616206	Gm16233	XR_106420	predicted gene 16233	antisense	chr3	+	XR_106420	144947561	144954880
TC0300001519.mm.1	1.12888	up	0.0185342	0.554235	4930555A03Rik	XR_106425	RIKEN cDNA 4930555A03 gene	ncRNA	chr3	+	XR_106425	151294126	151296641
TC0300001623.mm.1	1.24495	up	0.0199342	0.558206	NONMMUT042059	NONMMUT042059	NA	ncRNA	chr3	-	NA	8926527	8928269
TC0300001628.mm.1	1.17636	up	0.0477818	0.620826	NONMMUT042079	NONMMUT042079	NA	ncRNA	chr3	-	NA	9496168	9499928
TC0300001784.mm.1	1.19781	up	0.0429705	0.612066	NONMMUT042394	NONMMUT042394	NA	ncRNA	chr3	-	NA	30501719	30503813
TC0300001941.mm.1	1.24631	up	0.0197431	0.55793	KnowTID_00005076	KnowTID_00005076	NA	ncRNA	chr3	-	NA	50624347	50628411
TC0300001954.mm.1	1.25849	up	0.0356281	0.596722	NONMMUT042976	NONMMUT042976	NA	ncRNA	chr3	-	NA	51302488	51302903
TC0300001964.mm.1	1.11704	up	0.0394211	0.602174	NONMMUT043014	NONMMUT043014	NA	ncRNA	chr3	-	NA	51872990	51875836
TC0300001978.mm.1	1.12796	up	0.0363973	0.597892	NONMMUT043053	NONMMUT043053	NA	ncRNA	chr3	-	NA	52929008	52930337
TC0300002027.mm.1	1.1176	up	0.0198747	0.558206	NONMMUT043183	NONMMUT043183	NA	ncRNA	chr3	-	NA	57612401	57614644
TC0300002123.mm.1	1.3116	up	0.019529	0.55603	Gm20689	ENSMUST00000176033	predicted gene 20689	pseudogene	chr3	-	ENSMUST00000176033	68900171	68900449
TC0300002129.mm.1	1.27093	up	0.0381171	0.600075	NONMMUT043440	NONMMUT043440	NA	ncRNA	chr3	-	NA	69103761	69105814
TC0300002130.mm.1	1.25012	up	0.0449145	0.615036	NONMMUT043441	NONMMUT043441	NA	ncRNA	chr3	-	NA	69119742	69122724
TC0300002147.mm.1	1.22524	up	0.0077576	0.538479	Gm6634	NR_040556	predicted gene 6634	ncRNA	chr3	-	NR_040556	70772379	70807291
TC0300002196.mm.1	1.42162	up	0.00816516	0.539017	NONMMUT043550	NONMMUT043550	NA	ncRNA	chr3	-	NA	79471268	79472206
TC0300002197.mm.1	1.40065	up	0.00938638	0.539983	NONMMUT043551	NONMMUT043551	NA	ncRNA	chr3	-	NA	79498118	79499257
TC0300002283.mm.1	1.43745	up	0.000345784	0.53309	NONMMUT043742	NONMMUT043742	NA	ncRNA	chr3	-	NA	87249309	87250205
TC0300002656.mm.1	1.12595	up	0.03037	0.586387	Gm6485	ENSMUST00000160676	predicted gene 6485	pseudogene	chr3	-	ENSMUST00000160676	104752727	104753165
TC0300002692.mm.1	1.24254	up	0.0416337	0.608059	NONMMUT044678	NONMMUT044678	NA	ncRNA	chr3	-	NA	106543669	106546386
TC0300002694.mm.1	1.21626	up	0.0109467	0.546476	KnowTID_00005159	KnowTID_00005159	NA	ncRNA	chr3	-	NA	106746897	106750623
TC0300002817.mm.1	1.27009	up	0.0476786	0.620826	NONMMUT044925	NONMMUT044925	NA	ncRNA	chr3	-	NA	116940358	116944330
TC0300002831.mm.1	1.20313	up	0.0493604	0.62505	NONMMUT044984	NONMMUT044984	NA	ncRNA	chr3	-	NA	119770393	119773692
TC0300002885.mm.1	1.19029	up	0.0233569	0.569849	NONMMUT045132	NONMMUT045132	NA	ncRNA	chr3	-	NA	124385619	124386019
TC0300002918.mm.1	1.16075	up	0.0142504	0.546476	KnowTID_00005189	KnowTID_00005189	NA	ncRNA	chr3	-	NA	127863184	127863858
TC0300002997.mm.1	1.15532	up	0.00283354	0.53309	Gm16500	XM_001472737	predicted gene 16500	pseudogene	chr3	-	XM_001472737	135963459	135972795
TC0300003027.mm.1	1.29027	up	0.0120258	0.546476	NONMMUT045510	NONMMUT045510	NA	ncRNA	chr3	-	NA	139009441	139011795
TC0300003070.mm.1	1.24537	up	0.00459885	0.53309	NONMMUT045628	NONMMUT045628	NA	ncRNA	chr3	-	NA	144429706	144430952
TC0300003078.mm.1	1.17086	up	0.0271934	0.581031	NONMMUT045637	NONMMUT045637	NA	ncRNA	chr3	-	NA	144711665	144712586
TC0300003180.mm.1	1.10412	up	0.0438469	0.613792	NONMMUT045872	NONMMUT045872	NA	ncRNA	chr3	-	NA	154781560	154784602
TC0400000058.mm.1	1.12626	up	0.042915	0.612066	NONMMUT046109	NONMMUT046109	NA	ncRNA	chr4	+	NA	8696993	8699311
TC0400000089.mm.1	1.16214	up	0.00518907	0.534517	Gm11821	ENSMUST00000117335	predicted gene 11821	pseudogene	chr4	+	ENSMUST00000117335	11400346	11401324
TC0400000135.mm.1	1.11513	up	0.041913	0.609976	Gm11856	ENSMUST00000118712	predicted gene 11856	pseudogene	chr4	+	ENSMUST00000118712	15486366	15486790
TC0400000184.mm.1	1.26524	up	0.0127136	0.546476	NONMMUT046405	NONMMUT046405	NA	ncRNA	chr4	+	NA	21849192	21852263
TC0400000209.mm.1	1.21416	up	0.00030947	0.53309	NONMMUT046461	NONMMUT046461	NA	ncRNA	chr4	+	NA	24645203	24646194
TC0400000237.mm.1	1.13008	up	0.0412631	0.605874	Gm11916	ENSMUST00000132759	predicted gene 11916	ncRNA	chr4	+	ENSMUST00000132759	29090605	29091662
TC0400000539.mm.1	1.18028	up	0.0207645	0.560129	NONMMUT047220	NONMMUT047220	NA	ncRNA	chr4	+	NA	48842482	48843761
TC0400000583.mm.1	1.17637	up	0.0156433	0.548674	NONMMUT047301	NONMMUT047301	NA	ncRNA	chr4	+	NA	53555558	53557218
TC0400000631.mm.1	1.15507	up	0.00129523	0.53309	KnowTID_00005267	KnowTID_00005267	NA	ncRNA	chr4	+	NA	57310503	57312890
TC0400000729.mm.1	1.16464	up	0.0330487	0.592892	NONMMUT047638	NONMMUT047638	NA	ncRNA	chr4	+	NA	63998308	64001512
TC0400000750.mm.1	1.1807	up	0.016596	0.549889	Gm11221	ENSMUST00000117230	predicted gene 11221	pseudogene	chr4	+	ENSMUST00000117230	69691978	69692574
TC0400001041.mm.1	1.21525	up	0.0261961	0.577649	Gm12791	ENSMUST00000120788	predicted gene 12791	pseudogene	chr4	+	ENSMUST00000120788	101875347	101876001
TC0400001145.mm.1	1.24129	up	0.0096819	0.539983	NONMMUT048584	NONMMUT048584	NA	ncRNA	chr4	+	NA	108352313	108357648
TC0400001414.mm.1	1.18591	up	0.0411221	0.605277	Gm12902	ENSMUST00000118389	predicted gene 12902	pseudogene	chr4	+	ENSMUST00000118389	123926234	123926555
TC0400001511.mm.1	1.24555	up	0.0219133	0.565645	NONMMUT049597	NONMMUT049597	NA	ncRNA	chr4	+	NA	129066359	129068445
TC0400001572.mm.1	1.19073	up	0.0170881	0.551814	NONMMUT049797	NONMMUT049797	NA	ncRNA	chr4	+	NA	131887903	131889417
TC0400001689.mm.1	1.33356	up	0.010235	0.543209	NONMMUT050127	NONMMUT050127	NA	ncRNA	chr4	+	NA	136473060	136475361
TC0400001716.mm.1	1.1291	up	0.0405901	0.603246	NONMMUT050196	NONMMUT050196	NA	ncRNA	chr4	+	NA	138006834	138008481
TC0400001809.mm.1	1.1577	up	0.0155123	0.548674	4930455G09Rik	XR_140681	RIKEN cDNA 4930455G09 gene	antisense	chr4	+	XR_140681	142017898	142029158
TC0400001864.mm.1	1.15582	up	0.0252242	0.576132	Gm21978	ENSMUST00000179696	predicted gene 21978	pseudogene	chr4	+	ENSMUST00000179696	145560513	145560889
TC0400001868.mm.1	1.10736	up	0.0326618	0.592776	Gm13231	ENSMUST00000119218	predicted gene 13231	pseudogene	chr4	+	ENSMUST00000119218	145641357	145644399
TC0400001874.mm.1	1.10487	up	0.0448056	0.615036	Gm13238	NR_033612	carnitine deficiency-associated gene expressed in ventricle 3 pseudogene	pseudogene	chr4	+	NR_033612	145834946	145845540
TC0400001885.mm.1	1.13773	up	0.00427124	0.53309	Gm13241	ENSMUST00000094493	predicted gene 13241	pseudogene	chr4	+	ENSMUST00000094493	146475329	146476111
TC0400001900.mm.1	1.39698	up	0.0146347	0.548123	NONMMUT050542	NONMMUT050542	NA	ncRNA	chr4	+	NA	147167681	147170847
TC0400001901.mm.1	1.14883	up	0.00389905	0.53309	Gm13146	ENSMUST00000118508	predicted gene 13146	pseudogene	chr4	+	ENSMUST00000118508	147187708	147188487
TC0400001911.mm.1	1.19658	up	0.0108476	0.546476	NONMMUT050552	NONMMUT050552	NA	ncRNA	chr4	+	NA	147449184	147454290
TC0400002056.mm.1	1.10469	up	0.045765	0.616437	NONMMUT050903	NONMMUT050903	NA	ncRNA	chr4	+	NA	154810374	154811761
TC0400002078.mm.1	1.17883	up	0.0474038	0.620826	NONMMUT050960	NONMMUT050960	NA	ncRNA	chr4	+	NA	155506341	155510564
TC0400002119.mm.1	1.64536	up	0.0111071	0.546476	Gm11787	XM_984338	predicted gene 11787	pseudogene	chr4	-	XM_984338	3425651	3516515
TC0400002124.mm.1	1.12353	up	0.0405209	0.603246	Gm11805	ENSMUST00000121238	predicted gene 11805	pseudogene	chr4	-	ENSMUST00000121238	3720427	3721026
TC0400002152.mm.1	1.15387	up	0.0319113	0.590768	4930430E12Rik	ENSMUST00000139214	RIKEN cDNA 4930430E12 gene	antisense	chr4	-	ENSMUST00000139214	6352105	6357530
TC0400002161.mm.1	1.11477	up	0.0454134	0.616231	NONMMUT046058	NONMMUT046058	NA	ncRNA	chr4	-	NA	6760857	6762692
TC0400002178.mm.1	1.1141	up	0.0474611	0.620826	KnowTID_00005360	KnowTID_00005360	NA	ncRNA	chr4	-	NA	8638983	8641367
TC0400002265.mm.1	1.15881	up	0.0142665	0.546476	Gm11868	ENSMUST00000059005	predicted gene 11868	pseudogene	chr4	-	ENSMUST00000059005	18844202	18845679
TC0400002276.mm.1	2.32291	up	0.0327527	0.592892	NONMMUT046367	NONMMUT046367	NA	ncRNA	chr4	-	NA	19902928	19903930
TC0400002287.mm.1	1.10959	up	0.020928	0.560129	NONMMUT046382	NONMMUT046382	NA	ncRNA	chr4	-	NA	20754975	20758597
TC0400002292.mm.1	1.11873	up	0.0432438	0.612972	NONMMUT046411	NONMMUT046411	NA	ncRNA	chr4	-	NA	21878162	21879794
TC0400002339.mm.1	1.14078	up	0.0303769	0.586387	Tpm3-rs2	ENSMUST00000116350	tropomyosin 3, related sequence 2	pseudogene	chr4	-	ENSMUST00000116350	27996583	27996905
TC0400002362.mm.1	1.23285	up	0.0337606	0.593587	Bach2os	NR_026843	BTB and CNC homology 2, opposite strand	antisense	chr4	-	NR_026843	32559680	32571708
TC0400002472.mm.1	1.22103	up	0.0126514	0.546476	NONMMUT046852	NONMMUT046852	NA	ncRNA	chr4	-	NA	41544880	41548247
TC0400002473.mm.1	1.33332	up	0.000867268	0.53309	NONMMUT046853	NONMMUT046853	NA	ncRNA	chr4	-	NA	41548281	41551018
TC0400002555.mm.1	1.29362	up	0.00232569	0.53309	NONMMUT047044	NONMMUT047044	NA	ncRNA	chr4	-	NA	44205862	44207882
TC0400002624.mm.1	1.22129	up	0.00441152	0.53309	Gm12435	ENSMUST00000118949	predicted gene 12435	pseudogene	chr4	-	ENSMUST00000118949	48344215	48345230
TC0400002635.mm.1	1.12786	up	0.0274853	0.581031	KnowTID_00005416	KnowTID_00005416	NA	ncRNA	chr4	-	NA	49478386	49481036
TC0400002666.mm.1	1.72255	up	0.00221387	0.53309	NONMMUT047279	NONMMUT047279	NA	ncRNA	chr4	-	NA	53133624	53137088
TC0400002668.mm.1	1.5273	up	0.00631937	0.538479	AI427809	NR_033139	expressed sequence AI427809	ncRNA	chr4	-	NR_033139	53261356	53270232
TC0400002687.mm.1	1.11228	up	0.0429845	0.612066	Gm12513	ENSMUST00000118617	predicted gene 12513	pseudogene	chr4	-	ENSMUST00000118617	55408956	55409307
TC0400002751.mm.1	1.3439	up	0.00185429	0.53309	NONMMUT047486	NONMMUT047486	NA	ncRNA	chr4	-	NA	59221111	59222709
TC0400002758.mm.1	1.24132	up	0.0231728	0.569815	NONMMUT047502	NONMMUT047502	NA	ncRNA	chr4	-	NA	59517983	59520450
TC0400002894.mm.1	1.10969	up	0.0475259	0.620826	NONMMUT047787	NONMMUT047787	NA	ncRNA	chr4	-	NA	76932638	76935150
TC0400002898.mm.1	1.10226	up	0.0162828	0.549889	NONMMUT047791	NONMMUT047791	NA	ncRNA	chr4	-	NA	77051290	77054990
TC0400002899.mm.1	1.12266	up	0.0268297	0.578236	NONMMUT047793	NONMMUT047793	NA	ncRNA	chr4	-	NA	77260372	77263551
TC0400002979.mm.1	1.40779	up	0.0278133	0.581031	Gm12551	ENSMUST00000122073	predicted gene 12551	pseudogene	chr4	-	ENSMUST00000122073	86627075	86631251
TC0400003038.mm.1	1.15777	up	0.0263913	0.577649	Gm12633	NR_033610	zinc finger protein 352 pseudogene	pseudogene	chr4	-	NR_033610	90359622	90361326
TC0400003153.mm.1	1.22077	up	0.0250505	0.576061	Gm12785	ENSMUST00000122052	predicted gene 12785	pseudogene	chr4	-	ENSMUST00000122052	101210416	101210587
TC0400003265.mm.1	1.14434	up	0.0254807	0.576339	Gm12749	ENSMUST00000122138	predicted gene 12749	pseudogene	chr4	-	ENSMUST00000122138	109373701	109374859
TC0400003284.mm.1	1.15831	up	0.00289432	0.53309	Gm12960	ENSMUST00000073495	predicted gene 12960	pseudogene	chr4	-	ENSMUST00000073495	111790492	111808426
TC0400003297.mm.1	1.10479	up	0.0162166	0.549889	NONMMUT048746	NONMMUT048746	NA	ncRNA	chr4	-	NA	113728025	113730416
TC0400003391.mm.1	1.12532	up	0.0374369	0.600075	Gm12858	ENSMUST00000121913	predicted gene 12858	pseudogene	chr4	-	ENSMUST00000121913	118441013	118441220
TC0400003408.mm.1	1.28434	up	0.00482164	0.53309	Gm12856	ENSMUST00000119471	predicted gene 12856	pseudogene	chr4	-	ENSMUST00000119471	118942060	118943352
TC0400003618.mm.1	1.16933	up	0.00267684	0.53309	KnowTID_00005474	KnowTID_00005474	NA	ncRNA	chr4	-	NA	129847712	129853241
TC0400003686.mm.1	1.13275	up	0.0351758	0.595964	NONMMUT049890	NONMMUT049890	NA	ncRNA	chr4	-	NA	132882170	132883335
TC0400003788.mm.1	1.14263	up	0.00271583	0.53309	Gm12986	ENSMUST00000119037	predicted gene 12986	pseudogene	chr4	-	ENSMUST00000119037	136608840	136609864
TC0400003898.mm.1	1.15277	up	0.0378024	0.600075	Gm13053	ENSMUST00000128385	predicted gene 13053	ncRNA	chr4	-	ENSMUST00000128385	142042912	142048578
TC0400004033.mm.1	1.13887	up	0.0307586	0.587646	Rpsa-ps12	ENSMUST00000120596	ribosomal protein SA, pseudogene 12	pseudogene	chr4	-	ENSMUST00000120596	149142497	149143388
TC0400004063.mm.1	1.16589	up	0.00896113	0.539983	NONMMUT050703	NONMMUT050703	NA	ncRNA	chr4	-	NA	150261726	150266986
TC0400004129.mm.1	1.16776	up	0.0352679	0.595964	KnowTID_00005511	KnowTID_00005511	NA	ncRNA	chr4	-	NA	154918396	154920976
TC0500000022.mm.1	1.17759	up	0.0166718	0.550015	NONMMUT051129	NONMMUT051129	NA	ncRNA	chr5	+	NA	4073571	4075457
TC0500000126.mm.1	1.64792	up	0.00740935	0.538479	NONMMUT051317	NONMMUT051317	NA	ncRNA	chr5	+	NA	16605722	16607212
TC0500000127.mm.1	1.20064	up	0.00164101	0.53309	KnowTID_00005524	KnowTID_00005524	NA	ncRNA	chr5	+	NA	16870236	16882158
TC0500000259.mm.1	1.12977	up	0.0338198	0.593587	KnowTID_00005540	KnowTID_00005540	NA	ncRNA	chr5	+	NA	28032055	28036406
TC0500000332.mm.1	1.20944	up	0.0111914	0.546476	NONMMUT051808	NONMMUT051808	NA	ncRNA	chr5	+	NA	31957067	31957947
TC0500000460.mm.1	1.76738	up	0.00164352	0.53309	NONMMUT052099	NONMMUT052099	NA	ncRNA	chr5	+	NA	43265157	43266368
TC0500000467.mm.1	1.38426	up	0.00135449	0.53309	NONMMUT052113	NONMMUT052113	NA	ncRNA	chr5	+	NA	43843474	43843985
TC0500000469.mm.1	1.60391	up	0.000984575	0.53309	Gm16014	ENSMUST00000123363	predicted gene 16014	ncRNA	chr5	+	ENSMUST00000123363	43876036	43877304
TC0500000513.mm.1	1.12645	up	0.0118771	0.546476	NONMMUT052237	NONMMUT052237	NA	ncRNA	chr5	+	NA	49618173	49663533
TC0500000554.mm.1	1.16483	up	0.00701997	0.538479	Gm15975	ENSMUST00000122385	predicted gene 15975	pseudogene	chr5	+	ENSMUST00000122385	55624188	55625593
TC0500000588.mm.1	1.18945	up	0.00779682	0.538479	5830416I19Rik	NR_045384	RIKEN cDNA 5830416I19 gene	ncRNA	chr5	+	NR_045384	64044973	64050226
TC0500000615.mm.1	1.24644	up	0.0193264	0.556	NONMMUT052503	NONMMUT052503	NA	ncRNA	chr5	+	NA	65541929	65543680
TC0500000637.mm.1	1.2441	up	0.00179058	0.53309	NONMMUT052564	NONMMUT052564	NA	ncRNA	chr5	+	NA	66299531	66299925
TC0500000660.mm.1	1.19273	up	0.0106956	0.546476	Gm5867	ENSMUST00000063197	predicted gene 5867	pseudogene	chr5	+	ENSMUST00000063197	69461151	69461741
TC0500000787.mm.1	1.17662	up	0.0129143	0.546476	NONMMUT052968	NONMMUT052968	NA	ncRNA	chr5	+	NA	86104807	86109581
TC0500001002.mm.1	1.33394	up	0.0153016	0.548674	NONMMUT053379	NONMMUT053379	NA	ncRNA	chr5	+	NA	102674562	102678259
TC0500001048.mm.1	1.13862	up	0.0177984	0.551814	NONMMUT053514	NONMMUT053514	NA	ncRNA	chr5	+	NA	105746835	105749271
TC0500001126.mm.1	1.10897	up	0.0169345	0.551814	KnowTID_00005675	KnowTID_00005675	NA	ncRNA	chr5	+	NA	109872954	109875259
TC0500001161.mm.1	1.18304	up	0.0346298	0.595964	NONMMUT053798	NONMMUT053798	NA	ncRNA	chr5	+	NA	111173468	111174056
TC0500001211.mm.1	1.53447	up	0.0112044	0.546476	NONMMUT053959	NONMMUT053959	NA	ncRNA	chr5	+	NA	113818622	113840218
TC0500001252.mm.1	1.20683	up	0.00131846	0.53309	Gm13831	ENSMUST00000118764	predicted gene 13831	pseudogene	chr5	+	ENSMUST00000118764	115263093	115263394
TC0500001277.mm.1	1.10107	up	0.0292615	0.582717	Gm13839	ENSMUST00000151639	predicted gene 13839	ncRNA	chr5	+	ENSMUST00000151639	116301300	116303514
TC0500001381.mm.1	1.17585	up	0.0383977	0.600536	NONMMUT054341	NONMMUT054341	NA	ncRNA	chr5	+	NA	122165597	122167937
TC0500001395.mm.1	1.20975	up	0.00555096	0.534517	NONMMUT054363	NONMMUT054363	NA	ncRNA	chr5	+	NA	122497587	122500818
TC0500001809.mm.1	1.18512	up	0.00476891	0.53309	NONMMUT055312	NONMMUT055312	NA	ncRNA	chr5	+	NA	147444380	147446595
TC0500001812.mm.1	1.16502	up	0.0436535	0.613732	NONMMUT055318	NONMMUT055318	NA	ncRNA	chr5	+	NA	147498734	147500249
TC0500001940.mm.1	1.24432	up	0.00220771	0.53309	Gm7332	ENSMUST00000118351	predicted gene 7332	pseudogene	chr5	-	ENSMUST00000118351	9260945	9261388
TC0500001987.mm.1	1.20858	up	0.000522059	0.53309	NONMMUT051314	NONMMUT051314	NA	ncRNA	chr5	-	NA	16553723	16567075
TC0500001988.mm.1	1.17308	up	0.00840281	0.539983	Gm8991	ENSMUST00000073014	predicted pseudogene 8991	pseudogene	chr5	-	ENSMUST00000073014	16729993	16731074
TC0500002011.mm.1	1.44951	up	0.000939357	0.53309	NONMMUT051398	NONMMUT051398	NA	ncRNA	chr5	-	NA	21006100	21008658
TC0500002012.mm.1	1.38821	up	0.00979597	0.539983	NONMMUT051401	NONMMUT051401	NA	ncRNA	chr5	-	NA	21024516	21026023
TC0500002013.mm.1	1.55471	up	1.12478e-05	0.343505	NONMMUT051402	NONMMUT051402	NA	ncRNA	chr5	-	NA	21031752	21033084
TC0500002331.mm.1	1.37998	up	0.00426806	0.53309	NONMMUT052140	NONMMUT052140	NA	ncRNA	chr5	-	NA	44623919	44627701
TC0500002489.mm.1	1.1005	up	0.0371042	0.599986	NONMMUT052498	NONMMUT052498	NA	ncRNA	chr5	-	NA	65476506	65478059
TC0500002495.mm.1	1.22845	up	0.0224121	0.567052	NONMMUT052515	NONMMUT052515	NA	ncRNA	chr5	-	NA	65680014	65682344
TC0500002513.mm.1	1.33607	up	0.0186864	0.55492	NONMMUT052571	NONMMUT052571	NA	ncRNA	chr5	-	NA	66443732	66444423
TC0500002514.mm.1	1.18174	up	0.0403059	0.602405	NONMMUT052574	NONMMUT052574	NA	ncRNA	chr5	-	NA	66524187	66526112
TC0500002551.mm.1	1.12225	up	0.0271003	0.57977	NONMMUT052638	NONMMUT052638	NA	ncRNA	chr5	-	NA	69570193	69571483
TC0500002664.mm.1	1.14048	up	0.0275619	0.581031	1700031L13Rik	XR_106292	RIKEN cDNA 1700031L13 gene	ncRNA	chr5	-	XR_106292	82122422	82124719
TC0500002674.mm.1	1.11542	up	0.041307	0.60622	KnowTID_00005891	KnowTID_00005891	NA	ncRNA	chr5	-	NA	85500005	85503226
TC0500002769.mm.1	1.15537	up	0.0382726	0.600149	NONMMUT053138	NONMMUT053138	NA	ncRNA	chr5	-	NA	93171758	93173322
TC0500002860.mm.1	1.21744	up	0.0341161	0.594296	NONMMUT053368	NONMMUT053368	NA	ncRNA	chr5	-	NA	102057033	102058069
TC0500003052.mm.1	1.25164	up	0.00223319	0.53309	NONMMUT053965	NONMMUT053965	NA	ncRNA	chr5	-	NA	113900395	113904898
TC0500003142.mm.1	1.192	up	0.0194094	0.556	NONMMUT054173	NONMMUT054173	NA	ncRNA	chr5	-	NA	118396737	118397372
TC0500003214.mm.1	1.27033	up	0.041031	0.605152	NONMMUT054362	NONMMUT054362	NA	ncRNA	chr5	-	NA	122496159	122498008
TC0500003276.mm.1	1.15415	up	0.00661898	0.538479	KnowTID_00005985	KnowTID_00005985	NA	ncRNA	chr5	-	NA	126025902	126026396
TC0500003374.mm.1	1.15866	up	0.017768	0.551814	NONMMUT054788	NONMMUT054788	NA	ncRNA	chr5	-	NA	134519328	134520789
TC0500003444.mm.1	1.14385	up	0.00801418	0.539017	KnowTID_00005998	KnowTID_00005998	NA	ncRNA	chr5	-	NA	137336283	137338345
TC0500003520.mm.1	1.15507	up	0.00482467	0.53309	NONMMUT055080	NONMMUT055080	NA	ncRNA	chr5	-	NA	141063505	141088859
TC0500003616.mm.1	1.18748	up	0.0223536	0.567052	NONMMUT055283	NONMMUT055283	NA	ncRNA	chr5	-	NA	146764196	146765827
TC0500003639.mm.1	1.45116	up	0.00626928	0.538479	NONMMUT055349	NONMMUT055349	NA	ncRNA	chr5	-	NA	148529549	148532624
TC0500003651.mm.1	1.23527	up	0.0291281	0.582042	Gm8615	NR_028061	glucosamine-6-phosphate deaminase 1 pseudogene	pseudogene	chr5	-	NR_028061	149154128	149156192
TC0600000024.mm.1	1.27025	up	0.0141598	0.546476	NONMMUT055610	NONMMUT055610	NA	ncRNA	chr6	+	NA	5362392	5364065
TC0600000057.mm.1	1.35207	up	0.00451194	0.53309	NONMMUT055698	NONMMUT055698	NA	ncRNA	chr6	+	NA	8297146	8298613
TC0600000116.mm.1	1.5164	up	0.00245289	0.53309	NONMMUT055826	NONMMUT055826	NA	ncRNA	chr6	+	NA	15762506	15765894
TC0600000117.mm.1	1.212	up	0.0173588	0.551814	KnowTID_00006044	KnowTID_00006044	NA	ncRNA	chr6	+	NA	15811323	15813058
TC0600000142.mm.1	1.1618	up	0.0383966	0.600536	NONMMUT055874	NONMMUT055874	NA	ncRNA	chr6	+	NA	17914996	17920600
TC0600000219.mm.1	1.26802	up	0.0450864	0.615036	NONMMUT056014	NONMMUT056014	NA	ncRNA	chr6	+	NA	28796463	28799713
TC0600000414.mm.1	1.19137	up	0.0102949	0.543209	KnowTID_00006074	KnowTID_00006074	NA	ncRNA	chr6	+	NA	40549079	40554100
TC0600000511.mm.1	1.13112	up	0.00661225	0.538479	NONMMUT056692	NONMMUT056692	NA	ncRNA	chr6	+	NA	45901938	45904323
TC0600000533.mm.1	1.15999	up	0.00869069	0.539983	NONMMUT056736	NONMMUT056736	NA	ncRNA	chr6	+	NA	47646570	47777275
TC0600000677.mm.1	1.1762	up	0.0329892	0.592892	NONMMUT057112	NONMMUT057112	NA	ncRNA	chr6	+	NA	56750025	56752276
TC0600000760.mm.1	1.4758	up	0.00189881	0.53309	NONMMUT057250	NONMMUT057250	NA	ncRNA	chr6	+	NA	65116829	65120128
TC0600000777.mm.1	1.20428	up	0.0139386	0.546476	NONMMUT057274	NONMMUT057274	NA	ncRNA	chr6	+	NA	66925620	66929413
TC0600000794.mm.1	1.19605	up	0.00854073	0.539983	Igkv1-115	ENSMUST00000168090	immunoglobulin kappa variable 1-115	pseudogene	chr6	+	ENSMUST00000168090	68161415	68161756
TC0600000910.mm.1	1.15604	up	0.0164769	0.549889	NONMMUT057561	NONMMUT057561	NA	ncRNA	chr6	+	NA	82831151	82835885
TC0600000988.mm.1	1.17392	up	0.00669147	0.538479	NONMMUT057760	NONMMUT057760	NA	ncRNA	chr6	+	NA	86427819	86429892
TC0600000996.mm.1	1.14453	up	0.0260776	0.577649	NONMMUT057800	NONMMUT057800	NA	ncRNA	chr6	+	NA	86733478	86737806
TC0600000999.mm.1	1.15873	up	0.0494063	0.62505	NONMMUT057805	NONMMUT057805	NA	ncRNA	chr6	+	NA	86862873	86864450
TC0600001157.mm.1	1.1552	up	0.00419268	0.53309	KnowTID_00006160	KnowTID_00006160	NA	ncRNA	chr6	+	NA	100807451	100810911
TC0600001240.mm.1	1.3572	up	0.0108071	0.546476	NONMMUT058402	NONMMUT058402	NA	ncRNA	chr6	+	NA	113092783	113097490
TC0600001292.mm.1	1.21473	up	0.0403237	0.602535	Gm8203	XR_105012	predicted pseudogene 8203	pseudogene	chr6	+	XR_105012	116173634	116174514
TC0600001423.mm.1	1.16624	up	0.0301284	0.586387	Gm16567	ENSMUST00000160967	predicted gene 16567	antisense	chr6	+	ENSMUST00000160967	124530911	124542310
TC0600001549.mm.1	1.12088	up	0.0207078	0.560129	Gm26914	ENSMUST00000182262	predicted gene, 26914	pseudogene	chr6	+	ENSMUST00000182262	130617488	130617710
TC0600001623.mm.1	1.26057	up	0.0281083	0.581031	NONMMUT059233	NONMMUT059233	NA	ncRNA	chr6	+	NA	136521746	136524397
TC0600001624.mm.1	1.20141	up	0.0340516	0.594296	NONMMUT059234	NONMMUT059234	NA	ncRNA	chr6	+	NA	136554022	136555188
TC0600001631.mm.1	1.32852	up	0.0272438	0.581031	NONMMUT059249	NONMMUT059249	NA	ncRNA	chr6	+	NA	136923668	136926886
TC0600001773.mm.1	1.15981	up	0.0320762	0.591616	Gm15786	ENSMUST00000121079	predicted gene 15786	pseudogene	chr6	+	ENSMUST00000121079	149401793	149402242
TC0600001809.mm.1	1.37541	up	0.00192486	0.53309	NONMMUT055609	NONMMUT055609	NA	ncRNA	chr6	-	NA	5285394	5287907
TC0600001827.mm.1	1.1268	up	0.00070587	0.53309	NONMMUT055654	NONMMUT055654	NA	ncRNA	chr6	-	NA	6787728	6802803
TC0600002006.mm.1	1.18123	up	0.00857363	0.539983	NONMMUT056142	NONMMUT056142	NA	ncRNA	chr6	-	NA	30862150	30863534
TC0600002015.mm.1	1.11156	up	0.0395313	0.602174	Gm13835	ENSMUST00000064995	predicted gene 13835	pseudogene	chr6	-	ENSMUST00000064995	31141979	31142663
TC0600002028.mm.1	1.20429	up	0.0216407	0.565645	NONMMUT056251	NONMMUT056251	NA	ncRNA	chr6	-	NA	32835608	32837118
TC0600002062.mm.1	1.1841	up	0.0414725	0.607009	NONMMUT056345	NONMMUT056345	NA	ncRNA	chr6	-	NA	35108196	35109625
TC0600002065.mm.1	1.2337	up	0.0199594	0.558206	NONMMUT056349	NONMMUT056349	NA	ncRNA	chr6	-	NA	35130643	35133183
TC0600002108.mm.1	1.35901	up	0.0364355	0.597892	KnowTID_00006289	KnowTID_00006289	NA	ncRNA	chr6	-	NA	38687514	38688786
TC0600002201.mm.1	1.22902	up	0.0210341	0.560129	NONMMUT056728	NONMMUT056728	NA	ncRNA	chr6	-	NA	47580283	47583709
TC0600002268.mm.1	1.25868	up	0.00136549	0.53309	NONMMUT056924	NONMMUT056924	NA	ncRNA	chr6	-	NA	51857425	51858870
TC0600002270.mm.1	1.23843	up	0.0247208	0.574601	NONMMUT056925	NONMMUT056925	NA	ncRNA	chr6	-	NA	51870228	51872670
TC0600002271.mm.1	1.41823	up	0.00165119	0.53309	NONMMUT056926	NONMMUT056926	NA	ncRNA	chr6	-	NA	51909747	51911201
TC0600002339.mm.1	1.15117	up	0.0338841	0.593587	NONMMUT057115	NONMMUT057115	NA	ncRNA	chr6	-	NA	56775824	56777346
TC0600002343.mm.1	1.15327	up	0.00636238	0.538479	NONMMUT057122	NONMMUT057122	NA	ncRNA	chr6	-	NA	56905911	56906582
TC0600002386.mm.1	1.1475	up	0.0404798	0.603246	NONMMUT057187	NONMMUT057187	NA	ncRNA	chr6	-	NA	59392801	59396243
TC0600002441.mm.1	1.12948	up	0.000873379	0.53309	Rprl1	NR_004434	ribonuclease P RNA-like 1	ncRNA	chr6	-	NR_004434	69326683	69327517
TC0600002483.mm.1	1.11857	up	0.00685013	0.538479	NONMMUT057420	NONMMUT057420	NA	ncRNA	chr6	-	NA	72314781	72315204
TC0600002803.mm.1	1.37376	up	0.0237633	0.571394	NONMMUT058134	NONMMUT058134	NA	ncRNA	chr6	-	NA	97382385	97384547
TC0600002830.mm.1	1.20675	up	0.0499161	0.62505	NONMMUT058192	NONMMUT058192	NA	ncRNA	chr6	-	NA	99335736	99339124
TC0600002911.mm.1	1.10731	up	0.0229339	0.569815	Gt(ROSA)26Sor	NR_027008	gene trap ROSA 26, Philippe Soriano	antisense	chr6	-	NR_027008	113067428	113077333
TC0600002970.mm.1	1.11722	up	0.0362498	0.597873	Gm8213	XM_985182	predicted pseudogene 8213	pseudogene	chr6	-	XM_985182	116195418	116195858
TC0600003033.mm.1	1.34166	up	0.000557387	0.53309	NONMMUT058641	NONMMUT058641	NA	ncRNA	chr6	-	NA	120009360	120011169
TC0600003044.mm.1	1.13524	up	0.0333752	0.593342	KnowTID_00006424	KnowTID_00006424	NA	ncRNA	chr6	-	NA	120579705	120580176
TC0600003101.mm.1	1.23664	up	0.0138339	0.546476	NONMMUT058766	NONMMUT058766	NA	ncRNA	chr6	-	NA	124316953	124319263
TC0600003133.mm.1	1.12962	up	0.0101331	0.541503	NONMMUT058832	NONMMUT058832	NA	ncRNA	chr6	-	NA	125036175	125037532
TC0600003151.mm.1	1.1707	up	0.0149466	0.548674	NONMMUT058900	NONMMUT058900	NA	ncRNA	chr6	-	NA	125683871	125686424
TC0600003236.mm.1	2.002	up	0.0420649	0.610552	Clec7a	NM_020008	C-type lectin domain family 7, member a	pseudogene	chr6	-	NM_020008	129461591	129472777
TC0600003238.mm.1	1.29269	up	0.00499576	0.534517	NONMMUT059097	NONMMUT059097	NA	ncRNA	chr6	-	NA	129503772	129506443
TC0600003299.mm.1	1.13203	up	0.014526	0.54741	NONMMUT059161	NONMMUT059161	NA	ncRNA	chr6	-	NA	134245671	134246366
TC0600003300.mm.1	1.1396	up	0.0403888	0.603235	NONMMUT059162	NONMMUT059162	NA	ncRNA	chr6	-	NA	134246603	134248786
TC0600003341.mm.1	1.15097	up	0.0448295	0.615036	NONMMUT059258	NONMMUT059258	NA	ncRNA	chr6	-	NA	137476465	137477113
TC0600003416.mm.1	1.18907	up	0.0187052	0.554967	NONMMUT059452	NONMMUT059452	NA	ncRNA	chr6	-	NA	145212527	145214917
TC0700000728.mm.1	1.12265	up	0.0476024	0.620826	Gm2108	ENSMUST00000165058	predicted gene 2108	pseudogene	chr7	+	ENSMUST00000165058	41304335	41307680
TC0700000833.mm.1	1.14696	up	0.0296598	0.585119	Mir7055	NR_106022	microRNA mir-7055	ncRNA	chr7	+	NR_106022	45173303	45173361
TC0700000905.mm.1	1.12639	up	0.0131106	0.546476	NONMMUT061308	NONMMUT061308	NA	ncRNA	chr7	+	NA	49795958	49796709
TC0700000986.mm.1	1.20259	up	0.00546553	0.534517	Gm7551	ENSMUST00000089593	predicted gene 7551	pseudogene	chr7	+	ENSMUST00000089593	65785141	65785932
TC0700001096.mm.1	1.14824	up	0.0242089	0.572902	KnowTID_00006575	KnowTID_00006575	NA	ncRNA	chr7	+	NA	75775752	75781841
TC0700001273.mm.1	1.18278	up	0.0307989	0.587646	E230029C05Rik	NR_110364	RIKEN cDNA E230029C05 gene	ncRNA	chr7	+	NR_110364	90009634	90049077
TC0700001322.mm.1	1.22954	up	0.016454	0.549889	NONMMUT062746	NONMMUT062746	NA	ncRNA	chr7	+	NA	92902179	92902872
TC0700001425.mm.1	1.17807	up	0.0419796	0.61024	NONMMUT062970	NONMMUT062970	NA	ncRNA	chr7	+	NA	101122972	101126901
TC0700001534.mm.1	1.17433	up	0.00315329	0.53309	Gm4887	XM_001476895	predicted gene 4887	pseudogene	chr7	+	XM_001476895	104821204	104822256
TC0700001690.mm.1	1.35356	up	0.00131837	0.53309	KnowTID_00006633	KnowTID_00006633	NA	ncRNA	chr7	+	NA	117670564	117673577
TC0700001714.mm.1	1.12217	up	0.0378558	0.600075	Gm5601	XR_002363	predicted pseudogene 5601	pseudogene	chr7	+	XR_002363	119739914	119742226
TC0700001761.mm.1	1.23456	up	0.000558716	0.53309	NONMMUT063520	NONMMUT063520	NA	ncRNA	chr7	+	NA	122463438	122466160
TC0700001890.mm.1	1.12574	up	0.0357821	0.597024	NONMMUT063828	NONMMUT063828	NA	ncRNA	chr7	+	NA	128644435	128646953
TC0700001904.mm.1	1.1275	up	0.0328483	0.592892	NONMMUT063889	NONMMUT063889	NA	ncRNA	chr7	+	NA	130398329	130398630
TC0700001963.mm.1	1.31358	up	0.0153817	0.548674	NONMMUT064032	NONMMUT064032	NA	ncRNA	chr7	+	NA	135694243	135700217
TC0700002138.mm.1	1.60223	up	0.0239558	0.572382	Gm15930	ENSMUST00000156603	predicted gene 15930	pseudogene	chr7	-	ENSMUST00000156603	3756905	3764030
TC0700002139.mm.1	1.71699	up	0.0181614	0.553426	Gm15925	ENSMUST00000120641	predicted gene 15925	pseudogene	chr7	-	ENSMUST00000120641	3795904	3799631
TC0700002140.mm.1	1.44061	up	0.0193587	0.556	Gm10693	XR_032476	predicted pseudogene 10693	pseudogene	chr7	-	XR_032476	3860681	3869170
TC0700002525.mm.1	1.10036	up	0.041065	0.605277	Vmn1r-ps71	ENSMUST00000172648	vomeronasal 1 receptor, pseudogene 71	pseudogene	chr7	-	ENSMUST00000172648	20680414	20681337
TC0700002580.mm.1	1.15193	up	0.00731126	0.538479	Vmn1r-ps83	ENSMUST00000172677	vomeronasal 1 receptor, pseudogene 83	pseudogene	chr7	-	ENSMUST00000172677	23229054	23229758
TC0700002757.mm.1	1.10053	up	0.0373905	0.600075	NONMMUT060582	NONMMUT060582	NA	ncRNA	chr7	-	NA	30411149	30413623
TC0700002888.mm.1	1.10585	up	0.0383291	0.600171	Gm6124	XM_001472000	predicted gene 6124	pseudogene	chr7	-	XM_001472000	39219372	39225242
TC0700002949.mm.1	1.42055	up	0.0124122	0.546476	NONMMUT060994	NONMMUT060994	NA	ncRNA	chr7	-	NA	43524216	43526379
TC0700003043.mm.1	1.24104	up	0.0370744	0.599986	Gm9392	ENSMUST00000073645	predicted pseudogene 9392	pseudogene	chr7	-	ENSMUST00000073645	46820267	46822048
TC0700003108.mm.1	1.14024	up	0.0280055	0.581031	NONMMUT061381	NONMMUT061381	NA	ncRNA	chr7	-	NA	57216909	57220647
TC0700003418.mm.1	1.11277	up	0.0366861	0.597892	NONMMUT061878	NONMMUT061878	NA	ncRNA	chr7	-	NA	65120093	65121542
TC0700003421.mm.1	1.28728	up	0.00504353	0.534517	NONMMUT061880	NONMMUT061880	NA	ncRNA	chr7	-	NA	65331320	65334296
TC0700003494.mm.1	1.18568	up	0.0239168	0.571956	NONMMUT062146	NONMMUT062146	NA	ncRNA	chr7	-	NA	73458596	73460633
TC0700003530.mm.1	1.18646	up	0.0108236	0.546476	AU020206	XR_105121	expressed sequence AU020206	ncRNA	chr7	-	XR_105121	75769039	75782099
TC0700003532.mm.1	1.33513	up	0.0428351	0.612066	AB347565	uc012fna.1	NA	ncRNA	chr7	-	NA	75773852	75773878
TC0700003723.mm.1	1.2159	up	0.0369182	0.599083	NONMMUT062668	NONMMUT062668	NA	ncRNA	chr7	-	NA	90196953	90208931
TC0700003777.mm.1	1.29245	up	0.0124986	0.546476	NONMMUT062858	NONMMUT062858	NA	ncRNA	chr7	-	NA	98286866	98290401
TC0700003791.mm.1	1.22739	up	0.0125728	0.546476	NONMMUT062884	NONMMUT062884	NA	ncRNA	chr7	-	NA	98924895	98926780
TC0700003800.mm.1	1.13993	up	0.024334	0.573638	NONMMUT062905	NONMMUT062905	NA	ncRNA	chr7	-	NA	99568121	99570840
TC0700003849.mm.1	1.2279	up	0.0165344	0.549889	NONMMUT063017	NONMMUT063017	NA	ncRNA	chr7	-	NA	102002653	102007777
TC0700003948.mm.1	1.17524	up	0.00188451	0.53309	Gm16464	ENSMUST00000117815	predicted gene 16464	pseudogene	chr7	-	ENSMUST00000117815	104501055	104502149
TC0700004009.mm.1	1.41071	up	0.0162443	0.549889	Gm8995	XR_001627	predicted gene 8995	pseudogene	chr7	-	XR_001627	106503886	106529208
TC0700004266.mm.1	1.1338	up	0.0246346	0.574601	NONMMUT063613	NONMMUT063613	NA	ncRNA	chr7	-	NA	126164033	126168403
TC0700004343.mm.1	1.12975	up	0.0303381	0.586387	NONMMUT063766	NONMMUT063766	NA	ncRNA	chr7	-	NA	127863047	127865065
TC0700004349.mm.1	1.15666	up	0.0234693	0.570865	NONMMUT063781	NONMMUT063781	NA	ncRNA	chr7	-	NA	127978132	127980186
TC0700004400.mm.1	1.28503	up	0.00111888	0.53309	NONMMUT063928	NONMMUT063928	NA	ncRNA	chr7	-	NA	131401236	131402796
TC0700004450.mm.1	1.17373	up	0.0139344	0.546476	5830432E09Rik	NR_015548	RIKEN cDNA 5830432E09 gene	ncRNA	chr7	-	NR_015548	135623710	135652314
TC0700004471.mm.1	1.1085	up	0.03856	0.601145	KnowTID_00006943	KnowTID_00006943	NA	ncRNA	chr7	-	NA	138561885	138562295
TC0800000099.mm.1	1.10289	up	0.00962099	0.539983	NONMMUT064604	NONMMUT064604	NA	ncRNA	chr8	+	NA	11874099	11896632
TC0800000169.mm.1	1.1626	up	0.0147273	0.548489	NONMMUT064772	NONMMUT064772	NA	ncRNA	chr8	+	NA	18634758	18635299
TC0800000175.mm.1	1.12547	up	0.0369821	0.599083	NONMMUT064786	NONMMUT064786	NA	ncRNA	chr8	+	NA	19038298	19045436
TC0800000327.mm.1	1.33327	up	0.00240726	0.53309	NONMMUT064991	NONMMUT064991	NA	ncRNA	chr8	+	NA	25692146	25693508
TC0800000372.mm.1	1.11442	up	0.0220784	0.565645	NONMMUT065107	NONMMUT065107	NA	ncRNA	chr8	+	NA	31251074	31253494
TC0800000465.mm.1	1.14749	up	0.0123687	0.546476	NONMMUT065337	NONMMUT065337	NA	ncRNA	chr8	+	NA	39131190	39132807
TC0800000466.mm.1	1.23621	up	2.86553e-05	0.377997	NONMMUT065339	NONMMUT065339	NA	ncRNA	chr8	+	NA	39162720	39163571
TC0800000551.mm.1	1.1313	up	0.0460331	0.617132	NONMMUT065527	NONMMUT065527	NA	ncRNA	chr8	+	NA	47564723	47567461
TC0800000599.mm.1	1.19526	up	0.0283009	0.581031	NONMMUT065662	NONMMUT065662	NA	ncRNA	chr8	+	NA	55028401	55032406
TC0800000633.mm.1	1.19513	up	0.0391405	0.602087	KnowTID_00007045	KnowTID_00007045	NA	ncRNA	chr8	+	NA	57663856	57664438
TC0800000709.mm.1	1.18996	up	0.015264	0.548674	NONMMUT065900	NONMMUT065900	NA	ncRNA	chr8	+	NA	69008807	69009333
TC0800000712.mm.1	1.32989	up	0.00923517	0.539983	Gm15717	ENSMUST00000161007	predicted gene 15717	antisense	chr8	+	ENSMUST00000161007	69110198	69111921
TC0800000841.mm.1	1.1341	up	0.00233395	0.53309	KnowTID_00007076	KnowTID_00007076	NA	ncRNA	chr8	+	NA	74862123	74864319
TC0800000849.mm.1	1.11084	up	0.032901	0.592892	Gm7984	ENSMUST00000060640	predicted gene 7984	pseudogene	chr8	+	ENSMUST00000060640	75398511	75399048
TC0800000903.mm.1	1.14161	up	0.0184362	0.554235	NONMMUT066304	NONMMUT066304	NA	ncRNA	chr8	+	NA	81816926	81819702
TC0800000917.mm.1	1.25708	up	0.00173177	0.53309	NONMMUT066328	NONMMUT066328	NA	ncRNA	chr8	+	NA	83171852	83174853
TC0800000998.mm.1	1.20035	up	0.0309623	0.588177	Hm629797	ENSMUST00000183645	cDNA sequence HM629797	ncRNA	chr8	+	ENSMUST00000183645	85994244	85996662
TC0800001046.mm.1	1.30618	up	0.00948754	0.539983	NONMMUT066632	NONMMUT066632	NA	ncRNA	chr8	+	NA	89146041	89146357
TC0800001108.mm.1	1.33639	up	0.0138524	0.546476	Ap3s1-ps2	ENSMUST00000178107	adaptor-related protein complex 3, sigma 1 subunit, pseudogene 2	pseudogene	chr8	+	ENSMUST00000178107	94405211	94405792
TC0800001114.mm.1	1.15963	up	0.047585	0.620826	NONMMUT066786	NONMMUT066786	NA	ncRNA	chr8	+	NA	94610777	94612697
TC0800001167.mm.1	1.12263	up	0.00973146	0.539983	KnowTID_00007113	KnowTID_00007113	NA	ncRNA	chr8	+	NA	101077342	101106077
TC0800001374.mm.1	1.10899	up	0.0336297	0.593587	KnowTID_00007142	KnowTID_00007142	NA	ncRNA	chr8	+	NA	115392289	115393818
TC0800001402.mm.1	1.19142	up	0.00385657	0.53309	NONMMUT067372	NONMMUT067372	NA	ncRNA	chr8	+	NA	117290669	117292197
TC0800001408.mm.1	1.2074	up	0.00314271	0.53309	NONMMUT067378	NONMMUT067378	NA	ncRNA	chr8	+	NA	117646830	117648466
TC0800001655.mm.1	1.28624	up	0.0270943	0.57977	NONMMUT064495	NONMMUT064495	NA	ncRNA	chr8	-	NA	8630854	8635073
TC0800001656.mm.1	1.29565	up	0.0238213	0.571647	NONMMUT064497	NONMMUT064497	NA	ncRNA	chr8	-	NA	8637966	8639205
TC0800001658.mm.1	1.2012	up	0.0366773	0.597892	NONMMUT064500	NONMMUT064500	NA	ncRNA	chr8	-	NA	8676394	8679223
TC0800001796.mm.1	1.31001	up	0.0225999	0.568715	Gm17149	ENSMUST00000164712	predicted gene 17149	pseudogene	chr8	-	ENSMUST00000164712	18656615	18656989
TC0800001827.mm.1	1.15273	up	0.00368133	0.53309	Gm21182	ENSMUST00000178899	predicted gene, 21182	pseudogene	chr8	-	ENSMUST00000178899	20556695	20557333
TC0800001831.mm.1	1.11349	up	0.0259126	0.577449	Gm20796	ENSMUST00000178500	predicted gene, 20796	pseudogene	chr8	-	ENSMUST00000178500	20883276	20884398
TC0800001854.mm.1	1.10592	up	0.0170263	0.551814	Gm15316	ENSMUST00000121082	predicted gene 15316	pseudogene	chr8	-	ENSMUST00000121082	21816964	21817384
TC0800001905.mm.1	1.1538	up	0.00778194	0.538479	NONMMUT064965	NONMMUT064965	NA	ncRNA	chr8	-	NA	25122433	25133545
TC0800001932.mm.1	1.27744	up	0.00676976	0.538479	NONMMUT065025	NONMMUT065025	NA	ncRNA	chr8	-	NA	26088908	26092282
TC0800002003.mm.1	1.23022	up	0.023198	0.569815	Gm6877	ENSMUST00000119347	predicted pseudogene 6877	pseudogene	chr8	-	ENSMUST00000119347	33191196	33192296
TC0800002022.mm.1	1.26276	up	0.00060593	0.53309	Gm10131	ENSMUST00000080152	predicted pseudogene 10131	pseudogene	chr8	-	ENSMUST00000080152	34111143	34111736
TC0800002027.mm.1	1.56378	up	0.0241806	0.572902	Gm6100	ENSMUST00000180253	predicted gene 6100	pseudogene	chr8	-	ENSMUST00000180253	34307301	34307687
TC0800002117.mm.1	1.24367	up	0.0164942	0.549889	NONMMUT065402	NONMMUT065402	NA	ncRNA	chr8	-	NA	41334086	41335957
TC0800002230.mm.1	1.11712	up	0.0220807	0.565645	KnowTID_00007270	KnowTID_00007270	NA	ncRNA	chr8	-	NA	52024968	52031271
TC0800002260.mm.1	1.20167	up	0.00721655	0.538479	NONMMUT065713	NONMMUT065713	NA	ncRNA	chr8	-	NA	57626083	57627487
TC0800002511.mm.1	1.16772	up	0.00544087	0.534517	NONMMUT066241	NONMMUT066241	NA	ncRNA	chr8	-	NA	78732274	78733530
TC0800002522.mm.1	1.26205	up	0.0194861	0.556	Tpd52-ps	ENSMUST00000178097	tumor protein D52, pseudogene	pseudogene	chr8	-	ENSMUST00000178097	79680266	79680824
TC0800002619.mm.1	1.13863	up	0.0319123	0.590768	NONMMUT066467	NONMMUT066467	NA	ncRNA	chr8	-	NA	85675086	85675811
TC0800002645.mm.1	1.11409	up	0.0446173	0.615022	Gm27016	ENSMUST00000183294	predicted gene, 27016	ncRNA	chr8	-	ENSMUST00000183294	87476055	87495462
TC0800002763.mm.1	1.10747	up	0.011916	0.546476	Gm5913	ENSMUST00000119397	predicted gene 5913	pseudogene	chr8	-	ENSMUST00000119397	97427712	97429110
TC0800002794.mm.1	1.12372	up	0.0366371	0.597892	NONMMUT066918	NONMMUT066918	NA	ncRNA	chr8	-	NA	104088916	104105873
TC0800002851.mm.1	1.14616	up	0.0477104	0.620826	NONMMUT066997	NONMMUT066997	NA	ncRNA	chr8	-	NA	106127678	106129711
TC0800003002.mm.1	1.13214	up	0.0304776	0.586387	NONMMUT067353	NONMMUT067353	NA	ncRNA	chr8	-	NA	116723193	116728166
TC0800003067.mm.1	1.18467	up	0.0219923	0.565645	NONMMUT067515	NONMMUT067515	NA	ncRNA	chr8	-	NA	122361413	122362996
TC0800003081.mm.1	1.1643	up	0.00321608	0.53309	Gm15899	ENSMUST00000128586	predicted gene 15899	pseudogene	chr8	-	ENSMUST00000128586	122683602	122683839
TC0800003214.mm.1	1.10704	up	0.023499	0.570865	NONMMUT067837	NONMMUT067837	NA	ncRNA	chr8	-	NA	129173119	129174625
TC0900000041.mm.1	1.37068	up	0.0171931	0.551814	NONMMUT067943	NONMMUT067943	NA	ncRNA	chr9	+	NA	7186860	7188511
TC0900000122.mm.1	1.14492	up	0.0392246	0.602087	KnowTID_00007419	KnowTID_00007419	NA	ncRNA	chr9	+	NA	15432190	15434746
TC0900000249.mm.1	1.24459	up	0.00607471	0.538181	NONMMUT068395	NONMMUT068395	NA	ncRNA	chr9	+	NA	25521491	25524561
TC0900000297.mm.1	1.28454	up	0.0378919	0.600075	NONMMUT068524	NONMMUT068524	NA	ncRNA	chr9	+	NA	32697446	32698329
TC0900000501.mm.1	1.14854	up	0.0252249	0.576132	NONMMUT068833	NONMMUT068833	NA	ncRNA	chr9	+	NA	44148965	44151229
TC0900000518.mm.1	1.23412	up	0.0258205	0.577449	NONMMUT068862	NONMMUT068862	NA	ncRNA	chr9	+	NA	44634195	44635103
TC0900000556.mm.1	1.15274	up	0.0423712	0.611741	NONMMUT068949	NONMMUT068949	NA	ncRNA	chr9	+	NA	46156405	46159283
TC0900000702.mm.1	1.81894	up	0.0258526	0.577449	Gm6166	ENSMUST00000098689	predicted gene 6166	pseudogene	chr9	+	ENSMUST00000098689	57483913	57484585
TC0900000738.mm.1	1.34276	up	0.0100492	0.541108	NONMMUT069333	NONMMUT069333	NA	ncRNA	chr9	+	NA	58595234	58596572
TC0900000740.mm.1	1.35133	up	0.00136218	0.53309	NONMMUT069335	NONMMUT069335	NA	ncRNA	chr9	+	NA	58620036	58621209
TC0900000754.mm.1	1.30297	up	0.00224143	0.53309	NONMMUT069377	NONMMUT069377	NA	ncRNA	chr9	+	NA	59752785	59755182
TC0900000756.mm.1	1.23056	up	0.0389151	0.601802	NONMMUT069379	NONMMUT069379	NA	ncRNA	chr9	+	NA	59791958	59794357
TC0900000757.mm.1	1.22819	up	0.0335392	0.593587	NONMMUT069380	NONMMUT069380	NA	ncRNA	chr9	+	NA	59796812	59797675
TC0900000928.mm.1	1.21055	up	0.0300225	0.586387	NONMMUT069857	NONMMUT069857	NA	ncRNA	chr9	+	NA	70254151	70256022
TC0900000930.mm.1	1.20906	up	0.0151043	0.548674	NONMMUT069859	NONMMUT069859	NA	ncRNA	chr9	+	NA	70270135	70272156
TC0900000931.mm.1	1.21262	up	0.0218474	0.565645	NONMMUT069860	NONMMUT069860	NA	ncRNA	chr9	+	NA	70311094	70314324
TC0900000932.mm.1	1.30941	up	0.00850362	0.539983	NONMMUT069862	NONMMUT069862	NA	ncRNA	chr9	+	NA	70336044	70337671
TC0900000933.mm.1	1.2351	up	0.0207034	0.560129	NONMMUT069863	NONMMUT069863	NA	ncRNA	chr9	+	NA	70374359	70376171
TC0900000944.mm.1	1.30287	up	0.0133643	0.546476	NONMMUT069880	NONMMUT069880	NA	ncRNA	chr9	+	NA	70680493	70681406
TC0900001147.mm.1	1.48612	up	0.00017735	0.53309	KnowTID_00007552	KnowTID_00007552	NA	ncRNA	chr9	+	NA	89245997	89246984
TC0900001148.mm.1	1.34077	up	0.00487966	0.53309	KnowTID_00007553	KnowTID_00007553	NA	ncRNA	chr9	+	NA	89431924	89433781
TC0900001149.mm.1	1.26552	up	0.0114949	0.546476	KnowTID_00007554	KnowTID_00007554	NA	ncRNA	chr9	+	NA	89486488	89488591
TC0900001163.mm.1	1.11392	up	0.0402502	0.602383	KnowTID_00007559	KnowTID_00007559	NA	ncRNA	chr9	+	NA	91350245	91350503
TC0900001218.mm.1	1.10802	up	0.036145	0.597746	C430002N11Rik	NR_102293	RIKEN cDNA C430002N11 gene	processed_transcript	chr9	+	NR_102293	96765562	96782477
TC0900001270.mm.1	1.22095	up	0.0289526	0.582042	NONMMUT070695	NONMMUT070695	NA	ncRNA	chr9	+	NA	101092966	101094578
TC0900001401.mm.1	1.19008	up	0.0347513	0.595964	NONMMUT070963	NONMMUT070963	NA	ncRNA	chr9	+	NA	108328055	108329499
TC0900001464.mm.1	1.28611	up	0.0274734	0.581031	NONMMUT071080	NONMMUT071080	NA	ncRNA	chr9	+	NA	110543211	110545297
TC0900001699.mm.1	1.18882	up	0.00133905	0.53309	NONMMUT067906	NONMMUT067906	NA	ncRNA	chr9	-	NA	4457415	4459318
TC0900002145.mm.1	1.20281	up	0.0119325	0.546476	KnowTID_00007668	KnowTID_00007668	NA	ncRNA	chr9	-	NA	44142977	44143319
TC0900002297.mm.1	1.10271	up	0.0316479	0.590103	KnowTID_00007687	KnowTID_00007687	NA	ncRNA	chr9	-	NA	52287034	52287983
TC0900002407.mm.1	1.15136	up	0.0354918	0.595964	NONMMUT069359	NONMMUT069359	NA	ncRNA	chr9	-	NA	59400482	59402935
TC0900002410.mm.1	1.29003	up	0.0427758	0.612066	NONMMUT069365	NONMMUT069365	NA	ncRNA	chr9	-	NA	59465926	59469135
TC0900002412.mm.1	1.2804	up	0.0145975	0.54741	NONMMUT069367	NONMMUT069367	NA	ncRNA	chr9	-	NA	59472322	59473310
TC0900002500.mm.1	1.19521	up	0.0174271	0.551814	NONMMUT069584	NONMMUT069584	NA	ncRNA	chr9	-	NA	64916457	64918676
TC0900002517.mm.1	1.21967	up	0.0203837	0.560129	NONMMUT069623	NONMMUT069623	NA	ncRNA	chr9	-	NA	65804042	65806404
TC0900002534.mm.1	1.2883	up	0.0196962	0.55763	NONMMUT069686	NONMMUT069686	NA	ncRNA	chr9	-	NA	66883616	66885868
TC0900002536.mm.1	1.31456	up	0.00386131	0.53309	NONMMUT069687	NONMMUT069687	NA	ncRNA	chr9	-	NA	66908148	66910124
TC0900002628.mm.1	1.21182	up	0.0325085	0.592219	NONMMUT069927	NONMMUT069927	NA	ncRNA	chr9	-	NA	72104918	72105972
TC0900002666.mm.1	1.18627	up	0.031075	0.588916	NONMMUT070027	NONMMUT070027	NA	ncRNA	chr9	-	NA	74675438	74694643
TC0900002758.mm.1	1.31081	up	0.012863	0.546476	NONMMUT070231	NONMMUT070231	NA	ncRNA	chr9	-	NA	82940576	82942742
TC0900002798.mm.1	1.23208	up	0.00381707	0.53309	NONMMUT070331	NONMMUT070331	NA	ncRNA	chr9	-	NA	88447910	88448943
TC0900002814.mm.1	1.3141	up	0.00154729	0.53309	KnowTID_00007766	KnowTID_00007766	NA	ncRNA	chr9	-	NA	89259525	89263395
TC0900002821.mm.1	1.30959	up	0.0143318	0.546825	NONMMUT070390	NONMMUT070390	NA	ncRNA	chr9	-	NA	90103904	90105518
TC0900003202.mm.1	1.28331	up	0.0465363	0.61775	NONMMUT071268	NONMMUT071268	NA	ncRNA	chr9	-	NA	116161299	116165101
TC0900003315.mm.1	1.45326	up	0.0353651	0.595964	NONMMUT071550	NONMMUT071550	NA	ncRNA	chr9	-	NA	124106150	124125419
TC0X00000224.mm.1	1.14831	up	0.00259355	0.53309	Gm1848	ENSMUST00000120711	predicted gene 1848	pseudogene	chrX	+	ENSMUST00000120711	21146806	21147640
TC0X00000465.mm.1	1.10264	up	0.0310383	0.588863	KnowTID_00007907	KnowTID_00007907	NA	ncRNA	chrX	+	NA	52767409	52769553
TC0X00000648.mm.1	1.20765	up	0.000757216	0.53309	Gm14730	ENSMUST00000122378	predicted gene 14730	pseudogene	chrX	+	ENSMUST00000122378	71197127	71198171
TC0X00000739.mm.1	1.23885	up	0.00516517	0.534517	Gm8503	ENSMUST00000118131	predicted gene 8503	pseudogene	chrX	+	ENSMUST00000118131	75155819	75156273
TC0X00000740.mm.1	1.15363	up	0.0375435	0.600075	Gm6039	ENSMUST00000121667	predicted gene 6039	pseudogene	chrX	+	ENSMUST00000121667	75233063	75234312
TC0X00000769.mm.1	1.1244	up	0.0272421	0.581031	Gm5937	ENSMUST00000119715	predicted gene 5937	pseudogene	chrX	+	ENSMUST00000119715	77456586	77457228
TC0X00000796.mm.1	1.1656	up	0.00192324	0.53309	Gm5940	ENSMUST00000088183	predicted gene 5940	pseudogene	chrX	+	ENSMUST00000088183	80456737	80458551
TC0X00000967.mm.1	1.12202	up	0.0315374	0.589961	Gm9078	ENSMUST00000119126	predicted gene 9078	pseudogene	chrX	+	ENSMUST00000119126	101062260	101063058
TC0X00000971.mm.1	1.3835	up	0.0109637	0.546476	NONMMUT073343	NONMMUT073343	NA	ncRNA	chrX	+	NA	101264111	101268294
TC0X00001048.mm.1	1.1556	up	0.00434359	0.53309	NONMMUT073537	NONMMUT073537	NA	ncRNA	chrX	+	NA	104508412	104512227
TC0X00001051.mm.1	1.13491	up	0.0144108	0.546922	1700121L16Rik	NR_045453	RIKEN cDNA 1700121L16 gene	ncRNA	chrX	+	NR_045453	104816776	104842455
TC0X00001055.mm.1	1.23536	up	0.000963549	0.53309	NONMMUT073569	NONMMUT073569	NA	ncRNA	chrX	+	NA	105088372	105090503
TC0X00001098.mm.1	1.20193	up	0.0282876	0.581031	Gm14870	ENSMUST00000118414	predicted gene 14870	pseudogene	chrX	+	ENSMUST00000118414	108893496	108893651
TC0X00001106.mm.1	1.12675	up	0.0474805	0.620826	Gm4991	ENSMUST00000118899	predicted gene 4991	pseudogene	chrX	+	ENSMUST00000118899	109910221	109911772
TC0X00001194.mm.1	1.10336	up	0.0304397	0.586387	Gm16421	ENSMUST00000117616	predicted gene 16421	pseudogene	chrX	+	ENSMUST00000117616	122100927	122102483
TC0X00001220.mm.1	1.11695	up	0.0456264	0.616231	Astx4a	ENSMUST00000177683	amplified spermatogenic transcripts X encoded 4A	ncRNA	chrX	+	ENSMUST00000177683	124530162	124533047
TC0X00001222.mm.1	1.11695	up	0.0456264	0.616231	Astx4b	ENSMUST00000179359	amplified spermatogenic transcripts X encoded 4B	ncRNA	chrX	+	ENSMUST00000179359	124659500	124662385
TC0X00001229.mm.1	1.11695	up	0.0456264	0.616231	Astx4c	ENSMUST00000178390	amplified spermatogenic transcripts X encoded 4C	ncRNA	chrX	+	ENSMUST00000178390	125605682	125608567
TC0X00001233.mm.1	1.11695	up	0.0456264	0.616231	Astx4d	ENSMUST00000123136	amplified spermatogenic transcripts X encoded 4D	ncRNA	chrX	+	ENSMUST00000123136	125917810	125920696
TC0X00001255.mm.1	1.3548	up	0.0363106	0.597892	NONMMUT073853	NONMMUT073853	NA	ncRNA	chrX	+	NA	130000157	130001225
TC0X00001260.mm.1	1.35932	up	0.0248449	0.575093	NONMMUT073858	NONMMUT073858	NA	ncRNA	chrX	+	NA	130357068	130360167
TC0X00001264.mm.1	1.10267	up	0.0457114	0.616426	KnowTID_00007963	KnowTID_00007963	NA	ncRNA	chrX	+	NA	130984090	130985057
TC0X00001441.mm.1	1.10976	up	0.0493343	0.62505	Hmgb1-ps2	ENSMUST00000117548	high mobility group box 1, pseudogene 2	pseudogene	chrX	+	ENSMUST00000117548	146175942	146176577
TC0X00001445.mm.1	1.11195	up	0.0291285	0.582042	NONMMUT074205	NONMMUT074205	NA	ncRNA	chrX	+	NA	146710644	146711144
TC0X00001527.mm.1	1.22812	up	0.0410288	0.605152	NONMMUT074361	NONMMUT074361	NA	ncRNA	chrX	+	NA	151814085	151816002
TC0X00001542.mm.1	1.112	up	0.0466921	0.618934	NONMMUT074385	NONMMUT074385	NA	ncRNA	chrX	+	NA	152251258	152252079
TC0X00001572.mm.1	1.1987	up	0.0160465	0.549889	Gm8577	ENSMUST00000122420	predicted gene 8577	pseudogene	chrX	+	ENSMUST00000122420	154774453	154775438
TC0X00001613.mm.1	1.19737	up	0.0409525	0.60467	NONMMUT074507	NONMMUT074507	NA	ncRNA	chrX	+	NA	159264774	159267034
TC0X00001614.mm.1	1.29753	up	0.0161999	0.549889	NONMMUT074509	NONMMUT074509	NA	ncRNA	chrX	+	NA	159279996	159285171
TC0X00001615.mm.1	1.3112	up	0.0187732	0.555248	NONMMUT074511	NONMMUT074511	NA	ncRNA	chrX	+	NA	159294511	159297238
TC0X00001616.mm.1	1.32062	up	0.000923196	0.53309	NONMMUT074513	NONMMUT074513	NA	ncRNA	chrX	+	NA	159318907	159322027
TC0X00001626.mm.1	1.24558	up	0.0139712	0.546476	NONMMUT074536	NONMMUT074536	NA	ncRNA	chrX	+	NA	159721103	159725497
TC0X00001627.mm.1	1.19715	up	0.0136699	0.546476	NONMMUT074537	NONMMUT074537	NA	ncRNA	chrX	+	NA	159790155	159791570
TC0X00001673.mm.1	1.14526	up	0.0245457	0.574601	Gm15216	ENSMUST00000118058	predicted gene 15216	pseudogene	chrX	+	ENSMUST00000118058	164863607	164863883
TC0X00001792.mm.1	1.14282	up	0.0350554	0.595964	Gm14799	ENSMUST00000117502	predicted gene 14799	pseudogene	chrX	-	ENSMUST00000117502	8042175	8044585
TC0X00001834.mm.1	1.11912	up	0.0426562	0.612066	NONMMUT071817	NONMMUT071817	NA	ncRNA	chrX	-	NA	10137554	10138164
TC0X00001835.mm.1	1.12032	up	0.0433521	0.613335	NONMMUT071820	NONMMUT071820	NA	ncRNA	chrX	-	NA	10343575	10354169
TC0X00001912.mm.1	1.38425	up	0.012105	0.546476	LOC100503338	XR_106025	uncharacterized LOC100503338	ncRNA	chrX	-	XR_106025	19156981	19167241
TC0X00001913.mm.1	1.31627	up	1.56243e-05	0.343505	Gm26652	ENSMUST00000180592	predicted gene, 26652	ncRNA	chrX	-	ENSMUST00000180592	19222337	19237857
TC0X00001948.mm.1	1.19636	up	0.00275297	0.53309	Gm14563	ENSMUST00000120571	predicted gene 14563	pseudogene	chrX	-	ENSMUST00000120571	22205170	22205523
TC0X00002088.mm.1	1.18222	up	0.045433	0.616231	Ap3s1-ps1	ENSMUST00000101630	adaptor-related protein complex 3, sigma 1 subunit, pseudogene 1	pseudogene	chrX	-	ENSMUST00000101630	38685518	38686277
TC0X00002097.mm.1	1.12681	up	0.0161575	0.549889	NONMMUT072193	NONMMUT072193	NA	ncRNA	chrX	-	NA	39796856	39831856
TC0X00002131.mm.1	1.11313	up	0.0436391	0.613732	Gm14603	ENSMUST00000121275	predicted gene 14603	pseudogene	chrX	-	ENSMUST00000121275	44313270	44313717
TC0X00002164.mm.1	1.20933	up	0.0160967	0.549889	NONMMUT072329	NONMMUT072329	NA	ncRNA	chrX	-	NA	48445972	48447086
TC0X00002180.mm.1	1.16706	up	0.0144676	0.546922	Gm7803	ENSMUST00000117176	predicted gene 7803	pseudogene	chrX	-	ENSMUST00000117176	50325517	50326532
TC0X00002250.mm.1	1.12973	up	0.0405431	0.603246	Gm1862	XM_001474817	predicted pseudogene 1862	pseudogene	chrX	-	XM_001474817	53882343	53884556
TC0X00002375.mm.1	1.70751	up	0.0161773	0.549889	Gm14699	ENSMUST00000122340	predicted gene 14699	pseudogene	chrX	-	ENSMUST00000122340	68782640	68782867
TC0X00002540.mm.1	1.19348	up	0.00227612	0.53309	Gm8822	ENSMUST00000118948	predicted gene 8822	pseudogene	chrX	-	ENSMUST00000118948	81820384	81822730
TC0X00002650.mm.1	1.2182	up	0.0199651	0.558206	Gm5401	ENSMUST00000122444	predicted pseudogene 5401	pseudogene	chrX	-	ENSMUST00000122444	94608219	94608696
TC0X00002683.mm.1	1.10551	up	0.0229855	0.569815	Gm9060	ENSMUST00000120926	predicted gene 9060	pseudogene	chrX	-	ENSMUST00000120926	97047707	97048511
TC0X00002737.mm.1	1.25845	up	0.000982325	0.53309	Gm9103	ENSMUST00000119371	predicted gene 9103	pseudogene	chrX	-	ENSMUST00000119371	102178194	102178657
TC0X00002750.mm.1	1.25561	up	0.0171552	0.551814	NONMMUT073412	NONMMUT073412	NA	ncRNA	chrX	-	NA	102493393	102495758
TC0X00002790.mm.1	1.21301	up	0.0492619	0.62505	NONMMUT073523	NONMMUT073523	NA	ncRNA	chrX	-	NA	103968168	103970579
TC0X00002818.mm.1	1.15134	up	0.00378981	0.53309	Gm14823	ENSMUST00000117698	predicted gene 14823	pseudogene	chrX	-	ENSMUST00000117698	105567901	105568138
TC0X00002822.mm.1	1.18213	up	0.0284754	0.581444	NONMMUT073611	NONMMUT073611	NA	ncRNA	chrX	-	NA	105891298	105893745
TC0X00002829.mm.1	1.13511	up	0.0172011	0.551814	Gm14857	ENSMUST00000117862	predicted gene 14857	pseudogene	chrX	-	ENSMUST00000117862	106281912	106285096
TC0X00002902.mm.1	1.19804	up	0.0220453	0.565645	Gm14915	ENSMUST00000120747	predicted gene 14915	pseudogene	chrX	-	ENSMUST00000120747	117902937	117903140
TC0X00002911.mm.1	1.11696	up	0.032225	0.592102	Gm14931	ENSMUST00000111079	predicted gene 14931	pseudogene	chrX	-	ENSMUST00000111079	120345362	120345614
TC0X00002954.mm.1	1.17498	up	0.00600412	0.535146	Gm14970	ENSMUST00000122289	predicted gene 14970	pseudogene	chrX	-	ENSMUST00000122289	127446562	127446916
TC0X00002979.mm.1	1.43032	up	0.028375	0.581031	Gm7823	ENSMUST00000120761	predicted gene 7823	pseudogene	chrX	-	ENSMUST00000120761	133093940	133095562
TC0X00003027.mm.1	1.1286	up	0.0445204	0.61479	Gm14999	ENSMUST00000121039	predicted gene 14999	pseudogene	chrX	-	ENSMUST00000121039	136356655	136357278
TC0X00003039.mm.1	1.35362	up	0.00727941	0.538479	NONMMUT074008	NONMMUT074008	NA	ncRNA	chrX	-	NA	136737320	136739727
TC0X00003095.mm.1	1.27596	up	0.0112571	0.546476	Gm5762	ENSMUST00000119204	predicted gene 5762	pseudogene	chrX	-	ENSMUST00000119204	142023346	142023603
TC0X00003105.mm.1	1.11066	up	0.0476978	0.620826	Gm15032	XM_001472223	predicted gene 15032	pseudogene	chrX	-	XM_001472223	142622492	142625562
TC0X00003303.mm.1	1.14753	up	0.0213059	0.56281	Gm15206	ENSMUST00000119143	predicted gene 15206	pseudogene	chrX	-	ENSMUST00000119143	162576618	162577071
TC0X00003341.mm.1	1.10207	up	0.0390682	0.602087	NONMMUT074643	NONMMUT074643	NA	ncRNA	chrX	-	NA	165361687	165362186
TC0X00003433.mm.1	1.15832	up	0.0133963	0.546476	Gm6758	ENSMUST00000119643	predicted gene 6758	pseudogene	chrX	-	ENSMUST00000119643	74135133	74136187
TC0Y00000234.mm.1	1.17138	up	0.00899316	0.539983	NONMMUT074763	NONMMUT074763	NA	ncRNA	chrY	-	NA	1212111	1215972
TC0Y00000489.mm.1	1.27763	up	0.042373	0.611741	Gm21242	NM_023546_2	predicted gene, 21242	pseudogene	chrY	-	NM_023546_2	79664748	79667079
TC1000000096.mm.1	1.10677	up	0.0220784	0.565645	NONMMUT004763	NONMMUT004763	NA	ncRNA	chr10	+	NA	13545857	13549374
TC1000000177.mm.1	1.23696	up	0.00583109	0.534517	Gm1972	ENSMUST00000181606	predicted pseudogene 1972	pseudogene	chr10	+	ENSMUST00000181606	22224280	22253819
TC1000000178.mm.1	1.24294	up	0.00804036	0.539017	C920009B18Rik	NR_015465	RIKEN cDNA C920009B18 gene	pseudogene	chr10	+	NR_015465	22306702	22321765
TC1000000181.mm.1	1.27381	up	0.0011272	0.53309	Gm16531	ENSMUST00000180658	predicted gene, 16531	pseudogene	chr10	+	ENSMUST00000180658	22414514	22444036
TC1000000241.mm.1	1.26109	up	0.0264359	0.577649	NONMMUT005100	NONMMUT005100	NA	ncRNA	chr10	+	NA	26787862	26793323
TC1000000250.mm.1	1.18581	up	0.0231078	0.569815	NONMMUT005119	NONMMUT005119	NA	ncRNA	chr10	+	NA	28468739	28470487
TC1000000256.mm.1	1.16112	up	2.24597e-05	0.370338	NONMMUT005130	NONMMUT005130	NA	ncRNA	chr10	+	NA	28812042	28813434
TC1000000257.mm.1	1.20264	up	0.00461965	0.53309	NONMMUT005131	NONMMUT005131	NA	ncRNA	chr10	+	NA	28836200	28837314
TC1000000316.mm.1	1.13965	up	0.028254	0.581031	KnowTID_00000691	KnowTID_00000691	NA	ncRNA	chr10	+	NA	37354849	37357066
TC1000000318.mm.1	1.15662	up	0.0341907	0.594296	KnowTID_00000692	KnowTID_00000692	NA	ncRNA	chr10	+	NA	38059546	38063356
TC1000000445.mm.1	1.11533	up	0.0247764	0.575001	NONMMUT005559	NONMMUT005559	NA	ncRNA	chr10	+	NA	50521003	50522703
TC1000000447.mm.1	1.18555	up	0.0172598	0.551814	NONMMUT005561	NONMMUT005561	NA	ncRNA	chr10	+	NA	50593297	50594655
TC1000000455.mm.1	1.33221	up	0.000547575	0.53309	KnowTID_00000718	KnowTID_00000718	NA	ncRNA	chr10	+	NA	51531377	51534042
TC1000000515.mm.1	1.24125	up	0.0392699	0.602087	NONMMUT005727	NONMMUT005727	NA	ncRNA	chr10	+	NA	58328685	58332952
TC1000000516.mm.1	1.27586	up	0.0146995	0.548489	NONMMUT005730	NONMMUT005730	NA	ncRNA	chr10	+	NA	58357368	58362024
TC1000000539.mm.1	1.23961	up	0.0036821	0.53309	Gm7399	ENSMUST00000032395	predicted gene 7399	pseudogene	chr10	+	ENSMUST00000032395	59806557	59807414
TC1000000559.mm.1	1.37934	up	0.00385581	0.53309	NONMMUT005818	NONMMUT005818	NA	ncRNA	chr10	+	NA	61098651	61101008
TC1000000640.mm.1	1.13528	up	0.0366225	0.597892	NONMMUT006018	NONMMUT006018	NA	ncRNA	chr10	+	NA	67620472	67623694
TC1000000697.mm.1	1.1374	up	0.0463401	0.61775	Gm5778	ENSMUST00000171003	predicted gene 5778	pseudogene	chr10	+	ENSMUST00000171003	73201695	73202766
TC1000000890.mm.1	1.19279	up	0.00663744	0.538479	NONMMUT006471	NONMMUT006471	NA	ncRNA	chr10	+	NA	81267067	81268063
TC1000000935.mm.1	1.22411	up	0.0203967	0.560129	NONMMUT006558	NONMMUT006558	NA	ncRNA	chr10	+	NA	82891382	82895016
TC1000000981.mm.1	1.13437	up	0.0301617	0.586387	AB350908	uc011xkh.2	NA	ncRNA	chr10	+	NA	83397304	83397355
TC1000001067.mm.1	1.25025	up	0.0122292	0.546476	Gm19894	XR_105363	predicted gene, 19894	ncRNA	chr10	+	XR_105363	87893657	87903464
TC1000001092.mm.1	1.13703	up	0.00665968	0.538479	NONMMUT006769	NONMMUT006769	NA	ncRNA	chr10	+	NA	89916362	89918614
TC1000001182.mm.1	1.12349	up	0.048955	0.62505	NONMMUT007017	NONMMUT007017	NA	ncRNA	chr10	+	NA	96481086	96488062
TC1000001200.mm.1	1.35703	up	0.0387796	0.601571	NONMMUT007059	NONMMUT007059	NA	ncRNA	chr10	+	NA	98926303	98930162
TC1000001287.mm.1	1.48894	up	0.0166865	0.550015	NONMMUT007326	NONMMUT007326	NA	ncRNA	chr10	+	NA	111168636	111174913
TC1000001288.mm.1	1.43637	up	0.0125657	0.546476	NONMMUT007328	NONMMUT007328	NA	ncRNA	chr10	+	NA	111212152	111214712
TC1000001289.mm.1	1.44907	up	0.0121751	0.546476	NONMMUT007329	NONMMUT007329	NA	ncRNA	chr10	+	NA	111217131	111220087
TC1000001291.mm.1	1.46848	up	0.00289572	0.53309	NONMMUT007331	NONMMUT007331	NA	ncRNA	chr10	+	NA	111235941	111237436
TC1000001292.mm.1	1.7142	up	0.000554806	0.53309	NONMMUT007332	NONMMUT007332	NA	ncRNA	chr10	+	NA	111245942	111249522
TC1000001392.mm.1	1.20355	up	0.039867	0.602174	AB339841	uc029rgd.1	NA	ncRNA	chr10	+	NA	118238727	118238775
TC1000001397.mm.1	1.459	up	0.0401574	0.602383	AB339933	uc011xoc.2	NA	ncRNA	chr10	+	NA	118240760	118240786
TC1000001422.mm.1	1.67897	up	0.0100938	0.541108	AB340064	uc011xon.2	NA	ncRNA	chr10	+	NA	118332389	118332414
TC1000001429.mm.1	1.67897	up	0.0100938	0.541108	AB340064	uc011xoo.2	NA	ncRNA	chr10	+	NA	118337812	118337837
TC1000001436.mm.1	1.67897	up	0.0100938	0.541108	AB340064	uc011xop.2	NA	ncRNA	chr10	+	NA	118343236	118343261
TC1000001444.mm.1	1.67897	up	0.0100938	0.541108	AB340064	uc011xor.2	NA	ncRNA	chr10	+	NA	118348660	118348685
TC1000001527.mm.1	1.10364	up	0.0268753	0.578333	NONMMUT008000	NONMMUT008000	NA	ncRNA	chr10	+	NA	125158896	125163923
TC1000001588.mm.1	1.18674	up	0.0390867	0.602087	NONMMUT008121	NONMMUT008121	NA	ncRNA	chr10	+	NA	128106311	128106853
TC1000001623.mm.1	1.12669	up	0.0345059	0.595662	NONMMUT008185	NONMMUT008185	NA	ncRNA	chr10	+	NA	128819645	128820569
TC1000001680.mm.1	1.3352	up	0.0456838	0.616426	NONMMUT004552	NONMMUT004552	NA	ncRNA	chr10	-	NA	5023497	5029003
TC1000001695.mm.1	1.48862	up	0.00151786	0.53309	NONMMUT071612	NONMMUT071612	NA	ncRNA	chr10	-	NA	7440364	7442749
TC1000001730.mm.1	1.16209	up	0.008618	0.539983	KnowTID_00000874	KnowTID_00000874	NA	ncRNA	chr10	-	NA	9448079	9451438
TC1000001738.mm.1	1.19348	up	0.00272243	0.53309	NONMMUT004674	NONMMUT004674	NA	ncRNA	chr10	-	NA	9771262	9773859
TC1000001777.mm.1	1.18907	up	0.0312214	0.588935	NONMMUT004770	NONMMUT004770	NA	ncRNA	chr10	-	NA	13752636	13755077
TC1000001791.mm.1	1.17511	up	0.005586	0.534517	NONMMUT004803	NONMMUT004803	NA	ncRNA	chr10	-	NA	14680219	14682055
TC1000001857.mm.1	1.10343	up	0.00714781	0.538479	Gm26528	ENSMUST00000181965	predicted gene, 26528	pseudogene	chr10	-	ENSMUST00000181965	22281454	22281736
TC1000001859.mm.1	1.17153	up	0.0166106	0.549889	KnowTID_00000895	KnowTID_00000895	NA	ncRNA	chr10	-	NA	22403845	22404142
TC1000001870.mm.1	1.10483	up	0.0395135	0.602174	NONMMUT005010	NONMMUT005010	NA	ncRNA	chr10	-	NA	23247971	23249346
TC1000001890.mm.1	1.10832	up	0.0335711	0.593587	Gm15272	ENSMUST00000120865	predicted gene 15272	pseudogene	chr10	-	ENSMUST00000120865	24514279	24514511
TC1000001996.mm.1	1.29549	up	0.0337849	0.593587	NONMMUT005226	NONMMUT005226	NA	ncRNA	chr10	-	NA	34178235	34179928
TC1000002029.mm.1	1.10967	up	0.0481685	0.623136	Gm26824	ENSMUST00000180506	predicted gene, 26824	ncRNA	chr10	-	ENSMUST00000180506	39864859	39866332
TC1000002037.mm.1	1.17118	up	0.034617	0.595964	NONMMUT005346	NONMMUT005346	NA	ncRNA	chr10	-	NA	40098721	40100587
TC1000002045.mm.1	1.20755	up	0.0299957	0.586387	NONMMUT005368	NONMMUT005368	NA	ncRNA	chr10	-	NA	40482076	40482511
TC1000002261.mm.1	1.34408	up	0.0148663	0.548674	NONMMUT005859	NONMMUT005859	NA	ncRNA	chr10	-	NA	62505861	62506910
TC1000002281.mm.1	1.20567	up	0.0297648	0.586124	NONMMUT005902	NONMMUT005902	NA	ncRNA	chr10	-	NA	63327116	63330322
TC1000002306.mm.1	1.20246	up	0.0137095	0.546476	NONMMUT005993	NONMMUT005993	NA	ncRNA	chr10	-	NA	67205056	67207847
TC1000002310.mm.1	1.18602	up	0.0237751	0.57147	NONMMUT005999	NONMMUT005999	NA	ncRNA	chr10	-	NA	67281921	67285096
TC1000002323.mm.1	1.10361	up	0.0219407	0.565645	NONMMUT006044	NONMMUT006044	NA	ncRNA	chr10	-	NA	68154398	68159286
TC1000002324.mm.1	1.46484	up	0.0073659	0.538479	NONMMUT006045	NONMMUT006045	NA	ncRNA	chr10	-	NA	68166518	68167160
TC1000002326.mm.1	1.28741	up	0.0317417	0.590103	NONMMUT006047	NONMMUT006047	NA	ncRNA	chr10	-	NA	68272761	68275224
TC1000002331.mm.1	1.56331	up	0.0030526	0.53309	NONMMUT006057	NONMMUT006057	NA	ncRNA	chr10	-	NA	68780626	68781160
TC1000002585.mm.1	1.1909	up	0.0278849	0.581031	NONMMUT006576	NONMMUT006576	NA	ncRNA	chr10	-	NA	83595803	83596461
TC1000002694.mm.1	1.19239	up	0.0147276	0.548489	NONMMUT006870	NONMMUT006870	NA	ncRNA	chr10	-	NA	93452722	93453097
TC1000002755.mm.1	1.13186	up	0.0427901	0.612066	KnowTID_00001042	KnowTID_00001042	NA	ncRNA	chr10	-	NA	98653799	98699708
TC1000002849.mm.1	1.19727	up	0.0186987	0.554967	NONMMUT007282	NONMMUT007282	NA	ncRNA	chr10	-	NA	109875531	109878837
TC1000002946.mm.1	1.3744	up	0.012484	0.546476	NONMMUT007567	NONMMUT007567	NA	ncRNA	chr10	-	NA	117837512	117839197
TC1000002961.mm.1	1.459	up	0.0401574	0.602383	AB339928	uc029rgz.1	NA	ncRNA	chr10	-	NA	118258682	118258708
TC1000002966.mm.1	1.20355	up	0.039867	0.602174	AB339834	uc029rhf.1	NA	ncRNA	chr10	-	NA	118260693	118260741
TC1000003212.mm.1	1.33921	up	0.0168491	0.551814	Gm20746	XM_003688879	predicted gene, 20746	pseudogene	chr10	-	XM_003688879	130592136	130594245
TC1100000001.mm.1	1.15447	up	0.00949742	0.539983	Pisd-ps1	NR_003517	phosphatidylserine decarboxylase, pseudogene 1	pseudogene	chr11	+	NR_003517	3123861	3160339
TC1100000006.mm.1	1.19525	up	0.0190001	0.556	NONMMUT008248	NONMMUT008248	NA	ncRNA	chr11	+	NA	3214469	3215243
TC1100000135.mm.1	1.39851	up	0.00016293	0.53309	NONMMUT008590	NONMMUT008590	NA	ncRNA	chr11	+	NA	11716975	11717397
TC1100000201.mm.1	1.26457	up	0.0228901	0.569815	NONMMUT008783	NONMMUT008783	NA	ncRNA	chr11	+	NA	20550622	20551735
TC1100000289.mm.1	1.14307	up	0.0344298	0.595398	NONMMUT009033	NONMMUT009033	NA	ncRNA	chr11	+	NA	29186219	29187005
TC1100000303.mm.1	1.36665	up	0.0233195	0.569815	NONMMUT009072	NONMMUT009072	NA	ncRNA	chr11	+	NA	29696124	29698246
TC1100000304.mm.1	1.29185	up	0.0283916	0.581031	NONMMUT009074	NONMMUT009074	NA	ncRNA	chr11	+	NA	29712004	29713147
TC1100000325.mm.1	1.53253	up	0.000939522	0.53309	NONMMUT009160	NONMMUT009160	NA	ncRNA	chr11	+	NA	31900777	31906290
TC1100000354.mm.1	1.15333	up	0.0408916	0.604182	Gm12115	ENSMUST00000055364	predicted gene 12115	pseudogene	chr11	+	ENSMUST00000055364	33172918	33173368
TC1100000356.mm.1	1.11234	up	0.0393644	0.602087	Gm12118	ENSMUST00000119766	predicted gene 12118	pseudogene	chr11	+	ENSMUST00000119766	33438449	33438980
TC1100000476.mm.1	1.65136	up	0.018449	0.554235	NONMMUT009486	NONMMUT009486	NA	ncRNA	chr11	+	NA	46482301	46483322
TC1100000556.mm.1	1.10541	up	0.0490681	0.62505	Olfr1376-ps1	ENSMUST00000121306	olfactory receptor 1376, pseudogene 1	pseudogene	chr11	+	ENSMUST00000121306	50991798	50992695
TC1100000599.mm.1	1.1707	up	0.0340645	0.594296	Gm11189	ENSMUST00000117979	predicted gene 11189	pseudogene	chr11	+	ENSMUST00000117979	53200684	53201058
TC1100000626.mm.1	1.17396	up	0.0380833	0.600075	NONMMUT009787	NONMMUT009787	NA	ncRNA	chr11	+	NA	54438593	54439674
TC1100000627.mm.1	1.30375	up	0.0488263	0.62505	NONMMUT009788	NONMMUT009788	NA	ncRNA	chr11	+	NA	54445376	54447787
TC1100000813.mm.1	1.11922	up	0.047451	0.620826	Gm12283	ENSMUST00000128292	predicted gene 12283	ncRNA	chr11	+	ENSMUST00000128292	62761236	62765554
TC1100000999.mm.1	1.17889	up	0.0199586	0.558206	NONMMUT010611	NONMMUT010611	NA	ncRNA	chr11	+	NA	72628236	72630068
TC1100001001.mm.1	1.24401	up	0.0322459	0.592102	NONMMUT010613	NONMMUT010613	NA	ncRNA	chr11	+	NA	72633715	72635821
TC1100001079.mm.1	1.21171	up	0.0155138	0.548674	NONMMUT010738	NONMMUT010738	NA	ncRNA	chr11	+	NA	75694254	75696644
TC1100001085.mm.1	1.25968	up	0.00812255	0.539017	NONMMUT010745	NONMMUT010745	NA	ncRNA	chr11	+	NA	75759429	75761195
TC1100001129.mm.1	1.16752	up	0.0142111	0.546476	Gm12734	ENSMUST00000120228	predicted gene 12734	pseudogene	chr11	+	ENSMUST00000120228	77542133	77545429
TC1100001178.mm.1	1.33141	up	0.000157723	0.53309	NONMMUT010956	NONMMUT010956	NA	ncRNA	chr11	+	NA	79366344	79370068
TC1100001180.mm.1	1.28186	up	0.00456121	0.53309	NONMMUT010963	NONMMUT010963	NA	ncRNA	chr11	+	NA	79518099	79522073
TC1100001217.mm.1	1.13505	up	0.0249678	0.576061	KnowTID_00001165	KnowTID_00001165	NA	ncRNA	chr11	+	NA	81973692	81975313
TC1100001243.mm.1	1.41979	up	0.0123477	0.546476	AI662270	NR_015519	expressed sequence AI662270	ncRNA	chr11	+	NR_015519	83223576	83226604
TC1100001244.mm.1	1.3831	up	8.47643e-05	0.53309	Gm11427	ENSMUST00000117952	predicted gene 11427	pseudogene	chr11	+	ENSMUST00000117952	83254196	83260534
TC1100001258.mm.1	1.19636	up	0.0127943	0.546476	NONMMUT011141	NONMMUT011141	NA	ncRNA	chr11	+	NA	83675007	83675924
TC1100001512.mm.1	1.13034	up	0.0479348	0.621495	NONMMUT011738	NONMMUT011738	NA	ncRNA	chr11	+	NA	96739905	96742577
TC1100001762.mm.1	1.15601	up	0.0136315	0.546476	Gm11652	ENSMUST00000117842	predicted gene 11652	pseudogene	chr11	+	ENSMUST00000117842	105773518	105774784
TC1100002105.mm.1	1.53264	up	0.0307731	0.587646	AB341370	uc029rkh.1	NA	ncRNA	chr11	-	NA	4002906	4002931
TC1100002211.mm.1	1.16919	up	0.0044694	0.53309	Gm11991	ENSMUST00000119652	predicted gene 11991	pseudogene	chr11	-	ENSMUST00000119652	8884223	8885296
TC1100002216.mm.1	1.16483	up	0.0381575	0.600075	Eif3s6-ps1	ENSMUST00000117907	eukaryotic translation initiation factor 3, subunit 6, pseudogene 1	pseudogene	chr11	-	ENSMUST00000117907	9737152	9737621
TC1100002289.mm.1	1.21456	up	0.0282465	0.581031	NONMMUT008746	NONMMUT008746	NA	ncRNA	chr11	-	NA	20068863	20070502
TC1100002291.mm.1	1.43092	up	0.00701292	0.538479	NONMMUT008749	NONMMUT008749	NA	ncRNA	chr11	-	NA	20104153	20106709
TC1100002459.mm.1	1.136	up	0.0429066	0.612066	NONMMUT009137	NONMMUT009137	NA	ncRNA	chr11	-	NA	31446498	31455208
TC1100002498.mm.1	1.27406	up	0.0201873	0.559442	NONMMUT009246	NONMMUT009246	NA	ncRNA	chr11	-	NA	34303937	34307161
TC1100002499.mm.1	1.29705	up	0.0375698	0.600075	NONMMUT009248	NONMMUT009248	NA	ncRNA	chr11	-	NA	34352132	34354173
TC1100002626.mm.1	1.20703	up	0.0114388	0.546476	Gm12178	ENSMUST00000120545	predicted gene 12178	pseudogene	chr11	-	ENSMUST00000120545	48289984	48290313
TC1100002632.mm.1	1.11856	up	0.0350247	0.595964	NONMMUT009520	NONMMUT009520	NA	ncRNA	chr11	-	NA	48769346	48773192
TC1100002651.mm.1	1.14527	up	0.00673762	0.538479	NONMMUT009540	NONMMUT009540	NA	ncRNA	chr11	-	NA	49086027	49087163
TC1100002767.mm.1	1.18408	up	0.0205364	0.560129	Gm12229	ENSMUST00000120487	predicted gene 12229	pseudogene	chr11	-	ENSMUST00000120487	54746357	54746824
TC1100002771.mm.1	1.16326	up	0.0353157	0.595964	NONMMUT009819	NONMMUT009819	NA	ncRNA	chr11	-	NA	54947003	54950057
TC1100002774.mm.1	1.16949	up	0.0242923	0.573638	NONMMUT009823	NONMMUT009823	NA	ncRNA	chr11	-	NA	55109375	55111826
TC1100002905.mm.1	1.11466	up	0.0499355	0.62505	NONMMUT010080	NONMMUT010080	NA	ncRNA	chr11	-	NA	61169552	61172306
TC1100002926.mm.1	1.20304	up	0.00107206	0.53309	NONMMUT010118	NONMMUT010118	NA	ncRNA	chr11	-	NA	61878737	61881452
TC1100002965.mm.1	1.11281	up	0.0424361	0.611993	Hmgb1-ps3	ENSMUST00000118415	high mobility group box 1, pseudogene 3	pseudogene	chr11	-	ENSMUST00000118415	63846183	63846818
TC1100003091.mm.1	1.13532	up	0.0110362	0.546476	NONMMUT010494	NONMMUT010494	NA	ncRNA	chr11	-	NA	70243276	70245860
TC1100003186.mm.1	1.13013	up	0.0283788	0.581031	Gm12331	ENSMUST00000119927	predicted gene 12331	pseudogene	chr11	-	ENSMUST00000119927	74077519	74078140
TC1100003230.mm.1	1.13114	up	0.0245703	0.574601	NONMMUT010733	NONMMUT010733	NA	ncRNA	chr11	-	NA	75623576	75626721
TC1100003261.mm.1	1.16234	up	0.0223472	0.567052	Gm12344	ENSMUST00000117087	predicted gene 12344	pseudogene	chr11	-	ENSMUST00000117087	77107852	77108180
TC1100003346.mm.1	1.12788	up	0.0246221	0.574601	C030013C21Rik	ENSMUST00000133400	RIKEN cDNA C030013C21 gene	ncRNA	chr11	-	ENSMUST00000133400	80507398	80509106
TC1100003383.mm.1	1.3013	up	0.00496142	0.534517	KnowTID_00001294	KnowTID_00001294	NA	ncRNA	chr11	-	NA	83023752	83024342
TC1100003385.mm.1	1.35565	up	0.0213181	0.56281	Slfn10-ps	NR_073523	schlafen 10, pseudogene	pseudogene	chr11	-	NR_073523	83028123	83040533
TC1100003590.mm.1	1.11468	up	0.0240424	0.572382	NONMMUT011640	NONMMUT011640	NA	ncRNA	chr11	-	NA	95352741	95356874
TC1100003845.mm.1	1.22162	up	0.0246967	0.574601	NONMMUT012167	NONMMUT012167	NA	ncRNA	chr11	-	NA	102535036	102536640
TC1100003942.mm.1	1.11781	up	0.0185391	0.554235	Gm11708	ENSMUST00000119530	predicted gene 11708	pseudogene	chr11	-	ENSMUST00000119530	107003909	107004740
TC1100004029.mm.1	1.13156	up	0.00979754	0.539983	2610035D17Rik	NR_015556	RIKEN cDNA 2610035D17 gene	ncRNA	chr11	-	NR_015556	113043884	113201839
TC1100004030.mm.1	1.17118	up	0.0279371	0.581031	NONMMUT012619	NONMMUT012619	NA	ncRNA	chr11	-	NA	113138583	113139146
TC1100004086.mm.1	1.31972	up	0.000314603	0.53309	NONMMUT012749	NONMMUT012749	NA	ncRNA	chr11	-	NA	115672840	115673859
TC1100004087.mm.1	1.39497	up	8.89748e-05	0.53309	NONMMUT012750	NONMMUT012750	NA	ncRNA	chr11	-	NA	115695127	115697862
TC1100004237.mm.1	1.24947	up	0.00318053	0.53309	NONMMUT013158	NONMMUT013158	NA	ncRNA	chr11	-	NA	120975956	120980577
TC1100004245.mm.1	1.16996	up	0.00727649	0.538479	Gm11793	ENSMUST00000120433	predicted gene 11793	pseudogene	chr11	-	ENSMUST00000120433	121106147	121107127
TC1100004258.mm.1	1.15122	up	0.0210515	0.560129	Gm12587	ENSMUST00000120180	predicted gene 12587	pseudogene	chr11	-	ENSMUST00000120180	121886542	121886968
TC1200000011.mm.1	1.1539	up	0.0128203	0.546476	NONMMUT013230	NONMMUT013230	NA	ncRNA	chr12	+	NA	3485183	3486902
TC1200000067.mm.1	1.26313	up	0.00789506	0.538647	NONMMUT013370	NONMMUT013370	NA	ncRNA	chr12	+	NA	8572168	8590344
TC1200000153.mm.1	1.23975	up	0.0137457	0.546476	Gm10480	XM_001480439	predicted gene 10480	pseudogene	chr12	+	XM_001480439	18195513	18217757
TC1200000160.mm.1	1.1719	up	0.0186189	0.554733	NONMMUT013559	NONMMUT013559	NA	ncRNA	chr12	+	NA	19075083	19409690
TC1200000212.mm.1	1.21918	up	0.0035251	0.53309	NONMMUT013705	NONMMUT013705	NA	ncRNA	chr12	+	NA	25026853	25028177
TC1200000361.mm.1	1.32153	up	0.00918237	0.539983	NONMMUT014025	NONMMUT014025	NA	ncRNA	chr12	+	NA	40488795	40492706
TC1200000362.mm.1	1.28818	up	0.01423	0.546476	NONMMUT014026	NONMMUT014026	NA	ncRNA	chr12	+	NA	40504830	40506877
TC1200000638.mm.1	1.13745	up	0.0154048	0.548674	NONMMUT014626	NONMMUT014626	NA	ncRNA	chr12	+	NA	73199037	73202755
TC1200000642.mm.1	1.15306	up	0.0193039	0.556	KnowTID_00001448	KnowTID_00001448	NA	ncRNA	chr12	+	NA	73355081	73361991
TC1200000648.mm.1	1.24833	up	0.00543456	0.534517	NONMMUT014646	NONMMUT014646	NA	ncRNA	chr12	+	NA	73656262	73658189
TC1200000649.mm.1	1.35985	up	0.000397974	0.53309	NONMMUT014647	NONMMUT014647	NA	ncRNA	chr12	+	NA	73679167	73680494
TC1200000723.mm.1	1.16895	up	0.00183413	0.53309	NONMMUT014793	NONMMUT014793	NA	ncRNA	chr12	+	NA	79546114	79549168
TC1200000886.mm.1	1.10276	up	0.024684	0.574601	Gm2022	NM_001177574	predicted pseudogene 2022	pseudogene	chr12	+	NM_001177574	87892834	87896722
TC1200000891.mm.1	1.23169	up	0.0114362	0.546476	Gm16368	ENSMUST00000177720	predicted pseudogene 16368	pseudogene	chr12	+	ENSMUST00000177720	88083697	88084131
TC1200001013.mm.1	1.12813	up	0.0377865	0.600075	NONMMUT015454	NONMMUT015454	NA	ncRNA	chr12	+	NA	102366059	102367124
TC1200001014.mm.1	1.32837	up	0.0158441	0.54914	NONMMUT015455	NONMMUT015455	NA	ncRNA	chr12	+	NA	102384168	102386108
TC1200001221.mm.1	1.1982	up	0.0258539	0.577449	Rps19-ps6	ENSMUST00000181233	ribosomal protein S19, pseudogene 6	pseudogene	chr12	+	ENSMUST00000181233	110898114	110898551
TC1200001222.mm.1	1.14129	up	0.0391954	0.602087	NONMMUT015941	NONMMUT015941	NA	ncRNA	chr12	+	NA	110919382	110922220
TC1200001318.mm.1	1.16936	up	0.0317002	0.590103	NONMMUT016150	NONMMUT016150	NA	ncRNA	chr12	+	NA	117630014	117633780
TC1200001323.mm.1	1.25588	up	0.0263255	0.577649	NONMMUT016156	NONMMUT016156	NA	ncRNA	chr12	+	NA	117759151	117759734
TC1200001347.mm.1	1.60954	up	0.00503734	0.534517	Dnmt3aos	NR_045884	DNA methyltransferase 3A, opposite strand	antisense	chr12	-	NR_045884	3859293	3862244
TC1200001529.mm.1	1.20294	up	0.00890757	0.539983	NONMMUT013646	NONMMUT013646	NA	ncRNA	chr12	-	NA	24213226	24217326
TC1200001706.mm.1	1.10294	up	0.0240574	0.572382	NONMMUT014125	NONMMUT014125	NA	ncRNA	chr12	-	NA	50438849	50440417
TC1200001714.mm.1	1.14975	up	0.00705563	0.538479	NONMMUT014142	NONMMUT014142	NA	ncRNA	chr12	-	NA	51384100	51405609
TC1200001726.mm.1	1.10642	up	0.0324257	0.592102	NONMMUT014164	NONMMUT014164	NA	ncRNA	chr12	-	NA	51907884	51909723
TC1200001772.mm.1	1.26447	up	0.0310431	0.588863	NONMMUT014272	NONMMUT014272	NA	ncRNA	chr12	-	NA	55679387	55680997
TC1200001831.mm.1	1.13892	up	0.00430054	0.53309	NONMMUT014392	NONMMUT014392	NA	ncRNA	chr12	-	NA	64980630	64982936
TC1200001918.mm.1	1.15303	up	0.00380245	0.53309	NONMMUT014633	NONMMUT014633	NA	ncRNA	chr12	-	NA	73322867	73335368
TC1200001924.mm.1	1.10746	up	0.0193709	0.556	Gm15283	ENSMUST00000125308	predicted gene 15283	processed_transcript	chr12	-	ENSMUST00000125308	73926481	73949785
TC1200001946.mm.1	1.26795	up	0.000841276	0.53309	KnowTID_00001624	KnowTID_00001624	NA	ncRNA	chr12	-	NA	76344525	76345381
TC1200001978.mm.1	1.25864	up	0.0122945	0.546476	NONMMUT014783	NONMMUT014783	NA	ncRNA	chr12	-	NA	79150936	79151932
TC1200002019.mm.1	1.22255	up	0.0411087	0.605277	NONMMUT014880	NONMMUT014880	NA	ncRNA	chr12	-	NA	81405337	81410400
TC1200002052.mm.1	1.15721	up	0.0366391	0.597892	NONMMUT014971	NONMMUT014971	NA	ncRNA	chr12	-	NA	83635823	83636702
TC1200002058.mm.1	1.32461	up	0.00827044	0.539017	NONMMUT014988	NONMMUT014988	NA	ncRNA	chr12	-	NA	83911351	83915276
TC1200002124.mm.1	1.24116	up	0.00607898	0.538181	NONMMUT015136	NONMMUT015136	NA	ncRNA	chr12	-	NA	87370662	87374296
TC1200002137.mm.1	1.29189	up	0.0133043	0.546476	Gm2022	ENSMUST00000179468	predicted pseudogene 2022	pseudogene	chr12	-	ENSMUST00000179468	88249666	88250100
TC1200002259.mm.1	1.21084	up	0.02021	0.559837	NONMMUT015471	NONMMUT015471	NA	ncRNA	chr12	-	NA	102859741	102861449
TC1200002291.mm.1	1.18481	up	0.0477812	0.620826	Serpina3e-ps	ENSMUST00000165968	serine (or cysteine) peptidase inhibitor, clade A, member 3E, pseudogene	pseudogene	chr12	-	ENSMUST00000165968	104189517	104192926
TC1200002384.mm.1	1.11773	up	0.0465192	0.61775	NONMMUT015905	NONMMUT015905	NA	ncRNA	chr12	-	NA	110567480	110568081
TC1200002514.mm.1	1.18891	up	0.00374742	0.53309	NONMMUT016177	NONMMUT016177	NA	ncRNA	chr12	-	NA	119259267	119264263
TC1200002611.mm.1	1.41712	up	0.0117875	0.546476	Ighv1-19-1	NCBI_Gene:668493:presumedTranscript_1	Ighv1-19-1 immunoglobulin heavy variable 1-19-1	pseudogene	chr12	-	NCBI_Gene:668493:presumedTranscript_1	114704147	114704440
TC1300000007.mm.1	1.39472	up	0.0214095	0.563707	NONMMUT016217	NONMMUT016217	NA	ncRNA	chr13	+	NA	3540619	3543080
TC1300000008.mm.1	1.26937	up	0.0176081	0.551814	NONMMUT016220	NONMMUT016220	NA	ncRNA	chr13	+	NA	3562385	3563618
TC1300000051.mm.1	1.30663	up	0.0194599	0.556	NONMMUT016312	NONMMUT016312	NA	ncRNA	chr13	+	NA	9102989	9104072
TC1300000063.mm.1	1.34824	up	0.0273859	0.581031	NONMMUT016330	NONMMUT016330	NA	ncRNA	chr13	+	NA	9586209	9586941
TC1300000074.mm.1	1.3583	up	0.0150058	0.548674	NONMMUT016373	NONMMUT016373	NA	ncRNA	chr13	+	NA	12613881	12621699
TC1300000088.mm.1	1.15211	up	0.0447703	0.615036	KnowTID_00001736	KnowTID_00001736	NA	ncRNA	chr13	+	NA	13514738	13515817
TC1300000152.mm.1	1.17035	up	0.0313375	0.58921	NONMMUT016540	NONMMUT016540	NA	ncRNA	chr13	+	NA	20271905	20274039
TC1300000154.mm.1	1.19867	up	0.0206145	0.560129	NONMMUT016543	NONMMUT016543	NA	ncRNA	chr13	+	NA	20501941	20503877
TC1300000313.mm.1	1.46655	up	0.00232991	0.53309	Gm26735	ENSMUST00000180992	predicted gene, 26735	ncRNA	chr13	+	ENSMUST00000180992	28943048	28951671
TC1300000379.mm.1	1.13003	up	0.0310938	0.588916	Gm11395	ENSMUST00000181011	predicted gene 11395	pseudogene	chr13	+	ENSMUST00000181011	33741240	33742038
TC1300000422.mm.1	1.16154	up	0.00922693	0.539983	NONMMUT017033	NONMMUT017033	NA	ncRNA	chr13	+	NA	37089454	37090737
TC1300000520.mm.1	1.30907	up	0.00963532	0.539983	KnowTID_00001787	KnowTID_00001787	NA	ncRNA	chr13	+	NA	45099957	45117727
TC1300000654.mm.1	1.22149	up	0.00287085	0.53309	NONMMUT017656	NONMMUT017656	NA	ncRNA	chr13	+	NA	55285961	55288340
TC1300000905.mm.1	1.21638	up	0.00139808	0.53309	NONMMUT018353	NONMMUT018353	NA	ncRNA	chr13	+	NA	74692223	74693680
TC1300000914.mm.1	1.37208	up	0.0234414	0.570728	NONMMUT018367	NONMMUT018367	NA	ncRNA	chr13	+	NA	75727279	75729174
TC1300000932.mm.1	1.56973	up	0.000438149	0.53309	NONMMUT018391	NONMMUT018391	NA	ncRNA	chr13	+	NA	76941668	76944077
TC1300001045.mm.1	1.26813	up	0.0151815	0.548674	NONMMUT018657	NONMMUT018657	NA	ncRNA	chr13	+	NA	93317427	93319075
TC1300001090.mm.1	1.23561	up	0.0208129	0.560129	NONMMUT018736	NONMMUT018736	NA	ncRNA	chr13	+	NA	96556232	96559111
TC1300001091.mm.1	1.39664	up	0.00623745	0.538479	NONMMUT018737	NONMMUT018737	NA	ncRNA	chr13	+	NA	96576630	96577923
TC1300001172.mm.1	1.26254	up	0.0381574	0.600075	KnowTID_00001931	KnowTID_00001931	NA	ncRNA	chr13	+	NA	104287342	104287696
TC1300001213.mm.1	1.12005	up	0.0190357	0.556	NONMMUT019225	NONMMUT019225	NA	ncRNA	chr13	+	NA	108796979	108799588
TC1300001218.mm.1	1.17198	up	0.031328	0.58921	NONMMUT019232	NONMMUT019232	NA	ncRNA	chr13	+	NA	109344633	109351655
TC1300001299.mm.1	1.43746	up	0.003056	0.53309	NONMMUT019385	NONMMUT019385	NA	ncRNA	chr13	+	NA	113814050	113815735
TC1300001300.mm.1	1.20002	up	0.0478072	0.620826	NONMMUT019386	NONMMUT019386	NA	ncRNA	chr13	+	NA	113822425	113825725
TC1300001303.mm.1	1.26494	up	0.0314183	0.58921	NONMMUT019389	NONMMUT019389	NA	ncRNA	chr13	+	NA	113943143	113944716
TC1300001304.mm.1	1.43995	up	0.00748911	0.538479	NONMMUT019390	NONMMUT019390	NA	ncRNA	chr13	+	NA	113975018	113976161
TC1300001305.mm.1	1.51004	up	0.00708078	0.538479	NONMMUT019391	NONMMUT019391	NA	ncRNA	chr13	+	NA	113977457	113978875
TC1300001306.mm.1	1.30847	up	0.0291011	0.582042	NONMMUT019392	NONMMUT019392	NA	ncRNA	chr13	+	NA	113981482	113982959
TC1300001307.mm.1	1.34343	up	0.00469929	0.53309	NONMMUT019393	NONMMUT019393	NA	ncRNA	chr13	+	NA	113991229	113993126
TC1300001308.mm.1	1.36593	up	0.0253	0.576132	NONMMUT019394	NONMMUT019394	NA	ncRNA	chr13	+	NA	114010880	114012722
TC1300001309.mm.1	1.44717	up	0.0150126	0.548674	NONMMUT019395	NONMMUT019395	NA	ncRNA	chr13	+	NA	114013583	114020631
TC1300001311.mm.1	1.41573	up	0.00789339	0.538647	NONMMUT019398	NONMMUT019398	NA	ncRNA	chr13	+	NA	114096297	114099563
TC1300001312.mm.1	1.34958	up	0.00931099	0.539983	NONMMUT019399	NONMMUT019399	NA	ncRNA	chr13	+	NA	114102672	114105566
TC1300001313.mm.1	1.1769	up	0.0136321	0.546476	NONMMUT019402	NONMMUT019402	NA	ncRNA	chr13	+	NA	114127253	114128999
TC1300001425.mm.1	1.20918	up	0.0304556	0.586387	NONMMUT016338	NONMMUT016338	NA	ncRNA	chr13	-	NA	9740687	9742332
TC1300001450.mm.1	1.49875	up	0.00188581	0.53309	NONMMUT016372	NONMMUT016372	NA	ncRNA	chr13	-	NA	12609901	12613172
TC1300001451.mm.1	1.59199	up	0.0118725	0.546476	Gpr137b-ps	NR_003568	G protein-coupled receptor 137B, pseudogene	ncRNA	chr13	-	NR_003568	12614065	12650395
TC1300001462.mm.1	1.57289	up	0.0163531	0.549889	NONMMUT016390	NONMMUT016390	NA	ncRNA	chr13	-	NA	13383492	13385339
TC1300001467.mm.1	1.31055	up	0.00314197	0.53309	KnowTID_00001979	KnowTID_00001979	NA	ncRNA	chr13	-	NA	13890141	13890519
TC1300001763.mm.1	1.22847	up	0.00170935	0.53309	Serpinb1-ps1	ENSMUST00000118548	serine (or cysteine) peptidase inhibitor, clade B, member 1, pseudogene	pseudogene	chr13	-	ENSMUST00000118548	32859959	32863170
TC1300001765.mm.1	1.19662	up	0.00771245	0.538479	Gm11382	ENSMUST00000140484	predicted pseudogene 11382	pseudogene	chr13	-	ENSMUST00000140484	32938524	32938691
TC1300001773.mm.1	1.16996	up	0.0266802	0.577874	Gm26701	ENSMUST00000181571	predicted gene, 26701	pseudogene	chr13	-	ENSMUST00000181571	33700473	33701102
TC1300001774.mm.1	1.15247	up	0.00998511	0.540311	Gm11394	ENSMUST00000181421	predicted gene 11394	pseudogene	chr13	-	ENSMUST00000181421	33729033	33729849
TC1300001855.mm.1	1.20752	up	0.0153686	0.548674	NONMMUT017116	NONMMUT017116	NA	ncRNA	chr13	-	NA	40948889	40949631
TC1300001948.mm.1	1.16607	up	0.0117048	0.546476	NONMMUT017394	NONMMUT017394	NA	ncRNA	chr13	-	NA	48652694	48654009
TC1300002008.mm.1	1.60314	up	0.00196264	0.53309	KnowTID_00002055	KnowTID_00002055	NA	ncRNA	chr13	-	NA	52554357	52561221
TC1300002166.mm.1	1.12917	up	0.00112597	0.53309	Gm7664	XM_981561	predicted gene 7664	pseudogene	chr13	-	XM_981561	62528210	62528959
TC1300002203.mm.1	1.71955	up	0.00225624	0.53309	NONMMUT017991	NONMMUT017991	NA	ncRNA	chr13	-	NA	64361876	64363134
TC1300002408.mm.1	1.13624	up	0.0400792	0.602383	NONMMUT018600	NONMMUT018600	NA	ncRNA	chr13	-	NA	90995633	90998662
TC1300002450.mm.1	1.12351	up	0.00825239	0.539017	NONMMUT018701	NONMMUT018701	NA	ncRNA	chr13	-	NA	94628099	94628437
TC1300002480.mm.1	1.17186	up	0.0369479	0.599083	NONMMUT018762	NONMMUT018762	NA	ncRNA	chr13	-	NA	97172142	97175959
TC1300002482.mm.1	1.28631	up	0.0259536	0.577449	NONMMUT018764	NONMMUT018764	NA	ncRNA	chr13	-	NA	97185793	97188537
TC1300002508.mm.1	1.18119	up	0.022099	0.565645	NONMMUT018826	NONMMUT018826	NA	ncRNA	chr13	-	NA	98798611	98801410
TC1300002533.mm.1	1.44299	up	0.0103601	0.543607	Naip3	ENSMUST00000118082	NLR family, apoptosis inhibitory protein 3	pseudogene	chr13	-	ENSMUST00000118082	100339485	100378960
TC1300002545.mm.1	1.13491	up	0.0193485	0.556	Gm10257	XM_003084942	predicted gene 10257	pseudogene	chr13	-	XM_003084942	100946405	100946815
TC1300002590.mm.1	1.29235	up	0.0334958	0.593587	NONMMUT018998	NONMMUT018998	NA	ncRNA	chr13	-	NA	103889416	103894908
TC1300002618.mm.1	1.15572	up	0.00924929	0.539983	NONMMUT019048	NONMMUT019048	NA	ncRNA	chr13	-	NA	106851900	106853846
TC1300002669.mm.1	1.44704	up	0.0323357	0.592102	Gm9025	ENSMUST00000122415	predicted gene 9025	pseudogene	chr13	-	ENSMUST00000122415	111882393	111884177
TC1300002714.mm.1	1.39316	up	0.0193526	0.556	NONMMUT019423	NONMMUT019423	NA	ncRNA	chr13	-	NA	114833082	114835695
TC1300002724.mm.1	1.15309	up	0.0464593	0.61775	KnowTID_00002231	KnowTID_00002231	NA	ncRNA	chr13	-	NA	116850844	116852228
TC1300002732.mm.1	1.1027	up	0.0395435	0.602174	Gm6421	ENSMUST00000077016	predicted pseudogene 6421	pseudogene	chr13	-	ENSMUST00000077016	117357909	117358677
TC1400000044.mm.1	1.13909	up	0.0429582	0.612066	Gm3348	ENSMUST00000177813	predicted gene 3348	pseudogene	chr14	+	ENSMUST00000177813	5385805	5386651
TC1400000049.mm.1	1.15247	up	0.027847	0.581031	Gm3170	ENSMUST00000168753	predicted gene 3170	pseudogene	chr14	+	ENSMUST00000168753	5738334	5739177
TC1400000052.mm.1	1.15201	up	0.0325068	0.592219	Gm17046	ENSMUST00000168078	predicted gene 17046	pseudogene	chr14	+	ENSMUST00000168078	5877076	5877925
TC1400000054.mm.1	1.17503	up	0.0127563	0.546476	Gm17048	ENSMUST00000179266	predicted gene 17048	pseudogene	chr14	+	ENSMUST00000179266	5958445	5959291
TC1400000056.mm.1	1.15347	up	0.0233061	0.569815	Gm17045	ENSMUST00000178600	predicted gene 17045	pseudogene	chr14	+	ENSMUST00000178600	6034967	6035810
TC1400000064.mm.1	1.16455	up	0.00932375	0.539983	Gm5456	ENSMUST00000170706	predicted gene 5456	pseudogene	chr14	+	ENSMUST00000170706	7241442	7242290
TC1400000067.mm.1	1.18481	up	0.00456078	0.53309	Gm17121	ENSMUST00000170414	predicted gene 17121	pseudogene	chr14	+	ENSMUST00000170414	7565259	7566105
TC1400000129.mm.1	1.15166	up	0.047397	0.620826	NONMMUT019724	NONMMUT019724	NA	ncRNA	chr14	+	NA	16304511	16308324
TC1400000188.mm.1	1.20144	up	0.0449145	0.615036	NONMMUT019897	NONMMUT019897	NA	ncRNA	chr14	+	NA	21268367	21270323
TC1400000201.mm.1	1.15283	up	0.0243645	0.573638	NONMMUT019921	NONMMUT019921	NA	ncRNA	chr14	+	NA	21838876	21840091
TC1400000208.mm.1	1.35071	up	0.000949295	0.53309	NONMMUT019934	NONMMUT019934	NA	ncRNA	chr14	+	NA	22242350	22247056
TC1400000274.mm.1	1.18226	up	0.00329435	0.53309	NONMMUT020121	NONMMUT020121	NA	ncRNA	chr14	+	NA	27308025	27330197
TC1400000275.mm.1	1.16086	up	0.0423032	0.61174	NONMMUT020123	NONMMUT020123	NA	ncRNA	chr14	+	NA	27343852	27346459
TC1400000330.mm.1	1.13733	up	0.0143675	0.546825	NONMMUT020246	NONMMUT020246	NA	ncRNA	chr14	+	NA	31511349	31512150
TC1400000374.mm.1	1.202	up	0.0259758	0.577449	NONMMUT020333	NONMMUT020333	NA	ncRNA	chr14	+	NA	34313422	34314489
TC1400000512.mm.1	1.19146	up	0.0221185	0.565645	NONMMUT020642	NONMMUT020642	NA	ncRNA	chr14	+	NA	47312854	47317487
TC1400000570.mm.1	1.18026	up	0.0344216	0.595398	NONMMUT020727	NONMMUT020727	NA	ncRNA	chr14	+	NA	50834619	50836479
TC1400000603.mm.1	1.10229	up	0.0301192	0.586387	NONMMUT020781	NONMMUT020781	NA	ncRNA	chr14	+	NA	52078858	52079672
TC1400000642.mm.1	1.1907	up	0.0236876	0.571043	Rps19-ps2	ENSMUST00000100614	ribosomal protein S19, pseudogene 2	pseudogene	chr14	+	ENSMUST00000100614	52902793	52903230
TC1400000672.mm.1	1.1907	up	0.0236876	0.571043	Rps19-ps1	ENSMUST00000168472	ribosomal protein S19, pseudogene 1	pseudogene	chr14	+	ENSMUST00000168472	53213730	53214167
TC1400001055.mm.1	1.43792	up	0.0114706	0.546476	NONMMUT021639	NONMMUT021639	NA	ncRNA	chr14	+	NA	75192138	75193203
TC1400001095.mm.1	1.14407	up	0.0108413	0.546476	NONMMUT021761	NONMMUT021761	NA	ncRNA	chr14	+	NA	78858178	78861243
TC1400001205.mm.1	1.11005	up	0.0164515	0.549889	9330188P03Rik	NR_102319	RIKEN cDNA 9330188P03 gene	ncRNA	chr14	+	NR_102319	105588492	105631466
TC1400001328.mm.1	1.22201	up	0.00600308	0.535146	Gm6254	ENSMUST00000085507	predicted gene 6254	pseudogene	chr14	+	ENSMUST00000085507	122117938	122119009
TC1400001329.mm.1	1.11091	up	0.0493984	0.62505	Gm17082	ENSMUST00000166043	predicted gene 17082	pseudogene	chr14	+	ENSMUST00000166043	122121553	122122643
TC1400001355.mm.1	1.18045	up	0.0046581	0.53309	Gm2904	XM_001475316	predicted pseudogene 2904	pseudogene	chr14	-	XM_001475316	3051649	3052513
TC1400001359.mm.1	1.18481	up	0.00456078	0.53309	Gm17222	ENSMUST00000180135	predicted gene 17222	pseudogene	chr14	-	ENSMUST00000180135	3210975	3211821
TC1400001386.mm.1	1.10441	up	0.0283037	0.581031	Gm26552	ENSMUST00000180399	predicted gene, 26552	processed_transcript	chr14	-	ENSMUST00000180399	5129365	5221712
TC1400001395.mm.1	1.12065	up	0.0115343	0.546476	Gm26893	ENSMUST00000180602	predicted gene, 26893	processed_transcript	chr14	-	ENSMUST00000180602	5514087	5574342
TC1400001542.mm.1	1.29764	up	0.0109143	0.546476	NONMMUT019856	NONMMUT019856	NA	ncRNA	chr14	-	NA	20541603	20544695
TC1400001555.mm.1	1.16073	up	0.00342145	0.53309	NONMMUT019904	NONMMUT019904	NA	ncRNA	chr14	-	NA	21282813	21290611
TC1400001932.mm.1	1.12497	up	0.0441923	0.614345	NONMMUT020636	NONMMUT020636	NA	ncRNA	chr14	-	NA	47261832	47262186
TC1400001946.mm.1	1.15318	up	0.00473705	0.53309	NONMMUT020671	NONMMUT020671	NA	ncRNA	chr14	-	NA	48527472	48529670
TC1400002024.mm.1	1.33476	up	0.0142535	0.546476	NONMMUT020782	NONMMUT020782	NA	ncRNA	chr14	-	NA	52084593	52089688
TC1400002026.mm.1	1.19043	up	0.0498109	0.62505	NONMMUT020791	NONMMUT020791	NA	ncRNA	chr14	-	NA	52186929	52188644
TC1400002041.mm.1	1.16023	up	0.0178307	0.551814	Gm6740	ENSMUST00000100617	predicted gene 6740	pseudogene	chr14	-	ENSMUST00000100617	52861767	52862630
TC1400002043.mm.1	1.16023	up	0.0178307	0.551814	Gm6755	ENSMUST00000100598	predicted gene 6755	pseudogene	chr14	-	ENSMUST00000100598	53172727	53173590
TC1400002173.mm.1	1.2519	up	0.0189179	0.556	NONMMUT021111	NONMMUT021111	NA	ncRNA	chr14	-	NA	60223984	60226804
TC1400002198.mm.1	1.31121	up	0.00983174	0.539983	KnowTID_00002494	KnowTID_00002494	NA	ncRNA	chr14	-	NA	61662001	61665123
TC1400002199.mm.1	1.29462	up	0.0282275	0.581031	KnowTID_00002495	KnowTID_00002495	NA	ncRNA	chr14	-	NA	61667220	61670131
TC1400002233.mm.1	1.16709	up	0.0350228	0.595964	5330427O13Rik	XR_141214	RIKEN cDNA 5330427O13 gene	ncRNA	chr14	-	XR_141214	64147857	64150867
TC1400002269.mm.1	1.29557	up	0.0259599	0.577449	NONMMUT021339	NONMMUT021339	NA	ncRNA	chr14	-	NA	66182045	66184297
TC1400002270.mm.1	1.27082	up	0.0278187	0.581031	NONMMUT021340	NONMMUT021340	NA	ncRNA	chr14	-	NA	66239031	66242523
TC1400002282.mm.1	1.22158	up	0.015239	0.548674	NONMMUT021364	NONMMUT021364	NA	ncRNA	chr14	-	NA	66991173	66992407
TC1400002391.mm.1	1.27783	up	0.00591117	0.534517	KnowTID_00002514	KnowTID_00002514	NA	ncRNA	chr14	-	NA	73346518	73349312
TC1400002394.mm.1	1.18793	up	0.020818	0.560129	NONMMUT021592	NONMMUT021592	NA	ncRNA	chr14	-	NA	73383144	73384990
TC1400002414.mm.1	1.12433	up	0.0265102	0.577649	NONMMUT021632	NONMMUT021632	NA	ncRNA	chr14	-	NA	75047919	75067038
TC1400002434.mm.1	1.16896	up	0.0469791	0.620331	NONMMUT021668	NONMMUT021668	NA	ncRNA	chr14	-	NA	75945363	75948165
TC1400002501.mm.1	1.14371	up	0.00779611	0.538479	KnowTID_00002536	KnowTID_00002536	NA	ncRNA	chr14	-	NA	82296111	82296827
TC1400002586.mm.1	1.12072	up	0.00964897	0.539983	NONMMUT021957	NONMMUT021957	NA	ncRNA	chr14	-	NA	97998982	98000303
TC1400002587.mm.1	1.13476	up	0.0331325	0.592892	NONMMUT021958	NONMMUT021958	NA	ncRNA	chr14	-	NA	98044540	98046287
TC1400002591.mm.1	1.14985	up	0.0293281	0.583068	NONMMUT021963	NONMMUT021963	NA	ncRNA	chr14	-	NA	98141085	98142658
TC1400002742.mm.1	1.13546	up	0.0434934	0.613732	NONMMUT022490	NONMMUT022490	NA	ncRNA	chr14	-	NA	121746419	121747291
TC1400002745.mm.1	1.16251	up	0.00929185	0.539983	NONMMUT022495	NONMMUT022495	NA	ncRNA	chr14	-	NA	121936637	121939165
TC1500000018.mm.1	1.12683	up	0.0100041	0.540402	Gm16077	ENSMUST00000121915	predicted gene 16077	pseudogene	chr15	+	ENSMUST00000121915	5092497	5093246
TC1500000038.mm.1	1.32766	up	0.00478211	0.53309	NONMMUT022646	NONMMUT022646	NA	ncRNA	chr15	+	NA	6606394	6607469
TC1500000042.mm.1	1.26128	up	0.0142738	0.546476	NONMMUT022655	NONMMUT022655	NA	ncRNA	chr15	+	NA	6712632	6718095
TC1500000067.mm.1	1.19783	up	0.0190484	0.556	NONMMUT022714	NONMMUT022714	NA	ncRNA	chr15	+	NA	9160981	9163465
TC1500000068.mm.1	1.13996	up	0.0115303	0.546476	NONMMUT022716	NONMMUT022716	NA	ncRNA	chr15	+	NA	9180604	9181002
TC1500000070.mm.1	1.15648	up	0.0393432	0.602087	NONMMUT022720	NONMMUT022720	NA	ncRNA	chr15	+	NA	9200494	9203630
TC1500000173.mm.1	1.10388	up	0.0306141	0.586387	NONMMUT022937	NONMMUT022937	NA	ncRNA	chr15	+	NA	26688400	26691667
TC1500000200.mm.1	1.19342	up	0.0171678	0.551814	NONMMUT023003	NONMMUT023003	NA	ncRNA	chr15	+	NA	31240881	31244691
TC1500000229.mm.1	1.24155	up	0.012891	0.546476	KnowTID_00002705	KnowTID_00002705	NA	ncRNA	chr15	+	NA	33836439	33837632
TC1500000311.mm.1	1.16034	up	0.0270001	0.57967	AU022793	NR_045719	expressed sequence AU022793	ncRNA	chr15	+	NR_045719	39962649	39967515
TC1500000359.mm.1	1.12036	up	0.0319815	0.591041	KnowTID_00002738	KnowTID_00002738	NA	ncRNA	chr15	+	NA	45632539	45653608
TC1500000457.mm.1	1.2654	up	0.0095125	0.539983	KnowTID_00002770	KnowTID_00002770	NA	ncRNA	chr15	+	NA	62235585	62236490
TC1500000475.mm.1	1.15178	up	0.0231938	0.569815	Gm5046	ENSMUST00000100608	predicted gene 5046	pseudogene	chr15	+	ENSMUST00000100608	65015156	65015467
TC1500000483.mm.1	1.11178	up	0.0246569	0.574601	NONMMUT023799	NONMMUT023799	NA	ncRNA	chr15	+	NA	66301875	66311065
TC1500000548.mm.1	1.13635	up	0.0271459	0.580485	KnowTID_00002790	KnowTID_00002790	NA	ncRNA	chr15	+	NA	74933550	74937583
TC1500000597.mm.1	1.1491	up	0.00819189	0.539017	NONMMUT024032	NONMMUT024032	NA	ncRNA	chr15	+	NA	76542307	76544606
TC1500000639.mm.1	1.11834	up	0.0450076	0.615036	KnowTID_00002802	KnowTID_00002802	NA	ncRNA	chr15	+	NA	78179314	78180747
TC1500000891.mm.1	1.18089	up	0.0299043	0.586197	Tcea1-ps1	ENSMUST00000117942	transcription elongation factor A (SII) 1, pseudogene 1	pseudogene	chr15	+	ENSMUST00000117942	90882615	90883518
TC1500000911.mm.1	1.10596	up	0.0350381	0.595964	NONMMUT024693	NONMMUT024693	NA	ncRNA	chr15	+	NA	92654716	92658515
TC1500000989.mm.1	1.16985	up	0.0367443	0.598189	KnowTID_00002850	KnowTID_00002850	NA	ncRNA	chr15	+	NA	98872644	98874081
TC1500001132.mm.1	1.50735	up	0.013033	0.546476	NONMMUT025180	NONMMUT025180	NA	ncRNA	chr15	+	NA	103476729	103477791
TC1500001208.mm.1	1.57298	up	0.0139484	0.546476	NONMMUT022746	NONMMUT022746	NA	ncRNA	chr15	-	NA	10590229	10591381
TC1500001380.mm.1	1.18534	up	0.0230121	0.569815	NONMMUT023175	NONMMUT023175	NA	ncRNA	chr15	-	NA	36606467	36606815
TC1500001475.mm.1	1.16376	up	0.00684114	0.538479	NONMMUT023401	NONMMUT023401	NA	ncRNA	chr15	-	NA	46322189	46325142
TC1500001495.mm.1	1.26937	up	0.0353286	0.595964	NONMMUT023436	NONMMUT023436	NA	ncRNA	chr15	-	NA	50755423	50757908
TC1500001498.mm.1	1.37729	up	0.0161229	0.549889	NONMMUT023439	NONMMUT023439	NA	ncRNA	chr15	-	NA	50793846	50796368
TC1500001626.mm.1	1.26396	up	0.0169605	0.551814	NONMMUT023753	NONMMUT023753	NA	ncRNA	chr15	-	NA	63961936	63963884
TC1500001627.mm.1	1.35517	up	0.0146937	0.548489	NONMMUT023754	NONMMUT023754	NA	ncRNA	chr15	-	NA	63981322	63983517
TC1500001726.mm.1	1.11061	up	0.00484749	0.53309	NONMMUT023946	NONMMUT023946	NA	ncRNA	chr15	-	NA	74900310	74934525
TC1500001889.mm.1	1.23533	up	0.0277434	0.581031	D730005E14Rik	NR_030675	RIKEN cDNA D730005E14 gene	ncRNA	chr15	-	NR_030675	79889532	79893138
TC1500001962.mm.1	1.38463	up	0.0134601	0.546476	KnowTID_00003004	KnowTID_00003004	NA	ncRNA	chr15	-	NA	82993370	82995706
TC1500002013.mm.1	1.26412	up	0.0291344	0.582042	NONMMUT024525	NONMMUT024525	NA	ncRNA	chr15	-	NA	86179582	86180648
TC1500002015.mm.1	1.1488	up	0.019721	0.557768	KnowTID_00003013	KnowTID_00003013	NA	ncRNA	chr15	-	NA	86213778	86214367
TC1500002134.mm.1	1.12364	up	0.0206103	0.560129	KnowTID_00003028	KnowTID_00003028	NA	ncRNA	chr15	-	NA	96177793	96181568
TC1600000210.mm.1	1.15945	up	0.0202909	0.560129	AB341359	uc029swh.1	NA	ncRNA	chr16	+	NA	17154072	17154097
TC1600000339.mm.1	1.14681	up	0.0205252	0.560129	NONMMUT025986	NONMMUT025986	NA	ncRNA	chr16	+	NA	23292614	23295487
TC1600000444.mm.1	1.18414	up	0.0387333	0.601571	NONMMUT026290	NONMMUT026290	NA	ncRNA	chr16	+	NA	32436747	32438934
TC1600000455.mm.1	1.23978	up	0.0315392	0.589961	Gm6611	ENSMUST00000163830	predicted gene 6611	pseudogene	chr16	+	ENSMUST00000163830	32923218	32924489
TC1600000691.mm.1	1.1499	up	0.0243694	0.573638	Gm7204	ENSMUST00000062591	predicted pseudogene 7204	pseudogene	chr16	+	ENSMUST00000062591	48218605	48219204
TC1600000706.mm.1	1.10553	up	0.0342078	0.594296	NONMMUT026863	NONMMUT026863	NA	ncRNA	chr16	+	NA	49771928	49773612
TC1600000709.mm.1	1.29143	up	0.0319315	0.590768	NONMMUT026866	NONMMUT026866	NA	ncRNA	chr16	+	NA	49887318	49889425
TC1600000728.mm.1	1.23786	up	0.0432018	0.612972	NONMMUT026917	NONMMUT026917	NA	ncRNA	chr16	+	NA	52117521	52120918
TC1600000778.mm.1	1.16745	up	0.00773323	0.538479	Gm17065	ENSMUST00000165245	predicted gene 17065	pseudogene	chr16	+	ENSMUST00000165245	61058761	61058999
TC1600000781.mm.1	1.26485	up	0.022981	0.569815	Gm9027	ENSMUST00000165914	predicted gene 9027	pseudogene	chr16	+	ENSMUST00000165914	61377256	61377916
TC1600000863.mm.1	1.24848	up	0.0345716	0.595865	NONMMUT027348	NONMMUT027348	NA	ncRNA	chr16	+	NA	77050623	77054287
TC1600001049.mm.1	1.15182	up	0.0305381	0.586387	NONMMUT027784	NONMMUT027784	NA	ncRNA	chr16	+	NA	93834392	93838131
TC1600001182.mm.1	1.29452	up	0.00450316	0.53309	KnowTID_00003239	KnowTID_00003239	NA	ncRNA	chr16	-	NA	9567912	9571020
TC1600001183.mm.1	1.39254	up	0.0245126	0.574601	KnowTID_00003240	KnowTID_00003240	NA	ncRNA	chr16	-	NA	9574160	9574834
TC1600001187.mm.1	1.28632	up	0.022721	0.569742	NONMMUT025447	NONMMUT025447	NA	ncRNA	chr16	-	NA	9935230	9935830
TC1600001263.mm.1	1.39633	up	0.000552752	0.53309	NONMMUT025642	NONMMUT025642	NA	ncRNA	chr16	-	NA	16550557	16553003
TC1600001266.mm.1	1.14277	up	0.0221571	0.565645	NONMMUT025643	NONMMUT025643	NA	ncRNA	chr16	-	NA	16728168	16741219
TC1600001283.mm.1	1.22025	up	0.0261455	0.577649	NONMMUT025681	NONMMUT025681	NA	ncRNA	chr16	-	NA	17178368	17180034
TC1600001341.mm.1	1.22963	up	0.00526944	0.534517	NONMMUT025819	NONMMUT025819	NA	ncRNA	chr16	-	NA	20293484	20294145
TC1600001429.mm.1	1.13607	up	0.0379364	0.600075	NONMMUT026093	NONMMUT026093	NA	ncRNA	chr16	-	NA	28249808	28252140
TC1600001474.mm.1	1.18473	up	0.0178014	0.551814	NONMMUT026186	NONMMUT026186	NA	ncRNA	chr16	-	NA	31173674	31174885
TC1600001481.mm.1	1.29666	up	0.032137	0.592074	NONMMUT026201	NONMMUT026201	NA	ncRNA	chr16	-	NA	31305547	31309606
TC1600001533.mm.1	1.22424	up	0.0207875	0.560129	NONMMUT026388	NONMMUT026388	NA	ncRNA	chr16	-	NA	34227512	34228975
TC1600001560.mm.1	1.10478	up	0.0157593	0.54914	NONMMUT026444	NONMMUT026444	NA	ncRNA	chr16	-	NA	36077583	36090120
TC1600001614.mm.1	1.25085	up	0.0118126	0.546476	Gm15530	ENSMUST00000122206	predicted gene 15530	pseudogene	chr16	-	ENSMUST00000122206	38685315	38685869
TC1600001676.mm.1	1.12516	up	0.0201397	0.559427	NONMMUT026818	NONMMUT026818	NA	ncRNA	chr16	-	NA	46045206	46049261
TC1600001691.mm.1	1.10782	up	0.0133067	0.546476	NONMMUT026848	NONMMUT026848	NA	ncRNA	chr16	-	NA	48777280	48809582
TC1600001724.mm.1	1.23181	up	0.0243866	0.573828	NONMMUT026923	NONMMUT026923	NA	ncRNA	chr16	-	NA	52339623	52342459
TC1600001725.mm.1	1.51267	up	0.0125506	0.546476	NONMMUT026924	NONMMUT026924	NA	ncRNA	chr16	-	NA	52388739	52390538
TC1600001726.mm.1	1.45075	up	0.00480786	0.53309	NONMMUT026925	NONMMUT026925	NA	ncRNA	chr16	-	NA	52414283	52419399
TC1600001727.mm.1	1.31708	up	0.0417483	0.608735	NONMMUT026927	NONMMUT026927	NA	ncRNA	chr16	-	NA	52424283	52426554
TC1600001728.mm.1	1.48675	up	0.0166173	0.549889	NONMMUT026928	NONMMUT026928	NA	ncRNA	chr16	-	NA	52427602	52431842
TC1600001729.mm.1	1.35248	up	0.0273272	0.581031	NONMMUT026929	NONMMUT026929	NA	ncRNA	chr16	-	NA	52440515	52444432
TC1600001841.mm.1	1.33205	up	0.0214813	0.56447	KnowTID_00003330	KnowTID_00003330	NA	ncRNA	chr16	-	NA	64823625	64824809
TC1600001857.mm.1	1.11386	up	0.0274821	0.581031	NONMMUT027154	NONMMUT027154	NA	ncRNA	chr16	-	NA	67259353	67260587
TC1600001931.mm.1	1.10255	up	0.0451019	0.615036	1700041M19Rik	NR_040573	RIKEN cDNA 1700041M19 gene	ncRNA	chr16	-	NR_040573	77004228	77010881
TC1600001972.mm.1	1.21245	up	0.0162729	0.549889	NONMMUT027506	NONMMUT027506	NA	ncRNA	chr16	-	NA	85470377	85474076
TC1600002063.mm.1	1.11116	up	0.0487634	0.624998	H3f3a-ps2	ENSMUST00000119544	H3 histone, family 3A, pseudogene 2	pseudogene	chr16	-	ENSMUST00000119544	91114189	91114599
TC1600002146.mm.1	1.11896	up	0.0305988	0.586387	NONMMUT027898	NONMMUT027898	NA	ncRNA	chr16	-	NA	96630154	96633145
TC1600002163.mm.1	1.18398	up	0.00560992	0.534517	NONMMUT027920	NONMMUT027920	NA	ncRNA	chr16	-	NA	98010091	98016738
TC1700000007.mm.1	1.25554	up	0.0188902	0.556	NONMMUT027960	NONMMUT027960	NA	ncRNA	chr17	+	NA	3149439	3152634
TC1700000027.mm.1	1.19312	up	0.0136508	0.546476	NONMMUT028010	NONMMUT028010	NA	ncRNA	chr17	+	NA	5021862	5026863
TC1700000038.mm.1	1.17638	up	0.0150399	0.548674	NONMMUT028026	NONMMUT028026	NA	ncRNA	chr17	+	NA	5654601	5656860
TC1700000039.mm.1	1.1733	up	0.0107621	0.546476	NONMMUT028029	NONMMUT028029	NA	ncRNA	chr17	+	NA	5734180	5737961
TC1700000165.mm.1	1.12509	up	0.0434769	0.613732	NONMMUT028326	NONMMUT028326	NA	ncRNA	chr17	+	NA	14203772	14204094
TC1700000256.mm.1	1.18518	up	0.00825559	0.539017	KnowTID_00003439	KnowTID_00003439	NA	ncRNA	chr17	+	NA	20988851	20989722
TC1700000273.mm.1	1.20723	up	0.0492408	0.62505	NONMMUT028487	NONMMUT028487	NA	ncRNA	chr17	+	NA	21511992	21514496
TC1700000411.mm.1	1.11276	up	0.0170447	0.551814	Gm16580	ENSMUST00000162696	predicted gene 16580	pseudogene	chr17	+	ENSMUST00000162696	26269336	26270379
TC1700000759.mm.1	1.24351	up	0.0164786	0.549889	Gm19807	ENSMUST00000173971	predicted gene, 19807	pseudogene	chr17	+	ENSMUST00000173971	37130909	37131575
TC1700000830.mm.1	1.17259	up	0.029779	0.586124	NONMMUT029700	NONMMUT029700	NA	ncRNA	chr17	+	NA	43078357	43081702
TC1700000911.mm.1	1.27848	up	0.00514971	0.534517	NONMMUT029873	NONMMUT029873	NA	ncRNA	chr17	+	NA	47361264	47361954
TC1700000986.mm.1	1.23508	up	0.0457937	0.616437	Gm17377	ENSMUST00000165184	predicted gene, 17377	pseudogene	chr17	+	ENSMUST00000165184	55321614	55321820
TC1700001074.mm.1	1.30777	up	0.000658529	0.53309	NONMMUT030266	NONMMUT030266	NA	ncRNA	chr17	+	NA	65651756	65654503
TC1700001133.mm.1	1.14306	up	0.0131476	0.546476	NONMMUT030429	NONMMUT030429	NA	ncRNA	chr17	+	NA	71192451	71195129
TC1700001348.mm.1	1.13584	up	0.0224998	0.567435	Pisd-ps2	NR_003519	phosphatidylserine decarboxylase, pseudogene 2	pseudogene	chr17	-	NR_003519	3064318	3084531
TC1700001379.mm.1	1.14923	up	0.00661466	0.538479	Gm5812	ENSMUST00000061073	predicted gene 5812	pseudogene	chr17	-	ENSMUST00000061073	6121208	6122164
TC1700001380.mm.1	1.35475	up	0.016448	0.549889	Gm15590	ENSMUST00000078419	predicted gene 15590	pseudogene	chr17	-	ENSMUST00000078419	6131836	6132405
TC1700001431.mm.1	1.19396	up	0.0436467	0.613732	NONMMUT028185	NONMMUT028185	NA	ncRNA	chr17	-	NA	10251629	10254721
TC1700001433.mm.1	1.26389	up	0.024073	0.572382	NONMMUT028187	NONMMUT028187	NA	ncRNA	chr17	-	NA	10276220	10278894
TC1700001434.mm.1	1.40923	up	0.00919601	0.539983	NONMMUT028188	NONMMUT028188	NA	ncRNA	chr17	-	NA	10299777	10302221
TC1700001529.mm.1	1.12616	up	0.00730475	0.538479	KnowTID_00003606	KnowTID_00003606	NA	ncRNA	chr17	-	NA	19876304	19879174
TC1700001555.mm.1	1.28995	up	0.00824942	0.539017	NONMMUT028484	NONMMUT028484	NA	ncRNA	chr17	-	NA	21464511	21692541
TC1700001792.mm.1	1.15258	up	0.0253043	0.576132	NONMMUT029031	NONMMUT029031	NA	ncRNA	chr17	-	NA	29740115	29745915
TC1700002130.mm.1	1.1187	up	0.00300443	0.53309	1700071M16Rik	NR_045444	RIKEN cDNA 1700071M16 gene	antisense	chr17	-	NR_045444	43588290	43593330
TC1700002168.mm.1	1.10984	up	0.0489594	0.62505	NONMMUT029817	NONMMUT029817	NA	ncRNA	chr17	-	NA	46177883	46179875
TC1700002304.mm.1	1.12485	up	0.0204913	0.560129	NONMMUT030096	NONMMUT030096	NA	ncRNA	chr17	-	NA	55905675	55909761
TC1700002369.mm.1	1.36457	up	0.0266057	0.57781	NONMMUT030184	NONMMUT030184	NA	ncRNA	chr17	-	NA	62623771	62627115
TC1700002386.mm.1	1.16153	up	0.0288458	0.582042	NONMMUT030208	NONMMUT030208	NA	ncRNA	chr17	-	NA	63149028	63152279
TC1700002405.mm.1	1.22759	up	0.0317046	0.590103	Gm17133	ENSMUST00000170636	predicted gene 17133	antisense	chr17	-	ENSMUST00000170636	64748850	64754096
TC1700002412.mm.1	1.22445	up	0.0176275	0.551814	NONMMUT030262	NONMMUT030262	NA	ncRNA	chr17	-	NA	65595192	65597991
TC1700002441.mm.1	1.25854	up	0.0273235	0.581031	NONMMUT030333	NONMMUT030333	NA	ncRNA	chr17	-	NA	66847652	66851489
TC1700002484.mm.1	1.25495	up	0.0438002	0.613792	Gm26510	ENSMUST00000180468	predicted gene, 26510	ncRNA	chr17	-	ENSMUST00000180468	70874349	70924996
TC1700002515.mm.1	1.1026	up	0.04696	0.620331	Gm9311	ENSMUST00000118042	predicted gene 9311	pseudogene	chr17	-	ENSMUST00000118042	73190258	73191685
TC1700002525.mm.1	1.14521	up	0.0440682	0.614345	KnowTID_00003726	KnowTID_00003726	NA	ncRNA	chr17	-	NA	73877239	73879663
TC1700002532.mm.1	1.28373	up	0.0448163	0.615036	NONMMUT030627	NONMMUT030627	NA	ncRNA	chr17	-	NA	74218351	74223532
TC1700002554.mm.1	1.14649	up	0.0212748	0.56281	NONMMUT030692	NONMMUT030692	NA	ncRNA	chr17	-	NA	78693631	78697325
TC1700002601.mm.1	1.44145	up	0.00757207	0.538479	NONMMUT030796	NONMMUT030796	NA	ncRNA	chr17	-	NA	81438506	81439856
TC1700002602.mm.1	1.30205	up	0.031224	0.588935	NONMMUT030797	NONMMUT030797	NA	ncRNA	chr17	-	NA	81470367	81472698
TC1700002603.mm.1	1.39886	up	0.0110494	0.546476	NONMMUT030798	NONMMUT030798	NA	ncRNA	chr17	-	NA	81499592	81501804
TC1700002604.mm.1	1.28167	up	0.0152372	0.548674	NONMMUT030799	NONMMUT030799	NA	ncRNA	chr17	-	NA	81505173	81509987
TC1700002605.mm.1	1.3638	up	0.0062815	0.538479	NONMMUT030801	NONMMUT030801	NA	ncRNA	chr17	-	NA	81554389	81556703
TC1700002608.mm.1	1.28976	up	0.0304467	0.586387	NONMMUT030804	NONMMUT030804	NA	ncRNA	chr17	-	NA	81598156	81602479
TC1700002610.mm.1	1.27351	up	0.044714	0.615022	NONMMUT030806	NONMMUT030806	NA	ncRNA	chr17	-	NA	81622690	81625207
TC1700002640.mm.1	1.15886	up	0.012649	0.546476	NONMMUT030891	NONMMUT030891	NA	ncRNA	chr17	-	NA	83950078	83950522
TC1800000037.mm.1	1.10427	up	0.0457554	0.616437	KnowTID_00003772	KnowTID_00003772	NA	ncRNA	chr18	+	NA	5945722	5947486
TC1800000050.mm.1	1.70158	up	0.0314755	0.589773	Fabp5l2	ENSMUST00000072582	fatty acid binding protein 5-like 2	pseudogene	chr18	+	ENSMUST00000072582	7581516	7581923
TC1800000085.mm.1	1.17281	up	0.0428991	0.612066	NONMMUT031459	NONMMUT031459	NA	ncRNA	chr18	+	NA	10747861	10748965
TC1800000093.mm.1	1.11953	up	0.0374589	0.600075	NONMMUT031491	NONMMUT031491	NA	ncRNA	chr18	+	NA	11729054	11730693
TC1800000161.mm.1	1.2591	up	0.0444956	0.61479	NONMMUT031639	NONMMUT031639	NA	ncRNA	chr18	+	NA	20966660	20967751
TC1800000333.mm.1	1.19772	up	0.0267209	0.577917	NONMMUT032002	NONMMUT032002	NA	ncRNA	chr18	+	NA	36575457	36576872
TC1800000336.mm.1	1.12776	up	0.0348929	0.595964	Gm6542	ENSMUST00000153606	predicted gene 6542	pseudogene	chr18	+	ENSMUST00000153606	36609958	36610729
TC1800000402.mm.1	1.14007	up	0.00737812	0.538479	NONMMUT032101	NONMMUT032101	NA	ncRNA	chr18	+	NA	38436785	38439805
TC1800000481.mm.1	1.26658	up	0.00545757	0.534517	NONMMUT032266	NONMMUT032266	NA	ncRNA	chr18	+	NA	46615734	46616389
TC1800000508.mm.1	1.26296	up	0.0156384	0.548674	NONMMUT032334	NONMMUT032334	NA	ncRNA	chr18	+	NA	50065806	50068795
TC1800000510.mm.1	1.14969	up	0.0138751	0.546476	Cd63-ps	ENSMUST00000145417	CD63 antigen, pseudogene	pseudogene	chr18	+	ENSMUST00000145417	50134726	50135600
TC1800000572.mm.1	1.13846	up	0.0128177	0.546476	Gm10536	NR_033455	predicted gene 10536	ncRNA	chr18	+	NR_033455	56936260	56940518
TC1800000717.mm.1	1.26587	up	0.0409011	0.604182	NONMMUT032835	NONMMUT032835	NA	ncRNA	chr18	+	NA	67951974	67954524
TC1800000742.mm.1	1.52327	up	0.0011137	0.53309	NONMMUT032887	NONMMUT032887	NA	ncRNA	chr18	+	NA	69353599	69358476
TC1800000749.mm.1	1.3961	up	0.00287766	0.53309	NONMMUT032901	NONMMUT032901	NA	ncRNA	chr18	+	NA	69588852	69592185
TC1800000752.mm.1	1.21733	up	0.0497658	0.62505	NONMMUT032907	NONMMUT032907	NA	ncRNA	chr18	+	NA	69629355	69632237
TC1800000753.mm.1	1.28905	up	0.0107893	0.546476	NONMMUT032908	NONMMUT032908	NA	ncRNA	chr18	+	NA	69645315	69651037
TC1800000763.mm.1	1.21887	up	0.022946	0.569815	NONMMUT032928	NONMMUT032928	NA	ncRNA	chr18	+	NA	70583896	70585670
TC1800000818.mm.1	1.15458	up	0.0480391	0.621954	NONMMUT033113	NONMMUT033113	NA	ncRNA	chr18	+	NA	76295971	76296930
TC1800000876.mm.1	1.16923	up	0.0111669	0.546476	NONMMUT033274	NONMMUT033274	NA	ncRNA	chr18	+	NA	82928122	82929951
TC1800000963.mm.1	1.46258	up	0.00270094	0.53309	NONMMUT031418	NONMMUT031418	NA	ncRNA	chr18	-	NA	9434823	9436850
TC1800001076.mm.1	1.13808	up	0.0153894	0.548674	KnowTID_00003928	KnowTID_00003928	NA	ncRNA	chr18	-	NA	24342617	24343516
TC1800001219.mm.1	1.2939	up	0.0166866	0.550015	NONMMUT032059	NONMMUT032059	NA	ncRNA	chr18	-	NA	37913125	37915332
TC1800001304.mm.1	1.25759	up	0.0216017	0.565645	NONMMUT032262	NONMMUT032262	NA	ncRNA	chr18	-	NA	46507042	46511797
TC1800001315.mm.1	1.23625	up	0.0257436	0.577449	NONMMUT032301	NONMMUT032301	NA	ncRNA	chr18	-	NA	47325184	47325916
TC1800001362.mm.1	1.10518	up	0.0377694	0.600075	KnowTID_00003957	KnowTID_00003957	NA	ncRNA	chr18	-	NA	56311991	56313676
TC1800001465.mm.1	1.30507	up	0.0152475	0.548674	NONMMUT032676	NONMMUT032676	NA	ncRNA	chr18	-	NA	64629279	64630056
TC1800001587.mm.1	1.79376	up	0.026642	0.57782	Gm14328	ENSMUST00000122178	predicted gene 14328	pseudogene	chr18	-	ENSMUST00000122178	74303524	74303931
TC1900000086.mm.1	1.29084	up	0.0442583	0.614345	KnowTID_00004041	KnowTID_00004041	NA	ncRNA	chr19	+	NA	5829739	5830930
TC1900000147.mm.1	1.47083	up	0.0321955	0.592102	KnowTID_00004047	KnowTID_00004047	NA	ncRNA	chr19	+	NA	8019559	8020611
TC1900000151.mm.1	1.14948	up	0.0398634	0.602174	Snhg1	NR_002896	small nucleolar RNA host gene 1	processed_transcript	chr19	+	NR_002896	8723407	8726445
TC1900000222.mm.1	1.39525	up	0.0230453	0.569815	NONMMUT033936	NONMMUT033936	NA	ncRNA	chr19	+	NA	11482620	11484166
TC1900000236.mm.1	1.22455	up	0.00672609	0.538479	Mir6994	NR_105960	microRNA mir-6994	ncRNA	chr19	+	NR_105960	11923728	11923800
TC1900000291.mm.1	1.10975	up	0.00591738	0.534517	KnowTID_00004057	KnowTID_00004057	NA	ncRNA	chr19	+	NA	15013814	15015767
TC1900000303.mm.1	1.22504	up	0.0140099	0.546476	NONMMUT034026	NONMMUT034026	NA	ncRNA	chr19	+	NA	16242302	16243798
TC1900000310.mm.1	1.13997	up	0.00623995	0.538479	NONMMUT034035	NONMMUT034035	NA	ncRNA	chr19	+	NA	16440941	16442639
TC1900000351.mm.1	1.33124	up	0.037326	0.600075	NONMMUT034167	NONMMUT034167	NA	ncRNA	chr19	+	NA	21788511	21792362
TC1900000393.mm.1	1.12419	up	0.0389646	0.602087	Gm16216	ENSMUST00000118970	predicted gene 16216	pseudogene	chr19	+	ENSMUST00000118970	24289716	24290826
TC1900000453.mm.1	1.2473	up	0.00788379	0.538647	NONMMUT034404	NONMMUT034404	NA	ncRNA	chr19	+	NA	30060375	30062041
TC1900000469.mm.1	1.19043	up	0.0221275	0.565645	NONMMUT034479	NONMMUT034479	NA	ncRNA	chr19	+	NA	32743836	32745509
TC1900000707.mm.1	1.19275	up	0.0467018	0.618934	KnowTID_00004123	KnowTID_00004123	NA	ncRNA	chr19	+	NA	46660032	46661952
TC1900000783.mm.1	1.32854	up	0.000514961	0.53309	NONMMUT035137	NONMMUT035137	NA	ncRNA	chr19	+	NA	55519042	55521237
TC1900000784.mm.1	1.37412	up	0.000106767	0.53309	NONMMUT035138	NONMMUT035138	NA	ncRNA	chr19	+	NA	55526590	55529975
TC1900000785.mm.1	1.10631	up	0.039322	0.602087	NONMMUT035139	NONMMUT035139	NA	ncRNA	chr19	+	NA	55554873	55556174
TC1900000789.mm.1	1.17467	up	0.037554	0.600075	Ppnr	XR_035714	per-pentamer repeat gene	ncRNA	chr19	+	XR_035714	55845892	55848747
TC1900000802.mm.1	1.24175	up	0.0366431	0.597892	NONMMUT035169	NONMMUT035169	NA	ncRNA	chr19	+	NA	56553702	56554317
TC1900000920.mm.1	1.23276	up	0.0237485	0.571247	NONMMUT033485	NONMMUT033485	NA	ncRNA	chr19	-	NA	4370255	4377381
TC1900001122.mm.1	1.10335	up	0.031702	0.590103	NONMMUT033917	NONMMUT033917	NA	ncRNA	chr19	-	NA	11031995	11035826
TC1900001133.mm.1	1.3826	up	0.0473008	0.620826	NONMMUT033925	NONMMUT033925	NA	ncRNA	chr19	-	NA	11392671	11393291
TC1900001171.mm.1	1.2683	up	0.0192297	0.556	NONMMUT033976	NONMMUT033976	NA	ncRNA	chr19	-	NA	12787684	12790259
TC1900001413.mm.1	1.14603	up	0.0262266	0.577649	Gm8988	ENSMUST00000155015	predicted gene 8988	pseudogene	chr19	-	ENSMUST00000155015	33838827	33842598
TC1900001420.mm.1	1.28846	up	0.0235562	0.570933	NONMMUT034524	NONMMUT034524	NA	ncRNA	chr19	-	NA	34520073	34522009
TC1900001560.mm.1	1.12453	up	0.0219496	0.565645	NONMMUT034839	NONMMUT034839	NA	ncRNA	chr19	-	NA	44229631	44230647
TC1900001618.mm.1	1.16432	up	0.0443411	0.614345	NONMMUT034972	NONMMUT034972	NA	ncRNA	chr19	-	NA	46935383	46937131
TC1900001639.mm.1	1.12519	up	0.0114865	0.546476	KnowTID_00004258	KnowTID_00004258	NA	ncRNA	chr19	-	NA	47727560	47730322
TC1900001747.mm.1	1.16303	up	0.042762	0.612066	NONMMUT035313	NONMMUT035313	NA	ncRNA	chr19	-	NA	60558125	60560654
TC1_GL456211_random00000027.mm.1	1.12357	up	0.036442	0.597892	LOC100041034	uc008idg.1	Sp110 nuclear body protein-like	pseudogene	chr1_GL456211_random	-	uc008idg.1	160447	165925
TCUn_JH58430400000005.mm.1	1.21491	up	0.0089987	0.539983	Pisd-ps3	NR_003518	phosphatidylserine decarboxylase, pseudogene 3	pseudogene	chrUn_JH584304	-	NR_003518	17987	59690
TSUnmapped00000070.mm.1	1.26835	up	0.0213603	0.563256	Zeb2os	NR_110571	zinc finger E-box binding homeobox 2, opposite strand	antisense	NA	NA	NR_110571	NA	NA
TSUnmapped00000071.mm.1	1.30815	up	0.00267834	0.53309	Zeb2os	NR_110572	zinc finger E-box binding homeobox 2, opposite strand	antisense	NA	NA	NR_110572	NA	NA

## Sheet: Down CIH8W vs Nor8W
probe_set	Fold Change	Regulation	P.Value	adj.P.Val	Gene.Symbol	Gene_ID	Gene_Discription	biotype	Chromosome	Strand	Public.Gene.IDs	Start	Stop
TC0100000086.mm.1	-1.10224	down	0.0208873	0.560129	NONMMUT000213	NONMMUT000213	NA	ncRNA	chr1	+	NA	15556249	15558337
TC0100000167.mm.1	-1.15061	down	0.022042	0.565645	NONMMUT000374	NONMMUT000374	NA	ncRNA	chr1	+	NA	24586581	24587739
TC0100000203.mm.1	-1.10885	down	0.010755	0.546476	NONMMUT000455	NONMMUT000455	NA	ncRNA	chr1	+	NA	32473757	32475565
TC0100000278.mm.1	-1.1543	down	0.0464443	0.61775	NONMMUT000667	NONMMUT000667	NA	ncRNA	chr1	+	NA	38793688	38798479
TC0100000314.mm.1	-1.13183	down	0.0178398	0.551814	KnowTID_00000049	KnowTID_00000049	NA	ncRNA	chr1	+	NA	42750712	42752881
TC0100000330.mm.1	-1.15763	down	0.040427	0.603246	Gm16103	ENSMUST00000163003	predicted gene 16103	pseudogene	chr1	+	ENSMUST00000163003	43785910	43787188
TC0100000425.mm.1	-1.25579	down	0.0274281	0.581031	NONMMUT001008	NONMMUT001008	NA	ncRNA	chr1	+	NA	57803219	57806637
TC0100000481.mm.1	-1.12199	down	0.030544	0.586387	Gm11609	ENSMUST00000121926	predicted gene 11609	pseudogene	chr1	+	ENSMUST00000121926	60792490	60793832
TC0100000506.mm.1	-1.227	down	0.0450902	0.615036	NONMMUT001200	NONMMUT001200	NA	ncRNA	chr1	+	NA	62389904	62392188
TC0100000615.mm.1	-1.11692	down	0.015525	0.548674	1700027A15Rik	NR_038001	RIKEN cDNA 1700027A15 gene	antisense	chr1	+	NR_038001	73016036	73025508
TC0100000629.mm.1	-1.12776	down	0.0273808	0.581031	NONMMUT001524	NONMMUT001524	NA	ncRNA	chr1	+	NA	74303680	74304569
TC0100000670.mm.1	-1.21179	down	0.00148882	0.53309	NONMMUT001608	NONMMUT001608	NA	ncRNA	chr1	+	NA	75936683	75955843
TC0100000675.mm.1	-1.16423	down	0.0324156	0.592102	NONMMUT001618	NONMMUT001618	NA	ncRNA	chr1	+	NA	77515280	77517128
TC0100001211.mm.1	-1.12599	down	0.00148365	0.53309	KnowTID_00000183	KnowTID_00000183	NA	ncRNA	chr1	+	NA	133829528	133831225
TC0100001212.mm.1	-1.18304	down	0.00885963	0.539983	KnowTID_00000184	KnowTID_00000184	NA	ncRNA	chr1	+	NA	133835189	133838372
TC0100001264.mm.1	-1.17732	down	0.00601921	0.535766	Gm26568	ENSMUST00000180496	predicted gene, 26568	antisense	chr1	+	ENSMUST00000180496	136216074	136225071
TC0100001291.mm.1	-1.11633	down	0.0303358	0.586387	KnowTID_00000301	KnowTID_00000301	NA	ncRNA	chr1	+	NA	138261648	138262061
TC0100001357.mm.1	-1.27284	down	0.00190524	0.53309	NONMMUT003138	NONMMUT003138	NA	ncRNA	chr1	+	NA	151737234	151742482
TC0100001394.mm.1	-1.14781	down	0.0185405	0.554235	NONMMUT003216	NONMMUT003216	NA	ncRNA	chr1	+	NA	154775293	154775999
TC0100001523.mm.1	-1.16877	down	0.0102642	0.543209	KnowTID_00000335	KnowTID_00000335	NA	ncRNA	chr1	+	NA	165585183	165585991
TC0100001545.mm.1	-1.18101	down	0.000334456	0.53309	KnowTID_00000339	KnowTID_00000339	NA	ncRNA	chr1	+	NA	167224956	167225224
TC0100001594.mm.1	-1.1754	down	0.0401891	0.602383	Gm9765	ENSMUST00000043170	predicted gene 9765	pseudogene	chr1	+	ENSMUST00000043170	171515232	171516922
TC0100001609.mm.1	-1.14689	down	0.0321151	0.591864	Gm17224	ENSMUST00000171429	predicted gene 17224	antisense	chr1	+	ENSMUST00000171429	172212467	172213696
TC0100001689.mm.1	-1.17843	down	0.0292427	0.582717	NONMMUT003971	NONMMUT003971	NA	ncRNA	chr1	+	NA	178483939	178484512
TC0100001691.mm.1	-1.14219	down	0.0460689	0.617143	NONMMUT003973	NONMMUT003973	NA	ncRNA	chr1	+	NA	178525750	178528005
TC0100001697.mm.1	-1.12189	down	0.0419814	0.61024	Gm15480	ENSMUST00000120442	predicted gene 15480	pseudogene	chr1	+	ENSMUST00000120442	179538417	179538935
TC0100001971.mm.1	-1.16886	down	0.0249771	0.576061	NONMMUT000180	NONMMUT000180	NA	ncRNA	chr1	-	NA	13177462	13179714
TC0100002014.mm.1	-1.12172	down	0.01901	0.556	NONMMUT000266	NONMMUT000266	NA	ncRNA	chr1	-	NA	17280561	17280939
TC0100002095.mm.1	-1.17462	down	0.0359963	0.597318	NONMMUT000406	NONMMUT000406	NA	ncRNA	chr1	-	NA	25755343	25759364
TC0100002100.mm.1	-1.14575	down	0.027626	0.581031	NONMMUT000411	NONMMUT000411	NA	ncRNA	chr1	-	NA	25824390	25824719
TC0100002155.mm.1	-1.12762	down	0.00993821	0.540118	1700101I19Rik	ENSMUST00000062557	RIKEN cDNA 1700101I19 gene	antisense	chr1	-	ENSMUST00000062557	34579224	34579613
TC0100002246.mm.1	-1.14019	down	0.0454089	0.616231	KnowTID_00000429	KnowTID_00000429	NA	ncRNA	chr1	-	NA	40049039	40050368
TC0100002247.mm.1	-1.11519	down	0.0357491	0.59698	Gm16894	NR_037980	predicted gene, 16894	antisense	chr1	-	NR_037980	40076212	40085853
TC0100002321.mm.1	-1.14401	down	0.0413711	0.606303	Gm5976	ENSMUST00000180794	predicted gene 5976	pseudogene	chr1	-	ENSMUST00000180794	52503234	52504229
TC0100002358.mm.1	-1.22835	down	0.000306938	0.53309	NONMMUT000965	NONMMUT000965	NA	ncRNA	chr1	-	NA	55404228	55405352
TC0100002516.mm.1	-1.46085	down	0.00961138	0.539983	NONMMUT001375	NONMMUT001375	NA	ncRNA	chr1	-	NA	68711037	68713405
TC0100002574.mm.1	-1.15358	down	0.0310755	0.588916	mmu-mir-6351	ENSMUST00000183826	mmu-mir-6351	ncRNA	chr1	-	ENSMUST00000183826	73855477	73855575
TC0100002627.mm.1	-1.12036	down	0.00998604	0.540311	NONMMUT001628	NONMMUT001628	NA	ncRNA	chr1	-	NA	78186736	78188256
TC0100002672.mm.1	-1.46447	down	0.0014393	0.53309	NONMMUT001691	NONMMUT001691	NA	ncRNA	chr1	-	NA	82448429	82449643
TC0100002730.mm.1	-1.13264	down	0.0229558	0.569815	NONMMUT001802	NONMMUT001802	NA	ncRNA	chr1	-	NA	85757398	85758823
TC0100002779.mm.1	-1.22897	down	0.00517456	0.534517	C030007H22Rik	NR_040482	RIKEN cDNA C030007H22 gene	ncRNA	chr1	-	NR_040482	89360342	89406133
TC0100002802.mm.1	-1.11073	down	0.0286134	0.582042	NONMMUT002026	NONMMUT002026	NA	ncRNA	chr1	-	NA	91611405	91613530
TC0100002855.mm.1	-1.12295	down	0.0487271	0.624961	4930533P14Rik	NR_040478	RIKEN cDNA 4930533P14 gene	ncRNA	chr1	-	NR_040478	96612057	96662573
TC0100002989.mm.1	-1.1732	down	0.00444729	0.53309	KnowTID_00000531	KnowTID_00000531	NA	ncRNA	chr1	-	NA	124375578	124379242
TC0100003143.mm.1	-1.10797	down	0.0342989	0.594695	KnowTID_00000546	KnowTID_00000546	NA	ncRNA	chr1	-	NA	136247985	136249619
TC0100003156.mm.1	-1.10745	down	0.0393224	0.602087	NONMMUT002897	NONMMUT002897	NA	ncRNA	chr1	-	NA	136912817	136915492
TC0100003256.mm.1	-1.12466	down	0.00794538	0.539017	NONMMUT003136	NONMMUT003136	NA	ncRNA	chr1	-	NA	151549286	151550940
TC0100003396.mm.1	-1.13269	down	0.0379564	0.600075	NONMMUT003494	NONMMUT003494	NA	ncRNA	chr1	-	NA	162648229	162649996
TC0100003403.mm.1	-1.38862	down	0.0478054	0.620826	NONMMUT003507	NONMMUT003507	NA	ncRNA	chr1	-	NA	162884788	162885093
TC0100003602.mm.1	-1.13395	down	0.0281246	0.581031	NONMMUT003885	NONMMUT003885	NA	ncRNA	chr1	-	NA	174501523	174503608
TC0100003660.mm.1	-1.12403	down	0.0401963	0.602383	NONMMUT004009	NONMMUT004009	NA	ncRNA	chr1	-	NA	179865535	179867109
TC0100003734.mm.1	-1.13018	down	0.0089073	0.539983	1700112H15Rik	NR_040472	RIKEN cDNA 1700112H15 gene	ncRNA	chr1	-	NR_040472	184527841	184557691
TC0100003745.mm.1	-1.11381	down	0.0494014	0.62505	NONMMUT004192	NONMMUT004192	NA	ncRNA	chr1	-	NA	185149642	185151331
TC0100003756.mm.1	-1.15382	down	0.0388181	0.601571	KnowTID_00000634	KnowTID_00000634	NA	ncRNA	chr1	-	NA	186711218	186713098
TC0100003765.mm.1	-1.14463	down	0.0497728	0.62505	Gm15509	ENSMUST00000162615	predicted gene 15509	ncRNA	chr1	-	ENSMUST00000162615	187120869	187124365
TC0100003777.mm.1	-1.12347	down	0.0199935	0.558206	KnowTID_00000636	KnowTID_00000636	NA	ncRNA	chr1	-	NA	189088518	189089520
TC0100003787.mm.1	-1.13078	down	0.0491185	0.62505	NONMMUT004303	NONMMUT004303	NA	ncRNA	chr1	-	NA	189913339	189915959
TC0100003788.mm.1	-1.14964	down	0.0330721	0.592892	NONMMUT004304	NONMMUT004304	NA	ncRNA	chr1	-	NA	190039338	190045187
TC0100003825.mm.1	-1.1598	down	0.00880821	0.539983	Gm3934	XM_001478655	predicted gene 3934	pseudogene	chr1	-	XM_001478655	192073733	192074452
TC0100003851.mm.1	-1.11384	down	0.046415	0.61775	KnowTID_00000645	KnowTID_00000645	NA	ncRNA	chr1	-	NA	195017898	195018247
TC0200000027.mm.1	-1.1676	down	0.0253282	0.576249	NONMMUT035413	NONMMUT035413	NA	ncRNA	chr2	+	NA	4217081	4219360
TC0200000078.mm.1	-1.13059	down	0.034156	0.594296	Gm13256	ENSMUST00000131297	predicted gene 13256	antisense	chr2	+	ENSMUST00000131297	9877256	9878869
TC0200000313.mm.1	-1.12253	down	0.0190404	0.556	NONMMUT035991	NONMMUT035991	NA	ncRNA	chr2	+	NA	19415333	19423633
TC0200000337.mm.1	-1.12935	down	0.0224052	0.567052	Gm13376	ENSMUST00000128743	predicted gene 13376	ncRNA	chr2	+	ENSMUST00000128743	21097099	21120659
TC0200000471.mm.1	-1.11209	down	0.0423774	0.611741	Gm20071	XM_003084491	predicted gene, 20071	ncRNA	chr2	+	XM_003084491	27441978	27444253
TC0200000476.mm.1	-1.15965	down	0.00221507	0.53309	NONMMUT036433	NONMMUT036433	NA	ncRNA	chr2	+	NA	27637080	27642995
TC0200000560.mm.1	-1.19803	down	0.0279521	0.581031	NONMMUT036661	NONMMUT036661	NA	ncRNA	chr2	+	NA	31948547	31949081
TC0200000655.mm.1	-1.15031	down	0.0127219	0.546476	Olfr336-ps1	ENSMUST00000120897	olfactory receptor 336, pseudogene 1	pseudogene	chr2	+	ENSMUST00000120897	36323325	36324263
TC0200000849.mm.1	-1.10828	down	0.0221424	0.565645	Gm14035	ENSMUST00000117596	predicted gene 14035	pseudogene	chr2	+	ENSMUST00000117596	54284115	54285589
TC0200000948.mm.1	-1.11964	down	0.0436785	0.613732	Gm13592	ENSMUST00000118148	predicted gene 13592	pseudogene	chr2	+	ENSMUST00000118148	65277417	65278426
TC0200000950.mm.1	-1.13844	down	0.0448994	0.615036	NONMMUT037625	NONMMUT037625	NA	ncRNA	chr2	+	NA	65359919	65364722
TC0200000959.mm.1	-1.12602	down	0.0285671	0.582042	NONMMUT037647	NONMMUT037647	NA	ncRNA	chr2	+	NA	66256217	66258285
TC0200000963.mm.1	-1.12747	down	0.0164975	0.549889	Gm13600	ENSMUST00000117949	predicted gene 13600	pseudogene	chr2	+	ENSMUST00000117949	66863262	66864775
TC0200001062.mm.1	-1.13267	down	0.0106285	0.546476	NONMMUT037878	NONMMUT037878	NA	ncRNA	chr2	+	NA	72776717	72784986
TC0200001446.mm.1	-1.13762	down	0.0461617	0.617143	4631405J19Rik	NR_110333	RIKEN cDNA 4631405J19 gene	processed_transcript	chr2	+	NR_110333	93027956	93044732
TC0200001450.mm.1	-1.10706	down	0.0180632	0.553182	Gm13807	NR_040529	predicted gene 13807	antisense	chr2	+	NR_040529	93403547	93417830
TC0200001495.mm.1	-1.23606	down	0.0477797	0.620826	NONMMUT038747	NONMMUT038747	NA	ncRNA	chr2	+	NA	97520159	97523399
TC0200001516.mm.1	-1.13748	down	0.0226192	0.568984	Gm13905	ENSMUST00000140009	predicted gene 13905	ncRNA	chr2	+	ENSMUST00000140009	101872175	101883256
TC0200001574.mm.1	-1.10261	down	0.0194015	0.556	NONMMUT038936	NONMMUT038936	NA	ncRNA	chr2	+	NA	104961430	104964669
TC0200001623.mm.1	-1.12738	down	0.00211649	0.53309	Gm20638	ENSMUST00000175796	predicted gene 20638	processed_transcript	chr2	+	ENSMUST00000175796	109673166	109674093
TC0200001633.mm.1	-1.11074	down	0.0467037	0.618934	NONMMUT039078	NONMMUT039078	NA	ncRNA	chr2	+	NA	110392700	110395914
TC0200001730.mm.1	-1.11248	down	0.043972	0.613932	NONMMUT039267	NONMMUT039267	NA	ncRNA	chr2	+	NA	118263691	118267305
TC0200001784.mm.1	-1.21989	down	0.0424162	0.611899	NONMMUT039388	NONMMUT039388	NA	ncRNA	chr2	+	NA	119935790	119936953
TC0200001800.mm.1	-1.13794	down	0.0174441	0.551814	KnowTID_00004406	KnowTID_00004406	NA	ncRNA	chr2	+	NA	120970739	120973721
TC0200001860.mm.1	-1.16358	down	0.0310918	0.588916	NONMMUT039577	NONMMUT039577	NA	ncRNA	chr2	+	NA	122946173	122981787
TC0200001868.mm.1	-1.21384	down	0.0442735	0.614345	NONMMUT039587	NONMMUT039587	NA	ncRNA	chr2	+	NA	124207812	124209574
TC0200002019.mm.1	-1.18545	down	0.0262087	0.577649	Gm14285	ENSMUST00000146049	predicted gene 14285	antisense	chr2	+	ENSMUST00000146049	131561367	131563262
TC0200002113.mm.1	-1.12092	down	0.0277543	0.581031	NONMMUT040174	NONMMUT040174	NA	ncRNA	chr2	+	NA	141129046	141130454
TC0200002211.mm.1	-1.1028	down	0.0443315	0.614345	Gm14130	ENSMUST00000118417	predicted gene 14130	pseudogene	chr2	+	ENSMUST00000118417	149743175	149744161
TC0200002400.mm.1	-1.18372	down	0.0283122	0.581031	NONMMUT040784	NONMMUT040784	NA	ncRNA	chr2	+	NA	156804639	156805138
TC0200002444.mm.1	-1.123	down	0.0117065	0.546476	NONMMUT040905	NONMMUT040905	NA	ncRNA	chr2	+	NA	158858820	158859642
TC0200002450.mm.1	-1.12987	down	0.00336145	0.53309	Gm14222	ENSMUST00000128681	predicted gene 14222	ncRNA	chr2	+	ENSMUST00000128681	160583357	160585191
TC0200002456.mm.1	-1.12167	down	0.0281175	0.581031	Gm11447	ENSMUST00000118983	predicted gene 11447	pseudogene	chr2	+	ENSMUST00000118983	160845613	160846470
TC0200002586.mm.1	-1.10898	down	0.0192872	0.556	Gm14291	ENSMUST00000143645	predicted gene 14291	antisense	chr2	+	ENSMUST00000143645	167200872	167206895
TC0200002631.mm.1	-1.10458	down	0.0115381	0.546476	NONMMUT041405	NONMMUT041405	NA	ncRNA	chr2	+	NA	169610276	169611452
TC0200002638.mm.1	-1.17178	down	0.0480034	0.62185	NONMMUT041417	NONMMUT041417	NA	ncRNA	chr2	+	NA	169875559	169877268
TC0200002686.mm.1	-1.16931	down	0.0149182	0.548674	KnowTID_00004449	KnowTID_00004449	NA	ncRNA	chr2	+	NA	173295533	173298984
TC0200002690.mm.1	-1.11261	down	0.0395763	0.602174	NONMMUT041575	NONMMUT041575	NA	ncRNA	chr2	+	NA	173582928	173584708
TC0200002858.mm.1	-1.1006	down	0.0190797	0.556	Gm13187	ENSMUST00000132211	predicted gene 13187	processed_transcript	chr2	-	ENSMUST00000132211	4287595	4301167
TC0200002997.mm.1	-1.12992	down	0.0285118	0.581486	Gm10849	ENSMUST00000100397	predicted gene 10849	pseudogene	chr2	-	ENSMUST00000100397	14603990	14604611
TC0200003024.mm.1	-1.26433	down	0.0122333	0.546476	Gm13329	ENSMUST00000117063	predicted gene 13329	pseudogene	chr2	-	ENSMUST00000117063	17998241	17998505
TC0200003179.mm.1	-1.18872	down	0.0378649	0.600075	Gm13553	XR_104656	predicted gene 13553	ncRNA	chr2	-	XR_104656	26186729	26191678
TC0200003275.mm.1	-1.11038	down	0.0333255	0.593342	Gm14488	XR_140500	predicted gene 14488	processed_transcript	chr2	-	XR_140500	30713147	30720057
TC0200003480.mm.1	-1.10055	down	0.0249307	0.576061	NONMMUT037141	NONMMUT037141	NA	ncRNA	chr2	-	NA	45538013	45539210
TC0200003578.mm.1	-1.11501	down	0.0446337	0.615022	NONMMUT037397	NONMMUT037397	NA	ncRNA	chr2	-	NA	58375594	58388014
TC0200003620.mm.1	-1.12259	down	0.0128498	0.546476	KnowTID_00004500	KnowTID_00004500	NA	ncRNA	chr2	-	NA	61708069	61711568
TC0200003627.mm.1	-1.11531	down	0.0380198	0.600075	Gm13564	ENSMUST00000131533	predicted gene 13564	ncRNA	chr2	-	ENSMUST00000131533	62452936	62456648
TC0200003683.mm.1	-1.13758	down	0.0388598	0.601652	Gm13598	ENSMUST00000147939	predicted gene 13598	ncRNA	chr2	-	ENSMUST00000147939	67157632	67194735
TC0200003803.mm.1	-1.107	down	0.0295884	0.584692	NONMMUT038051	NONMMUT038051	NA	ncRNA	chr2	-	NA	76363812	76366226
TC0200003849.mm.1	-1.14141	down	0.00241114	0.53309	Gm13677	ENSMUST00000120739	predicted gene 13677	pseudogene	chr2	-	ENSMUST00000120739	82122517	82123111
TC0200004134.mm.1	-1.17083	down	0.00437528	0.53309	NONMMUT038510	NONMMUT038510	NA	ncRNA	chr2	-	NA	91984070	91985157
TC0200004147.mm.1	-1.12725	down	0.0234896	0.570865	Gm13792	ENSMUST00000121350	predicted gene 13792	pseudogene	chr2	-	ENSMUST00000121350	92872887	92873309
TC0200004157.mm.1	-1.12897	down	0.0287898	0.582042	NONMMUT038638	NONMMUT038638	NA	ncRNA	chr2	-	NA	93279074	93281279
TC0200004189.mm.1	-1.14695	down	0.00549688	0.534517	KnowTID_00004530	KnowTID_00004530	NA	ncRNA	chr2	-	NA	96178872	96180690
TC0200004203.mm.1	-1.11013	down	0.0494079	0.62505	NONMMUT038780	NONMMUT038780	NA	ncRNA	chr2	-	NA	101663850	101664842
TC0200004365.mm.1	-1.25117	down	0.00147867	0.53309	NONMMUT039152	NONMMUT039152	NA	ncRNA	chr2	-	NA	113819306	113821809
TC0200004382.mm.1	-1.18205	down	0.0116287	0.546476	Gm13977	ENSMUST00000133648	predicted gene 13977	antisense	chr2	-	ENSMUST00000133648	115556786	115581555
TC0200004414.mm.1	-1.12152	down	0.0435725	0.613732	Gm13983	ENSMUST00000118018	predicted gene 13983	pseudogene	chr2	-	ENSMUST00000118018	118483313	118484177
TC0200004515.mm.1	-1.13486	down	0.0191904	0.556	NONMMUT039576	NONMMUT039576	NA	ncRNA	chr2	-	NA	122922185	122930169
TC0200004592.mm.1	-1.1753	down	0.0345742	0.595865	NONMMUT039781	NONMMUT039781	NA	ncRNA	chr2	-	NA	129093861	129097070
TC0200004607.mm.1	-1.11714	down	0.0298665	0.586197	NONMMUT039825	NONMMUT039825	NA	ncRNA	chr2	-	NA	129566109	129578139
TC0200004614.mm.1	-1.11552	down	0.0146805	0.548489	KnowTID_00004562	KnowTID_00004562	NA	ncRNA	chr2	-	NA	129927503	129929632
TC0200004618.mm.1	-1.19049	down	0.00893106	0.539983	KnowTID_00004564	KnowTID_00004564	NA	ncRNA	chr2	-	NA	130273774	130274269
TC0200004659.mm.1	-1.39103	down	0.0458436	0.616762	KnowTID_00004565	KnowTID_00004565	NA	ncRNA	chr2	-	NA	131540203	131542021
TC0200004661.mm.1	-1.12996	down	0.020403	0.560129	Gm14280	ENSMUST00000138080	predicted gene 14280	antisense	chr2	-	ENSMUST00000138080	131652897	131721838
TC0200004679.mm.1	-1.11773	down	0.0312282	0.588935	Gm14097	ENSMUST00000147868	predicted gene 14097	antisense	chr2	-	ENSMUST00000147868	132694432	132698523
TC0200004726.mm.1	-1.15425	down	0.0237327	0.571074	NONMMUT040147	NONMMUT040147	NA	ncRNA	chr2	-	NA	139999677	140001751
TC0200004805.mm.1	-1.17421	down	0.00380768	0.53309	KnowTID_00004575	KnowTID_00004575	NA	ncRNA	chr2	-	NA	148273102	148276870
TC0200004888.mm.1	-1.11246	down	0.0277189	0.581031	KnowTID_00004581	KnowTID_00004581	NA	ncRNA	chr2	-	NA	152009395	152012470
TC0200004904.mm.1	-1.13614	down	0.0273702	0.581031	Gm14161	ENSMUST00000137020	predicted gene 14161	antisense	chr2	-	ENSMUST00000137020	152549714	152553932
TC0200004931.mm.1	-1.21041	down	0.00653202	0.538479	NONMMUT040583	NONMMUT040583	NA	ncRNA	chr2	-	NA	153427350	153430128
TC0200005058.mm.1	-1.17281	down	0.0298883	0.586197	NONMMUT040936	NONMMUT040936	NA	ncRNA	chr2	-	NA	160777050	160778463
TC0200005084.mm.1	-1.11897	down	0.0168592	0.551814	Gm11453	ENSMUST00000117318	predicted gene 11453	pseudogene	chr2	-	ENSMUST00000117318	162982255	162983261
TC0200005177.mm.1	-1.14068	down	0.00474599	0.53309	NONMMUT041237	NONMMUT041237	NA	ncRNA	chr2	-	NA	166726303	166727680
TC0200005208.mm.1	-1.11254	down	0.0338715	0.593587	NONMMUT041338	NONMMUT041338	NA	ncRNA	chr2	-	NA	168092420	168093290
TC0200005222.mm.1	-1.11709	down	0.0339396	0.593927	NONMMUT041359	NONMMUT041359	NA	ncRNA	chr2	-	NA	168663258	168666518
TC0200005234.mm.1	-1.14617	down	0.0108793	0.546476	NONMMUT041404	NONMMUT041404	NA	ncRNA	chr2	-	NA	169537790	169540877
TC0200005285.mm.1	-1.21609	down	0.0186243	0.554733	Gm14453	ENSMUST00000139677	predicted gene 14453	antisense	chr2	-	ENSMUST00000139677	173025685	173034580
TC0300000021.mm.1	-1.15382	down	0.0139093	0.546476	NONMMUT042001	NONMMUT042001	NA	ncRNA	chr3	+	NA	5576202	5577653
TC0300000063.mm.1	-1.1496	down	0.00659773	0.538479	NONMMUT042099	NONMMUT042099	NA	ncRNA	chr3	+	NA	10143412	10144479
TC0300000135.mm.1	-1.11155	down	0.0165805	0.549889	NONMMUT042219	NONMMUT042219	NA	ncRNA	chr3	+	NA	19908379	19910743
TC0300000176.mm.1	-1.15516	down	0.0134854	0.546476	NONMMUT042348	NONMMUT042348	NA	ncRNA	chr3	+	NA	28353793	28356975
TC0300000235.mm.1	-1.15009	down	0.0158195	0.54914	NONMMUT042481	NONMMUT042481	NA	ncRNA	chr3	+	NA	33989239	33997910
TC0300000371.mm.1	-1.11492	down	0.0405512	0.603246	NONMMUT043017	NONMMUT043017	NA	ncRNA	chr3	+	NA	51980941	51990180
TC0300000374.mm.1	-1.15823	down	0.0186442	0.554733	KnowTID_00004718	KnowTID_00004718	NA	ncRNA	chr3	+	NA	52198249	52200487
TC0300000375.mm.1	-1.31502	down	0.00409515	0.53309	NONMMUT043033	NONMMUT043033	NA	ncRNA	chr3	+	NA	52201307	52235343
TC0300000526.mm.1	-1.13649	down	0.0203322	0.560129	NONMMUT043349	NONMMUT043349	NA	ncRNA	chr3	+	NA	65477668	65479787
TC0300000573.mm.1	-1.1293	down	0.0386852	0.601571	Gm20690	ENSMUST00000177341	predicted gene 20690	pseudogene	chr3	+	ENSMUST00000177341	68901830	68902144
TC0300000619.mm.1	-1.13757	down	0.000699036	0.53309	4921511C10Rik	NR_045502	RIKEN cDNA 4921511C10 gene	antisense	chr3	+	NR_045502	79212919	79253913
TC0300000628.mm.1	-1.11827	down	0.0301946	0.586387	KnowTID_00004743	KnowTID_00004743	NA	ncRNA	chr3	+	NA	80054892	80213085
TC0300000665.mm.1	-1.12911	down	0.00704829	0.538479	1700036G14Rik	NR_040542	RIKEN cDNA 1700036G14 gene	antisense	chr3	+	NR_040542	85317519	85332027
TC0300000672.mm.1	-1.21952	down	0.00418155	0.53309	KnowTID_00004749	KnowTID_00004749	NA	ncRNA	chr3	+	NA	85887691	85889234
TC0300000720.mm.1	-1.1837	down	0.00302997	0.53309	KnowTID_00004798	KnowTID_00004798	NA	ncRNA	chr3	+	NA	88232339	88232878
TC0300000746.mm.1	-1.10779	down	0.0228117	0.569742	NONMMUT043928	NONMMUT043928	NA	ncRNA	chr3	+	NA	89088782	89091638
TC0300000757.mm.1	-1.10757	down	0.0255333	0.576339	Gm15998	XR_104847	predicted gene 15998	antisense	chr3	+	XR_104847	89303248	89319727
TC0300000804.mm.1	-1.12423	down	0.0119809	0.546476	NONMMUT044059	NONMMUT044059	NA	ncRNA	chr3	+	NA	90560578	90585325
TC0300000870.mm.1	-1.22968	down	0.000363849	0.53309	NONMMUT044112	NONMMUT044112	NA	ncRNA	chr3	+	NA	94476331	94477950
TC0300001053.mm.1	-1.10288	down	0.0388466	0.601636	NONMMUT044541	NONMMUT044541	NA	ncRNA	chr3	+	NA	103480420	103519002
TC0300001140.mm.1	-1.13603	down	0.0155798	0.548674	Gm12525	ENSMUST00000125412	predicted gene 12525	ncRNA	chr3	+	ENSMUST00000125412	108361551	108362256
TC0300001215.mm.1	-1.29915	down	0.0347543	0.595964	KnowTID_00004851	KnowTID_00004851	NA	ncRNA	chr3	+	NA	118478979	118481355
TC0300001310.mm.1	-1.12694	down	0.0176484	0.551814	NONMMUT045253	NONMMUT045253	NA	ncRNA	chr3	+	NA	129728845	129740188
TC0300001498.mm.1	-1.31122	down	0.0051144	0.534517	NONMMUT045689	NONMMUT045689	NA	ncRNA	chr3	+	NA	146969756	146971772
TC0300001560.mm.1	-1.12743	down	0.00216743	0.53309	NONMMUT045876	NONMMUT045876	NA	ncRNA	chr3	+	NA	155094865	155097655
TC0300001615.mm.1	-1.12706	down	0.0457215	0.616436	Gm18822	ENSMUST00000182857	predicted gene, 18822	pseudogene	chr3	-	ENSMUST00000182857	8615275	8616504
TC0300001664.mm.1	-1.12639	down	0.0338444	0.593587	Gm8955	ENSMUST00000182945	predicted gene 8955	pseudogene	chr3	-	ENSMUST00000182945	14428492	14435009
TC0300001665.mm.1	-1.12766	down	0.0263078	0.577649	Gm8957	ENSMUST00000182082	predicted gene 8957	pseudogene	chr3	-	ENSMUST00000182082	14511084	14512095
TC0300001669.mm.1	-1.12901	down	0.0390881	0.602087	NONMMUT042154	NONMMUT042154	NA	ncRNA	chr3	-	NA	14847196	14852247
TC0300001911.mm.1	-1.11868	down	0.0468227	0.619248	KnowTID_00004970	KnowTID_00004970	NA	ncRNA	chr3	-	NA	41163048	41172663
TC0300001946.mm.1	-1.12417	down	0.00969401	0.539983	NONMMUT042959	NONMMUT042959	NA	ncRNA	chr3	-	NA	50915757	50917595
TC0300001957.mm.1	-1.19499	down	0.00131866	0.53309	KnowTID_00005083	KnowTID_00005083	NA	ncRNA	chr3	-	NA	51482331	51483308
TC0300002004.mm.1	-1.12938	down	0.0432405	0.612972	NONMMUT043142	NONMMUT043142	NA	ncRNA	chr3	-	NA	55825587	55826694
TC0300002010.mm.1	-1.15268	down	0.042541	0.612066	NONMMUT043152	NONMMUT043152	NA	ncRNA	chr3	-	NA	56051706	56054576
TC0300002011.mm.1	-1.1661	down	0.0290948	0.582042	NONMMUT043153	NONMMUT043153	NA	ncRNA	chr3	-	NA	56093329	56099265
TC0300002017.mm.1	-1.1946	down	0.00141784	0.53309	NONMMUT043160	NONMMUT043160	NA	ncRNA	chr3	-	NA	56436170	56437041
TC0300002106.mm.1	-1.12297	down	0.025911	0.577449	Tpi-rs2	ENSMUST00000182471	triosephosphate isomerase related sequence 2	pseudogene	chr3	-	ENSMUST00000182471	66128968	66129723
TC0300002108.mm.1	-1.14433	down	0.00773488	0.538479	NONMMUT043381	NONMMUT043381	NA	ncRNA	chr3	-	NA	66220288	66221418
TC0300002434.mm.1	-1.13279	down	0.0264616	0.577649	Gm16560	ENSMUST00000159115	predicted gene 16560	pseudogene	chr3	-	ENSMUST00000159115	94173080	94173483
TC0300002495.mm.1	-1.19234	down	0.00297742	0.53309	NONMMUT044240	NONMMUT044240	NA	ncRNA	chr3	-	NA	96160314	96161627
TC0300002496.mm.1	-1.18991	down	0.00244547	0.53309	Gm17690	ENSMUST00000180958	predicted gene, 17690	antisense	chr3	-	ENSMUST00000180958	96167464	96172433
TC0300002557.mm.1	-1.10349	down	0.0380797	0.600075	Gm12400	ENSMUST00000120915	predicted gene 12400	pseudogene	chr3	-	ENSMUST00000120915	98680832	98688182
TC0300002563.mm.1	-1.14994	down	0.0422214	0.611276	Gm12431	ENSMUST00000120693	predicted gene 12431	pseudogene	chr3	-	ENSMUST00000120693	98842871	98843038
TC0300002592.mm.1	-1.1076	down	0.039334	0.602087	NONMMUT044443	NONMMUT044443	NA	ncRNA	chr3	-	NA	100820408	100826463
TC0300002615.mm.1	-1.2295	down	0.00777398	0.538479	KnowTID_00005155	KnowTID_00005155	NA	ncRNA	chr3	-	NA	102714252	102715516
TC0300002710.mm.1	-1.50995	down	0.0190664	0.556	NONMMUT044713	NONMMUT044713	NA	ncRNA	chr3	-	NA	107440341	107442976
TC0300002727.mm.1	-1.10926	down	0.00978533	0.539983	Gm12499	ENSMUST00000121961	predicted gene 12499	pseudogene	chr3	-	ENSMUST00000121961	108029600	108031361
TC0300002837.mm.1	-1.10932	down	0.033353	0.593342	Gm5710	ENSMUST00000183020	predicted gene 5710	pseudogene	chr3	-	ENSMUST00000183020	121180103	121181097
TC0300002851.mm.1	-1.12892	down	0.0264296	0.577649	NONMMUT045050	NONMMUT045050	NA	ncRNA	chr3	-	NA	121885361	121887538
TC0300002900.mm.1	-1.17986	down	0.0398041	0.602174	Gm15551	ENSMUST00000132762	predicted gene 15551	antisense	chr3	-	ENSMUST00000132762	126667329	126669032
TC0300002903.mm.1	-1.31009	down	0.0372466	0.600075	NONMMUT045168	NONMMUT045168	NA	ncRNA	chr3	-	NA	126974256	126975867
TC0300002904.mm.1	-1.27958	down	0.0497093	0.62505	NONMMUT045170	NONMMUT045170	NA	ncRNA	chr3	-	NA	127008309	127010801
TC0300002963.mm.1	-1.14531	down	0.0171018	0.551814	NONMMUT045315	NONMMUT045315	NA	ncRNA	chr3	-	NA	131610437	131613780
TC0300002979.mm.1	-1.16268	down	0.0171802	0.551814	NONMMUT045346	NONMMUT045346	NA	ncRNA	chr3	-	NA	133229854	133233171
TC0300003144.mm.1	-1.14457	down	0.0411664	0.605378	NONMMUT045786	NONMMUT045786	NA	ncRNA	chr3	-	NA	152380857	152383168
TC0300003152.mm.1	-1.15411	down	0.0109902	0.546476	NONMMUT045807	NONMMUT045807	NA	ncRNA	chr3	-	NA	152965433	152966417
TC0400000021.mm.1	-1.16178	down	0.0485235	0.624575	A830012C17Rik	ENSMUST00000131498	RIKEN cDNA A830012C17 gene	processed_transcript	chr4	+	ENSMUST00000131498	4138321	4188703
TC0400000037.mm.1	-1.25498	down	0.00251952	0.53309	NONMMUT046034	NONMMUT046034	NA	ncRNA	chr4	+	NA	6242426	6245572
TC0400000124.mm.1	-1.11052	down	0.0477673	0.620826	Gm11836	ENSMUST00000121022	predicted gene 11836	pseudogene	chr4	+	ENSMUST00000121022	14433891	14434337
TC0400000210.mm.1	-1.11487	down	0.0252772	0.576132	Gm11899	ENSMUST00000142373	predicted gene 11899	antisense	chr4	+	ENSMUST00000142373	24792676	24800310
TC0400000221.mm.1	-1.10455	down	0.0324214	0.592102	Gm11903	ENSMUST00000118958	predicted gene 11903	pseudogene	chr4	+	ENSMUST00000118958	26442461	26443187
TC0400000279.mm.1	-1.14709	down	0.0293261	0.583068	NONMMUT046618	NONMMUT046618	NA	ncRNA	chr4	+	NA	33090396	33093915
TC0400000520.mm.1	-1.1264	down	0.0172273	0.551814	NONMMUT047180	NONMMUT047180	NA	ncRNA	chr4	+	NA	47422178	47443807
TC0400000521.mm.1	-1.14152	down	0.0345173	0.595662	NONMMUT047181	NONMMUT047181	NA	ncRNA	chr4	+	NA	47425603	47426748
TC0400000627.mm.1	-1.20382	down	0.000896741	0.53309	NONMMUT047413	NONMMUT047413	NA	ncRNA	chr4	+	NA	57165048	57171983
TC0400000639.mm.1	-1.13955	down	0.0113014	0.546476	NONMMUT047442	NONMMUT047442	NA	ncRNA	chr4	+	NA	57821934	57822609
TC0400000759.mm.1	-1.19811	down	0.0381289	0.600075	KnowTID_00005273	KnowTID_00005273	NA	ncRNA	chr4	+	NA	71303150	71305007
TC0400000801.mm.1	-1.11928	down	0.0199894	0.558206	KnowTID_00005279	KnowTID_00005279	NA	ncRNA	chr4	+	NA	78594047	78597484
TC0400000874.mm.1	-1.14135	down	0.00409194	0.53309	NONMMUT047989	NONMMUT047989	NA	ncRNA	chr4	+	NA	86983448	86983993
TC0400000877.mm.1	-1.13253	down	0.0230331	0.569815	Gm12604	ENSMUST00000118382	predicted gene 12604	pseudogene	chr4	+	ENSMUST00000118382	87580789	87581560
TC0400000925.mm.1	-1.12709	down	0.0254789	0.576339	Gm12644	ENSMUST00000119935	predicted gene 12644	pseudogene	chr4	+	ENSMUST00000119935	91156682	91157287
TC0400001049.mm.1	-1.15659	down	0.0248371	0.575093	NONMMUT048368	NONMMUT048368	NA	ncRNA	chr4	+	NA	102242650	102247130
TC0400001052.mm.1	-1.1363	down	0.0326488	0.592776	NONMMUT048371	NONMMUT048371	NA	ncRNA	chr4	+	NA	102375354	102377138
TC0400001138.mm.1	-1.18004	down	0.00713622	0.538479	4930407G08Rik	ENSMUST00000145831	RIKEN cDNA 4930407G08 gene	ncRNA	chr4	+	ENSMUST00000145831	107953932	107960721
TC0400001208.mm.1	-1.11982	down	0.0242038	0.572902	NONMMUT048753	NONMMUT048753	NA	ncRNA	chr4	+	NA	114388492	114389890
TC0400001262.mm.1	-1.16892	down	0.00784103	0.538647	NONMMUT048871	NONMMUT048871	NA	ncRNA	chr4	+	NA	116708125	116708432
TC0400001277.mm.1	-1.12798	down	0.00886144	0.539983	NONMMUT048897	NONMMUT048897	NA	ncRNA	chr4	+	NA	117120729	117121877
TC0400001288.mm.1	-1.1263	down	0.0128974	0.546476	NONMMUT048924	NONMMUT048924	NA	ncRNA	chr4	+	NA	117436985	117442632
TC0400001335.mm.1	-1.15204	down	0.0174911	0.551814	NONMMUT049200	NONMMUT049200	NA	ncRNA	chr4	+	NA	119438687	119441524
TC0400001369.mm.1	-1.10629	down	0.0255609	0.576374	NONMMUT049276	NONMMUT049276	NA	ncRNA	chr4	+	NA	121504053	121505271
TC0400001374.mm.1	-1.27316	down	0.0042936	0.53309	Gm12892	ENSMUST00000117367	predicted gene 12892	pseudogene	chr4	+	ENSMUST00000117367	122008193	122009338
TC0400001404.mm.1	-1.20699	down	0.0132145	0.546476	NONMMUT049324	NONMMUT049324	NA	ncRNA	chr4	+	NA	123753458	123754203
TC0400001415.mm.1	-1.10577	down	0.0463265	0.61775	NONMMUT049344	NONMMUT049344	NA	ncRNA	chr4	+	NA	124081598	124101088
TC0400001439.mm.1	-1.11588	down	0.0477018	0.620826	NONMMUT049423	NONMMUT049423	NA	ncRNA	chr4	+	NA	125145431	125147955
TC0400001456.mm.1	-1.13799	down	0.0329523	0.592892	NONMMUT049453	NONMMUT049453	NA	ncRNA	chr4	+	NA	126162795	126164410
TC0400001554.mm.1	-1.11188	down	0.0444042	0.614503	Gm12972	ENSMUST00000152986	predicted gene 12972	ncRNA	chr4	+	ENSMUST00000152986	130786069	130787855
TC0400001566.mm.1	-1.11265	down	0.00662002	0.538479	Gm831	ENSMUST00000149942	predicted gene 831	ncRNA	chr4	+	ENSMUST00000149942	131487197	131505527
TC0400001644.mm.1	-1.10454	down	0.0253734	0.576339	NONMMUT050015	NONMMUT050015	NA	ncRNA	chr4	+	NA	134731751	134732528
TC0400001705.mm.1	-1.13684	down	0.0177992	0.551814	NONMMUT050163	NONMMUT050163	NA	ncRNA	chr4	+	NA	137387328	137389730
TC0400001731.mm.1	-1.13816	down	0.0262673	0.577649	KnowTID_00005338	KnowTID_00005338	NA	ncRNA	chr4	+	NA	138677768	138679001
TC0400001812.mm.1	-1.19969	down	0.0115785	0.546476	Gm13062	ENSMUST00000151337	predicted gene 13062	antisense	chr4	+	ENSMUST00000151337	142180602	142184139
TC0400001917.mm.1	-1.23622	down	0.00788349	0.538647	NONMMUT050567	NONMMUT050567	NA	ncRNA	chr4	+	NA	147860514	147861468
TC0400002049.mm.1	-1.13434	down	0.0189369	0.556	NONMMUT050884	NONMMUT050884	NA	ncRNA	chr4	+	NA	154392047	154395089
TC0400002055.mm.1	-1.10457	down	0.0358182	0.597024	Gm13111	XR_104909	predicted gene 13111	antisense	chr4	+	XR_104909	154637576	154644757
TC0400002074.mm.1	-1.12153	down	0.0360687	0.597726	NONMMUT050956	NONMMUT050956	NA	ncRNA	chr4	+	NA	155411622	155412150
TC0400002140.mm.1	-1.11282	down	0.0390296	0.602087	Gm11780	NM_001277919	predicted gene 11780	pseudogene	chr4	-	NM_001277919	4527774	4529458
TC0400002156.mm.1	-1.12345	down	0.00405265	0.53309	Gm11803	ENSMUST00000119966	predicted gene 11803	pseudogene	chr4	-	ENSMUST00000119966	6507941	6508384
TC0400002170.mm.1	-1.15184	down	0.0263122	0.577649	Gm11804	ENSMUST00000121663	predicted gene 11804	pseudogene	chr4	-	ENSMUST00000121663	7039047	7039514
TC0400002186.mm.1	-1.13331	down	0.0097248	0.539983	Gm26548	ENSMUST00000181165	predicted gene, 26548	ncRNA	chr4	-	ENSMUST00000181165	9267323	9269915
TC0400002203.mm.1	-1.1035	down	0.00248326	0.53309	A630034I12Rik	uc008rzc.1	RIKEN cDNA A630034I12 gene	ncRNA	chr4	-	uc008rzc.1	11175873	11191274
TC0400002204.mm.1	-1.16178	down	0.0305823	0.586387	KnowTID_00005367	KnowTID_00005367	NA	ncRNA	chr4	-	NA	11183955	11184455
TC0400002218.mm.1	-1.15278	down	0.0250736	0.576061	Gm11840	ENSMUST00000156947	predicted gene 11840	ncRNA	chr4	-	ENSMUST00000156947	11999474	12009043
TC0400002284.mm.1	-1.12435	down	0.00889778	0.539983	NONMMUT046379	NONMMUT046379	NA	ncRNA	chr4	-	NA	20514535	20517466
TC0400002409.mm.1	-1.23486	down	0.042099	0.610552	NONMMUT046717	NONMMUT046717	NA	ncRNA	chr4	-	NA	36046591	36047829
TC0400002658.mm.1	-1.12781	down	0.017572	0.551814	Gm12483	ENSMUST00000117819	predicted gene 12483	ncRNA	chr4	-	ENSMUST00000117819	52443762	52445405
TC0400002824.mm.1	-1.20243	down	0.00150562	0.53309	NONMMUT047661	NONMMUT047661	NA	ncRNA	chr4	-	NA	65412733	65414583
TC0400003084.mm.1	-1.10674	down	0.0384958	0.600953	9530080O11Rik	NR_045776	RIKEN cDNA 9530080O11 gene	processed_transcript	chr4	-	NR_045776	95959711	95967655
TC0400003143.mm.1	-1.18222	down	0.0287733	0.582042	NONMMUT048315	NONMMUT048315	NA	ncRNA	chr4	-	NA	100092656	100095429
TC0400003202.mm.1	-1.12862	down	0.00867164	0.539983	Tmem61	ENSMUST00000148907	transmembrane protein 61	ncRNA	chr4	-	ENSMUST00000148907	106498816	106506335
TC0400003204.mm.1	-1.18686	down	0.00470989	0.53309	Gm12744	ENSMUST00000146976	predicted gene 12744	antisense	chr4	-	ENSMUST00000146976	106587097	106589108
TC0400003227.mm.1	-1.17158	down	0.00230007	0.53309	Gm12908	ENSMUST00000125464	predicted gene 12908	ncRNA	chr4	-	ENSMUST00000125464	107793161	107802064
TC0400003276.mm.1	-1.25038	down	0.0250212	0.576061	NONMMUT048698	NONMMUT048698	NA	ncRNA	chr4	-	NA	110207966	110209508
TC0400003376.mm.1	-1.16761	down	0.00726515	0.538479	NONMMUT048940	NONMMUT048940	NA	ncRNA	chr4	-	NA	117779888	117787127
TC0400003400.mm.1	-1.152	down	0.00800472	0.539017	NONMMUT049166	NONMMUT049166	NA	ncRNA	chr4	-	NA	118751420	118753100
TC0400003511.mm.1	-1.24908	down	0.00537936	0.534517	NONMMUT049397	NONMMUT049397	NA	ncRNA	chr4	-	NA	124843389	124844277
TC0400003696.mm.1	-1.16825	down	0.0145031	0.546922	Gm13259	ENSMUST00000120792	predicted gene 13259	pseudogene	chr4	-	ENSMUST00000120792	133280857	133281312
TC0400003698.mm.1	-1.14168	down	0.0431069	0.612878	NONMMUT049926	NONMMUT049926	NA	ncRNA	chr4	-	NA	133431096	133431490
TC0400003784.mm.1	-1.13327	down	0.0318406	0.59068	Gm27022	ENSMUST00000183225	predicted gene, 27022	ncRNA	chr4	-	ENSMUST00000183225	136347847	136349441
TC0400003790.mm.1	-1.17843	down	0.00253267	0.53309	NONMMUT050138	NONMMUT050138	NA	ncRNA	chr4	-	NA	136765883	136766842
TC0400003825.mm.1	-1.10928	down	0.0173062	0.551814	NONMMUT050208	NONMMUT050208	NA	ncRNA	chr4	-	NA	138438946	138441876
TC0400003988.mm.1	-1.12276	down	0.0262279	0.577649	Gm15951	ENSMUST00000118377	predicted gene 15951	pseudogene	chr4	-	ENSMUST00000118377	147520468	147520867
TC0400004007.mm.1	-1.17697	down	0.00188379	0.53309	NONMMUT050575	NONMMUT050575	NA	ncRNA	chr4	-	NA	147954445	147955968
TC0400004131.mm.1	-1.12162	down	0.0458041	0.616437	Gm20421	ENSMUST00000153344	predicted gene 20421	processed_transcript	chr4	-	ENSMUST00000153344	154957903	154961678
TC0400004207.mm.1	-1.16186	down	0.00285959	0.53309	Gm26840	ENSMUST00000180784	predicted gene, 26840	ncRNA	chr4	+	ENSMUST00000180784	155769231	155776220
TC0500000041.mm.1	-1.23503	down	0.000454704	0.53309	Gm8802	ENSMUST00000118633	predicted gene 8802	pseudogene	chr5	+	ENSMUST00000118633	7857108	7857847
TC0500000063.mm.1	-1.13418	down	0.00902588	0.539983	NONMMUT051229	NONMMUT051229	NA	ncRNA	chr5	+	NA	9761546	9766847
TC0500000103.mm.1	-1.13866	down	0.0264019	0.577649	NONMMUT051283	NONMMUT051283	NA	ncRNA	chr5	+	NA	14778932	14781202
TC0500000146.mm.1	-1.24053	down	0.0459294	0.616972	NONMMUT051357	NONMMUT051357	NA	ncRNA	chr5	+	NA	19459720	19461401
TC0500000149.mm.1	-1.32895	down	0.026923	0.57917	NONMMUT051361	NONMMUT051361	NA	ncRNA	chr5	+	NA	19784526	19787145
TC0500000240.mm.1	-1.11358	down	0.0335306	0.593587	Gm5067	XR_002343	predicted gene 5067	pseudogene	chr5	+	XR_002343	26006989	26070851
TC0500000254.mm.1	-1.16481	down	0.0038118	0.53309	NONMMUT051645	NONMMUT051645	NA	ncRNA	chr5	+	NA	27633799	27634238
TC0500000326.mm.1	-1.25408	down	0.0106511	0.546476	KnowTID_00005547	KnowTID_00005547	NA	ncRNA	chr5	+	NA	31560812	31565842
TC0500000338.mm.1	-1.11767	down	0.0337817	0.593587	Gm5864	ENSMUST00000182436	predicted gene 5864	pseudogene	chr5	+	ENSMUST00000182436	32420003	32420972
TC0500000419.mm.1	-1.1853	down	0.0221444	0.565645	NONMMUT052015	NONMMUT052015	NA	ncRNA	chr5	+	NA	37150868	37153723
TC0500000587.mm.1	-1.11578	down	0.00224492	0.53309	NONMMUT052405	NONMMUT052405	NA	ncRNA	chr5	+	NA	64030051	64030727
TC0500000714.mm.1	-1.14148	down	0.0302711	0.586387	KnowTID_00005615	KnowTID_00005615	NA	ncRNA	chr5	+	NA	75737882	75740205
TC0500000716.mm.1	-1.15337	down	0.0358097	0.597024	NONMMUT052829	NONMMUT052829	NA	ncRNA	chr5	+	NA	76056795	76058208
TC0500000720.mm.1	-1.10853	down	0.0399891	0.602174	Gm7467	XR_106299	predicted gene 7467	antisense	chr5	+	XR_106299	76304876	76305527
TC0500000731.mm.1	-1.31117	down	0.0303961	0.586387	2310040G07Rik	XR_140718	RIKEN cDNA 2310040G07 gene	antisense	chr5	+	XR_140718	76928368	76947758
TC0500000950.mm.1	-1.12373	down	0.00809004	0.539017	NONMMUT053225	NONMMUT053225	NA	ncRNA	chr5	+	NA	98346394	98349324
TC0500000988.mm.1	-1.12711	down	0.0376093	0.600075	NONMMUT053326	NONMMUT053326	NA	ncRNA	chr5	+	NA	100920141	100922557
TC0500000998.mm.1	-1.19461	down	0.0359881	0.597318	NONMMUT053370	NONMMUT053370	NA	ncRNA	chr5	+	NA	102276743	102279268
TC0500001082.mm.1	-1.15257	down	0.0364607	0.597892	NONMMUT053589	NONMMUT053589	NA	ncRNA	chr5	+	NA	107647706	107649601
TC0500001160.mm.1	-1.20791	down	0.0151086	0.548674	NONMMUT053797	NONMMUT053797	NA	ncRNA	chr5	+	NA	111158311	111160688
TC0500001172.mm.1	-1.17258	down	0.0137936	0.546476	NONMMUT053823	NONMMUT053823	NA	ncRNA	chr5	+	NA	111793393	111807300
TC0500001174.mm.1	-1.16146	down	0.0183399	0.553891	NONMMUT053833	NONMMUT053833	NA	ncRNA	chr5	+	NA	111997134	111997637
TC0500001258.mm.1	-1.1767	down	0.00864027	0.539983	KnowTID_00005700	KnowTID_00005700	NA	ncRNA	chr5	+	NA	115349130	115353155
TC0500001283.mm.1	-1.15203	down	0.0462631	0.617319	NONMMUT054118	NONMMUT054118	NA	ncRNA	chr5	+	NA	116802714	116804349
TC0500001311.mm.1	-1.11719	down	0.0411882	0.605378	NONMMUT054179	NONMMUT054179	NA	ncRNA	chr5	+	NA	118533364	118534662
TC0500001343.mm.1	-1.11696	down	0.023636	0.571043	Gm15749	ENSMUST00000161848	predicted gene 15749	ncRNA	chr5	+	ENSMUST00000161848	120648040	120648749
TC0500001348.mm.1	-1.12011	down	0.045789	0.616437	NONMMUT054265	NONMMUT054265	NA	ncRNA	chr5	+	NA	120746036	120748211
TC0500001375.mm.1	-1.15166	down	0.0113359	0.546476	NONMMUT054324	NONMMUT054324	NA	ncRNA	chr5	+	NA	121868172	121894923
TC0500001438.mm.1	-1.21848	down	0.00653427	0.538479	NONMMUT054476	NONMMUT054476	NA	ncRNA	chr5	+	NA	124186717	124188382
TC0500001450.mm.1	-1.19293	down	0.0151947	0.548674	Tctn2	NM_026486	tectonic family member 2	processed_transcript	chr5	+	NM_026486	124598749	124627738
TC0500001479.mm.1	-1.23742	down	0.00112899	0.53309	KnowTID_00005718	KnowTID_00005718	NA	ncRNA	chr5	+	NA	127020221	127023619
TC0500001538.mm.1	-1.37357	down	4.58189e-06	0.302203	NONMMUT054708	NONMMUT054708	NA	ncRNA	chr5	+	NA	131624842	131625541
TC0500001545.mm.1	-1.11452	down	0.0462043	0.617143	NONMMUT054751	NONMMUT054751	NA	ncRNA	chr5	+	NA	133959488	133960214
TC0500001580.mm.1	-1.15998	down	0.00367215	0.53309	KnowTID_00005728	KnowTID_00005728	NA	ncRNA	chr5	+	NA	135264326	135265129
TC0500001688.mm.1	-1.22329	down	0.00575761	0.534517	KnowTID_00005736	KnowTID_00005736	NA	ncRNA	chr5	+	NA	140324739	140326056
TC0500001709.mm.1	-1.17301	down	0.00817885	0.539017	NONMMUT055096	NONMMUT055096	NA	ncRNA	chr5	+	NA	141816610	141819469
TC0500001753.mm.1	-1.1194	down	0.0292086	0.582547	Dmr	NR_102372	Dmrt1 related	ncRNA	chr5	+	NR_102372	144357923	144361005
TC0500001832.mm.1	-1.11545	down	0.0316346	0.590103	Gm15409	ENSMUST00000135240	predicted gene 15409	ncRNA	chr5	+	ENSMUST00000135240	148959278	148961712
TC0500001897.mm.1	-1.10009	down	0.0449808	0.615036	KnowTID_00005763	KnowTID_00005763	NA	ncRNA	chr5	-	NA	4784753	4799094
TC0500002033.mm.1	-1.19036	down	0.00668397	0.538479	Gm16113	ENSMUST00000159629	predicted gene 16113	pseudogene	chr5	-	ENSMUST00000159629	22281211	22281582
TC0500002090.mm.1	-1.20154	down	0.0168125	0.551814	NONMMUT051565	NONMMUT051565	NA	ncRNA	chr5	-	NA	24709790	24710456
TC0500002128.mm.1	-1.13238	down	0.0163475	0.549889	NONMMUT051641	NONMMUT051641	NA	ncRNA	chr5	-	NA	27195955	27198868
TC0500002140.mm.1	-1.15695	down	0.0361653	0.597746	NONMMUT051671	NONMMUT051671	NA	ncRNA	chr5	-	NA	29254864	29256836
TC0500002225.mm.1	-1.14867	down	0.0390468	0.602087	NONMMUT051891	NONMMUT051891	NA	ncRNA	chr5	-	NA	33982719	33983419
TC0500002233.mm.1	-1.16628	down	0.00320616	0.53309	Gm15513	ENSMUST00000140646	predicted gene 15513	ncRNA	chr5	-	ENSMUST00000140646	34211810	34214319
TC0500002237.mm.1	-1.15356	down	0.0438227	0.613792	Gm26931	ENSMUST00000182273	predicted gene, 26931	pseudogene	chr5	-	ENSMUST00000182273	34481914	34482522
TC0500002246.mm.1	-1.19019	down	0.0246863	0.574601	NONMMUT051956	NONMMUT051956	NA	ncRNA	chr5	-	NA	35390673	35391912
TC0500002247.mm.1	-1.10735	down	0.034734	0.595964	KnowTID_00005822	KnowTID_00005822	NA	ncRNA	chr5	-	NA	35416182	35417820
TC0500002356.mm.1	-1.12784	down	0.00603459	0.536411	NONMMUT052204	NONMMUT052204	NA	ncRNA	chr5	-	NA	48535344	48537941
TC0500002402.mm.1	-1.14578	down	0.0357612	0.59698	NONMMUT052270	NONMMUT052270	NA	ncRNA	chr5	-	NA	51912590	52115697
TC0500002474.mm.1	-1.14257	down	0.0381518	0.600075	NONMMUT052458	NONMMUT052458	NA	ncRNA	chr5	-	NA	64678424	64681282
TC0500002498.mm.1	-1.11835	down	0.0329582	0.592892	KnowTID_00005868	KnowTID_00005868	NA	ncRNA	chr5	-	NA	65838037	65858228
TC0500002610.mm.1	-1.11871	down	0.0265039	0.577649	Gm15985	ENSMUST00000137731	predicted gene 15985	ncRNA	chr5	-	ENSMUST00000137731	74731517	74734450
TC0500002733.mm.1	-1.12313	down	0.0149054	0.548674	NONMMUT053067	NONMMUT053067	NA	ncRNA	chr5	-	NA	90801598	90801903
TC0500002757.mm.1	-1.10656	down	0.00817743	0.539017	Cxcl11	NM_019494	chemokine (C-X-C motif) ligand 11	pseudogene	chr5	-	NM_019494	92359544	92365485
TC0500003003.mm.1	-1.12673	down	0.025253	0.576132	NONMMUT053800	NONMMUT053800	NA	ncRNA	chr5	-	NA	111232439	111233459
TC0500003008.mm.1	-1.15055	down	0.0446095	0.615022	E130006D01Rik	NR_045832	RIKEN cDNA E130006D01 gene	ncRNA	chr5	-	NR_045832	111734284	111761728
TC0500003083.mm.1	-1.14571	down	0.0210382	0.560129	Gm13822	ENSMUST00000127563	predicted gene 13822	antisense	chr5	-	ENSMUST00000127563	114917318	114923277
TC0500003102.mm.1	-1.10258	down	0.0361697	0.597746	Gm13836	ENSMUST00000121159	predicted gene 13836	pseudogene	chr5	-	ENSMUST00000121159	115491891	115492455
TC0500003128.mm.1	-1.13755	down	0.0173818	0.551814	Gm10399	ENSMUST00000100834	predicted gene 10399	antisense	chr5	-	ENSMUST00000100834	117318745	117319242
TC0500003132.mm.1	-1.1039	down	0.0210447	0.560129	Gm26995	ENSMUST00000182216	predicted gene, 26995	antisense	chr5	-	ENSMUST00000182216	117935725	117939518
TC0500003201.mm.1	-1.18701	down	0.00104091	0.53309	NONMMUT054322	NONMMUT054322	NA	ncRNA	chr5	-	NA	121856366	121858298
TC0500003290.mm.1	-1.13482	down	0.0122792	0.546476	NONMMUT054607	NONMMUT054607	NA	ncRNA	chr5	-	NA	128490570	128492322
TC0500003335.mm.1	-1.12881	down	0.00914632	0.539983	NONMMUT054707	NONMMUT054707	NA	ncRNA	chr5	-	NA	131608297	131609593
TC0500003352.mm.1	-1.30986	down	0.0159638	0.549889	NONMMUT054732	NONMMUT054732	NA	ncRNA	chr5	-	NA	132356516	132358983
TC0500003357.mm.1	-1.24798	down	0.0380827	0.600075	NONMMUT054737	NONMMUT054737	NA	ncRNA	chr5	-	NA	132497678	132499837
TC0500003510.mm.1	-1.14111	down	0.0405071	0.603246	NONMMUT055062	NONMMUT055062	NA	ncRNA	chr5	-	NA	140566809	140567753
TC0500003572.mm.1	-1.12763	down	0.0383365	0.600171	NONMMUT055194	NONMMUT055194	NA	ncRNA	chr5	-	NA	144184412	144186088
TC0500003606.mm.1	-1.16964	down	0.0246724	0.574601	B230303O12Rik	XR_140759	RIKEN cDNA B230303O12 gene	ncRNA	chr5	-	XR_140759	146188618	146195544
TC0500003612.mm.1	-1.10193	down	0.00734519	0.538479	NONMMUT055273	NONMMUT055273	NA	ncRNA	chr5	-	NA	146645690	146655661
TC0500003675.mm.1	-1.15928	down	0.0277577	0.581031	NONMMUT055472	NONMMUT055472	NA	ncRNA	chr5	-	NA	150022479	150022743
TC0600000235.mm.1	-1.13501	down	0.0488675	0.62505	Gm26627	ENSMUST00000181540	predicted gene, 26627	antisense	chr6	+	ENSMUST00000181540	29507725	29509698
TC0600000307.mm.1	-1.15051	down	0.0437339	0.613792	Gm14540	ENSMUST00000138298	predicted gene 14540	antisense	chr6	+	ENSMUST00000138298	33038468	33043222
TC0600000342.mm.1	-1.1397	down	0.0354084	0.595964	NONMMUT056340	NONMMUT056340	NA	ncRNA	chr6	+	NA	34994248	34997446
TC0600000422.mm.1	-1.11305	down	0.0166674	0.550015	Trbv10	ENSMUST00000168322	T cell receptor beta variable 10	pseudogene	chr6	+	ENSMUST00000168322	41091940	41092228
TC0600000464.mm.1	-1.20458	down	0.0435934	0.613732	NONMMUT056632	NONMMUT056632	NA	ncRNA	chr6	+	NA	42520739	42527537
TC0600000500.mm.1	-1.31256	down	0.0439225	0.613792	NONMMUT056681	NONMMUT056681	NA	ncRNA	chr6	+	NA	45203810	45207490
TC0600000522.mm.1	-1.13529	down	0.0219927	0.565645	NONMMUT056705	NONMMUT056705	NA	ncRNA	chr6	+	NA	46785953	46789702
TC0600000554.mm.1	-1.11786	down	0.0355862	0.596474	Zfp862-ps	NR_015597	zinc finger protein 862, pseudogene	pseudogene	chr6	+	NR_015597	48504339	48534832
TC0600000557.mm.1	-1.12945	down	0.0474276	0.620826	KnowTID_00006082	KnowTID_00006082	NA	ncRNA	chr6	+	NA	48544364	48545369
TC0600000669.mm.1	-1.18212	down	0.00940995	0.539983	Gm3279	NR_046071	predicted gene 3279	ncRNA	chr6	+	NR_046071	55684571	55694574
TC0600000710.mm.1	-1.14246	down	0.0392653	0.602087	Gm20672	ENSMUST00000176605	predicted gene 20672	pseudogene	chr6	+	ENSMUST00000176605	58512271	58512531
TC0600000805.mm.1	-1.12527	down	0.0430031	0.612066	Gm11143	ENSMUST00000114209	predicted gene 11143	pseudogene	chr6	+	ENSMUST00000114209	69600066	69617424
TC0600000812.mm.1	-1.11121	down	0.0357325	0.596954	NONMMUT057350	NONMMUT057350	NA	ncRNA	chr6	+	NA	70743005	70749180
TC0600000957.mm.1	-1.11622	down	0.0289604	0.582042	Spr-ps1	ENSMUST00000089584	sepiapterin reductase pseudogene 1	pseudogene	chr6	+	ENSMUST00000089584	85155005	85156234
TC0600000959.mm.1	-1.13431	down	0.0342449	0.594384	NONMMUT057688	NONMMUT057688	NA	ncRNA	chr6	+	NA	85206837	85209799
TC0600001117.mm.1	-1.17821	down	0.00834171	0.539983	NONMMUT058088	NONMMUT058088	NA	ncRNA	chr6	+	NA	94583251	94585341
TC0600001119.mm.1	-1.11481	down	0.0388947	0.601769	Gm7833	ENSMUST00000183288	predicted gene 7833	pseudogene	chr6	+	ENSMUST00000183288	94820530	94821519
TC0600001128.mm.1	-1.11091	down	0.0497957	0.62505	NONMMUT058121	NONMMUT058121	NA	ncRNA	chr6	+	NA	97148194	97153447
TC0600001185.mm.1	-1.12873	down	0.0224961	0.567435	NONMMUT058299	NONMMUT058299	NA	ncRNA	chr6	+	NA	106449751	106450010
TC0600001213.mm.1	-1.30846	down	0.0121247	0.546476	NONMMUT058351	NONMMUT058351	NA	ncRNA	chr6	+	NA	110718561	110722137
TC0600001218.mm.1	-1.1224	down	0.0306079	0.586387	NONMMUT058356	NONMMUT058356	NA	ncRNA	chr6	+	NA	111488675	111491614
TC0600001221.mm.1	-1.21534	down	0.00031538	0.53309	NONMMUT058361	NONMMUT058361	NA	ncRNA	chr6	+	NA	111560666	111563014
TC0600001307.mm.1	-1.20267	down	0.00937266	0.539983	KnowTID_00006171	KnowTID_00006171	NA	ncRNA	chr6	+	NA	116630222	116632945
TC0600001359.mm.1	-1.13093	down	0.025388	0.576339	NONMMUT058684	NONMMUT058684	NA	ncRNA	chr6	+	NA	120937761	120944304
TC0600001503.mm.1	-1.14451	down	0.0317895	0.590103	NONMMUT059015	NONMMUT059015	NA	ncRNA	chr6	+	NA	128209282	128211242
TC0600001516.mm.1	-1.13201	down	0.0121057	0.546476	NONMMUT059049	NONMMUT059049	NA	ncRNA	chr6	+	NA	128671354	128673760
TC0600001548.mm.1	-1.14024	down	0.0464068	0.61775	Gm8816	ENSMUST00000182280	predicted gene 8816	pseudogene	chr6	+	ENSMUST00000182280	130567639	130568801
TC0600001553.mm.1	-1.16906	down	0.0204325	0.560129	Gm16571	ENSMUST00000159112	predicted gene 16571	pseudogene	chr6	+	ENSMUST00000159112	131585132	131589255
TC0600001645.mm.1	-1.13328	down	0.0475112	0.620826	NONMMUT059285	NONMMUT059285	NA	ncRNA	chr6	+	NA	138951140	138956857
TC0600001662.mm.1	-1.15276	down	0.0060036	0.535146	KnowTID_00006216	KnowTID_00006216	NA	ncRNA	chr6	+	NA	140777207	140779662
TC0600001695.mm.1	-1.1427	down	0.00957841	0.539983	KnowTID_00006226	KnowTID_00006226	NA	ncRNA	chr6	+	NA	143147259	143157716
TC0600001846.mm.1	-1.10853	down	0.0399794	0.602174	Gm8428	ENSMUST00000159919	predicted gene 8428	pseudogene	chr6	-	ENSMUST00000159919	8377596	8379379
TC0600001892.mm.1	-1.17435	down	0.0439032	0.613792	Gm4876	XR_104967	predicted gene 4876	antisense	chr6	-	XR_104967	17065010	17171833
TC0600001894.mm.1	-1.41696	down	0.045073	0.615036	NONMMUT055849	NONMMUT055849	NA	ncRNA	chr6	-	NA	17160852	17161386
TC0600002047.mm.1	-1.20909	down	0.00636315	0.538479	Gm13858	ENSMUST00000118862	predicted gene 13858	pseudogene	chr6	-	ENSMUST00000118862	34379467	34380445
TC0600002050.mm.1	-1.25709	down	0.0336462	0.593587	Gm13861	ENSMUST00000137136	predicted gene 13861	ncRNA	chr6	-	ENSMUST00000137136	34651354	34653969
TC0600002107.mm.1	-1.11142	down	0.0317053	0.590103	KnowTID_00006288	KnowTID_00006288	NA	ncRNA	chr6	-	NA	38682871	38685885
TC0600002167.mm.1	-1.11079	down	0.047764	0.620826	NONMMUT056628	NONMMUT056628	NA	ncRNA	chr6	-	NA	42328713	42350862
TC0600002242.mm.1	-1.11214	down	0.0289236	0.582042	NONMMUT056864	NONMMUT056864	NA	ncRNA	chr6	-	NA	49384210	49385167
TC0600002283.mm.1	-1.15204	down	0.0366837	0.597892	NONMMUT056957	NONMMUT056957	NA	ncRNA	chr6	-	NA	52224784	52225246
TC0600002302.mm.1	-1.18102	down	0.0109887	0.546476	NONMMUT057006	NONMMUT057006	NA	ncRNA	chr6	-	NA	53061158	53061485
TC0600002312.mm.1	-1.10359	down	0.0281436	0.581031	9130019P16Rik	NR_033635	RIKEN cDNA 9130019P16 gene	processed_transcript	chr6	-	NR_033635	54269681	54430221
TC0600002364.mm.1	-1.10253	down	0.0194202	0.556	Vmn1r-ps14	ENSMUST00000176859	vomeronasal 1 receptor, pseudogene 14	pseudogene	chr6	-	ENSMUST00000176859	58048935	58049847
TC0600002468.mm.1	-1.16225	down	0.0410508	0.605277	NONMMUT057380	NONMMUT057380	NA	ncRNA	chr6	-	NA	71457752	71458485
TC0600002523.mm.1	-1.15157	down	0.0173966	0.551814	NONMMUT057484	NONMMUT057484	NA	ncRNA	chr6	-	NA	77270275	77272837
TC0600002528.mm.1	-1.21154	down	0.0328674	0.592892	6330415B21Rik	NR_045141	RIKEN cDNA 6330415B21 gene	ncRNA	chr6	-	NR_045141	77380257	77382475
TC0600002647.mm.1	-1.12287	down	0.0237141	0.571043	NONMMUT057815	NONMMUT057815	NA	ncRNA	chr6	-	NA	87129728	87132764
TC0600002691.mm.1	-1.13465	down	0.0290463	0.582042	Gm6507	ENSMUST00000159767	predicted gene 6507	ncRNA	chr6	-	ENSMUST00000159767	89184672	89186025
TC0600002751.mm.1	-1.16239	down	0.0142139	0.546476	NONMMUT058023	NONMMUT058023	NA	ncRNA	chr6	-	NA	92628777	92629500
TC0600002766.mm.1	-1.13479	down	0.0448335	0.615036	NONMMUT058073	NONMMUT058073	NA	ncRNA	chr6	-	NA	93917765	93920777
TC0600002808.mm.1	-1.21792	down	0.010202	0.542211	NONMMUT058141	NONMMUT058141	NA	ncRNA	chr6	-	NA	97579427	97581092
TC0600002842.mm.1	-1.13352	down	0.0140196	0.546476	NONMMUT058210	NONMMUT058210	NA	ncRNA	chr6	-	NA	99669419	99692271
TC0600002998.mm.1	-1.12448	down	0.0308418	0.58766	NONMMUT058576	NONMMUT058576	NA	ncRNA	chr6	-	NA	118297611	118298582
TC0600003127.mm.1	-1.13583	down	0.0352738	0.595964	NONMMUT058819	NONMMUT058819	NA	ncRNA	chr6	-	NA	124955141	124957909
TC0600003132.mm.1	-1.14142	down	0.0313605	0.58921	4930557K07Rik	uc009dta.1	RIKEN cDNA 4930557K07 gene	ncRNA	chr6	-	uc009dta.1	125010181	125049853
TC0600003162.mm.1	-1.13263	down	0.0165609	0.549889	KnowTID_00006436	KnowTID_00006436	NA	ncRNA	chr6	-	NA	126612491	126614649
TC0600003308.mm.1	-1.15221	down	0.00450827	0.53309	NONMMUT059174	NONMMUT059174	NA	ncRNA	chr6	-	NA	134721467	134723642
TC0600003361.mm.1	-1.20508	down	0.00662888	0.538479	NONMMUT059317	NONMMUT059317	NA	ncRNA	chr6	-	NA	141246920	141250009
TC0600003414.mm.1	-1.16258	down	0.00217482	0.53309	NONMMUT059441	NONMMUT059441	NA	ncRNA	chr6	-	NA	145142157	145145397
TC0600003425.mm.1	-1.1659	down	0.02484	0.575093	NONMMUT059476	NONMMUT059476	NA	ncRNA	chr6	-	NA	145802408	145806569
TC0600003470.mm.1	-1.18478	down	0.0406091	0.603246	NONMMUT059598	NONMMUT059598	NA	ncRNA	chr6	-	NA	148884537	148888973
TC0700000025.mm.1	-1.16606	down	0.026592	0.577701	NONMMUT059749	NONMMUT059749	NA	ncRNA	chr7	+	NA	4149327	4150395
TC0700000036.mm.1	-1.16671	down	0.0268408	0.578236	NONMMUT059781	NONMMUT059781	NA	ncRNA	chr7	+	NA	4542240	4545743
TC0700000217.mm.1	-1.1895	down	0.00162743	0.53309	KnowTID_00006489	KnowTID_00006489	NA	ncRNA	chr7	+	NA	16048445	16049055
TC0700000481.mm.1	-1.12482	down	0.0265721	0.577649	NONMMUT060418	NONMMUT060418	NA	ncRNA	chr7	+	NA	27979244	27984389
TC0700000600.mm.1	-1.11797	down	0.0292085	0.582547	Gm5327	ENSMUST00000179088	predicted pseudogene 5327	pseudogene	chr7	+	ENSMUST00000179088	32545759	32546767
TC0700000611.mm.1	-1.10628	down	0.0374936	0.600075	Gm9167	ENSMUST00000178571	predicted gene 9167	pseudogene	chr7	+	ENSMUST00000178571	33312135	33313101
TC0700000640.mm.1	-1.16534	down	0.0082283	0.539017	Gm12784	ENSMUST00000127462	predicted gene 12784	ncRNA	chr7	+	ENSMUST00000127462	34547206	34581689
TC0700000662.mm.1	-1.12621	down	0.0289879	0.582042	B230322F03Rik	ENSMUST00000181932	RIKEN cDNA B230322F03 gene	antisense	chr7	+	ENSMUST00000181932	35555367	35556935
TC0700000674.mm.1	-1.13698	down	0.0206829	0.560129	Gm9211	ENSMUST00000182882	predicted gene 9211	pseudogene	chr7	+	ENSMUST00000182882	36234292	36235266
TC0700000993.mm.1	-1.10926	down	0.034074	0.594296	NONMMUT061914	NONMMUT061914	NA	ncRNA	chr7	+	NA	66262090	66277073
TC0700001034.mm.1	-1.16958	down	0.0169291	0.551814	KnowTID_00006557	KnowTID_00006557	NA	ncRNA	chr7	+	NA	70369509	70370898
TC0700001037.mm.1	-1.13301	down	0.0289691	0.582042	NONMMUT062064	NONMMUT062064	NA	ncRNA	chr7	+	NA	70572900	70574342
TC0700001108.mm.1	-1.16399	down	0.00989409	0.540118	Gm9885	XR_105122	predicted gene 9885	antisense	chr7	+	XR_105122	78578830	78581038
TC0700001112.mm.1	-1.10537	down	0.0440045	0.613996	KnowTID_00006583	KnowTID_00006583	NA	ncRNA	chr7	+	NA	78847254	78847523
TC0700001137.mm.1	-1.11687	down	0.0484517	0.624575	5430400D12Rik	XR_105126	RIKEN cDNA 5430400D12 gene	ncRNA	chr7	+	XR_105126	79920723	79924946
TC0700001143.mm.1	-1.11811	down	0.0419971	0.610258	NONMMUT062376	NONMMUT062376	NA	ncRNA	chr7	+	NA	80115441	80138135
TC0700001213.mm.1	-1.12318	down	0.0461518	0.617143	Gm18958	ENSMUST00000174258	predicted gene, 18958	pseudogene	chr7	+	ENSMUST00000174258	84801034	84803163
TC0700001266.mm.1	-1.13445	down	0.0270653	0.579734	AI314278	NR_102276	expressed sequence AI314278	ncRNA	chr7	+	NR_102276	89426283	89432940
TC0700001290.mm.1	-1.1344	down	0.01646	0.549889	NONMMUT062687	NONMMUT062687	NA	ncRNA	chr7	+	NA	91158600	91161003
TC0700001299.mm.1	-1.12942	down	0.0305748	0.586387	NONMMUT062698	NONMMUT062698	NA	ncRNA	chr7	+	NA	91627272	91631010
TC0700001339.mm.1	-1.17524	down	0.0173039	0.551814	NONMMUT062786	NONMMUT062786	NA	ncRNA	chr7	+	NA	96745364	96747957
TC0700001341.mm.1	-1.1731	down	0.00861932	0.539983	NONMMUT062791	NONMMUT062791	NA	ncRNA	chr7	+	NA	96800700	96802290
TC0700001342.mm.1	-1.18811	down	0.0126021	0.546476	NONMMUT062792	NONMMUT062792	NA	ncRNA	chr7	+	NA	96807513	96811332
TC0700001378.mm.1	-1.10153	down	0.0395991	0.602174	KnowTID_00006615	KnowTID_00006615	NA	ncRNA	chr7	+	NA	99141593	99141996
TC0700001393.mm.1	-1.17863	down	0.00275495	0.53309	Gm10605	ENSMUST00000182342	predicted gene 10605	ncRNA	chr7	+	ENSMUST00000182342	99625936	99631711
TC0700001783.mm.1	-1.14475	down	0.0201349	0.559427	NONMMUT063577	NONMMUT063577	NA	ncRNA	chr7	+	NA	125089398	125092526
TC0700001813.mm.1	-1.12181	down	0.0186642	0.554772	NONMMUT063662	NONMMUT063662	NA	ncRNA	chr7	+	NA	126740629	126742181
TC0700001883.mm.1	-1.16469	down	0.00706879	0.538479	NONMMUT063808	NONMMUT063808	NA	ncRNA	chr7	+	NA	128430006	128437303
TC0700001969.mm.1	-1.1243	down	0.0341064	0.594296	Gm9341	ENSMUST00000183000	predicted gene 9341	pseudogene	chr7	+	ENSMUST00000183000	135952798	135953783
TC0700001977.mm.1	-1.10423	down	0.0307592	0.587646	NONMMUT064076	NONMMUT064076	NA	ncRNA	chr7	+	NA	137198484	137201722
TC0700002110.mm.1	-1.11025	down	0.0418391	0.609305	D930030F02Rik	uc009kqo.1	RIKEN cDNA D930030F02 gene	ncRNA	chr7	+	uc009kqo.1	144764763	144770571
TC0700002237.mm.1	-1.10049	down	0.0422429	0.611276	Gm7651	ENSMUST00000173398	predicted gene 7651	pseudogene	chr7	-	ENSMUST00000173398	7608627	7614771
TC0700002281.mm.1	-1.12537	down	0.0405089	0.603246	Gm18201	ENSMUST00000174735	predicted gene, 18201	pseudogene	chr7	-	ENSMUST00000174735	9143254	9149393
TC0700002329.mm.1	-1.10897	down	0.0183787	0.553891	Vmn1r-ps56	ENSMUST00000172769	vomeronasal 1 receptor, pseudogene 56	pseudogene	chr7	-	ENSMUST00000172769	11911246	11912210
TC0700002358.mm.1	-1.15447	down	0.0393549	0.602087	NONMMUT059983	NONMMUT059983	NA	ncRNA	chr7	-	NA	13023718	13024595
TC0700002408.mm.1	-1.13361	down	0.0141027	0.546476	Gm5889	ENSMUST00000176273	predicted gene 5889	pseudogene	chr7	-	ENSMUST00000176273	15480174	15481781
TC0700002443.mm.1	-1.14719	down	0.0154239	0.548674	NONMMUT060081	NONMMUT060081	NA	ncRNA	chr7	-	NA	16992706	16995178
TC0700002546.mm.1	-1.14809	down	0.00429584	0.53309	KnowTID_00006712	KnowTID_00006712	NA	ncRNA	chr7	-	NA	21773871	21775221
TC0700002575.mm.1	-1.14809	down	0.00429584	0.53309	KnowTID_00006714	KnowTID_00006714	NA	ncRNA	chr7	-	NA	22997069	22998419
TC0700002640.mm.1	-1.10785	down	0.0465232	0.61775	NONMMUT060292	NONMMUT060292	NA	ncRNA	chr7	-	NA	25650483	25651139
TC0700002668.mm.1	-1.18412	down	0.0265634	0.577649	NONMMUT060361	NONMMUT060361	NA	ncRNA	chr7	-	NA	27526901	27528366
TC0700002921.mm.1	-1.11345	down	0.0272229	0.581031	Vmn2r-ps60	NR_028441	vomeronasal 2, receptor, pseudogene 60	pseudogene	chr7	-	NR_028441	42429828	42430724
TC0700002962.mm.1	-1.12649	down	0.021439	0.563916	NONMMUT061032	NONMMUT061032	NA	ncRNA	chr7	-	NA	44463110	44464461
TC0700003381.mm.1	-1.12195	down	0.0304372	0.586387	KnowTID_00006788	KnowTID_00006788	NA	ncRNA	chr7	-	NA	61832464	61833889
TC0700003386.mm.1	-1.14203	down	0.0111186	0.546476	KnowTID_00006791	KnowTID_00006791	NA	ncRNA	chr7	-	NA	61906117	61908481
TC0700003397.mm.1	-1.1162	down	0.0359659	0.597318	Gm9801	ENSMUST00000054860	predicted gene 9801	pseudogene	chr7	-	ENSMUST00000054860	62094506	62209530
TC0700003463.mm.1	-1.15189	down	0.0092049	0.539983	NONMMUT061995	NONMMUT061995	NA	ncRNA	chr7	-	NA	68383484	68384650
TC0700003660.mm.1	-1.20421	down	0.000863895	0.53309	Gm6155	XM_884867	predicted pseudogene 6155	pseudogene	chr7	-	XM_884867	84834539	84841692
TC0700003781.mm.1	-1.14115	down	0.0142758	0.546476	NONMMUT062863	NONMMUT062863	NA	ncRNA	chr7	-	NA	98529196	98532019
TC0700004037.mm.1	-1.10675	down	0.0353557	0.595964	NONMMUT063140	NONMMUT063140	NA	ncRNA	chr7	-	NA	107719731	107724403
TC0700004199.mm.1	-1.10506	down	0.028241	0.581031	NONMMUT063466	NONMMUT063466	NA	ncRNA	chr7	-	NA	120842564	120843415
TC0700004209.mm.1	-1.18021	down	5.22416e-05	0.473221	NONMMUT063479	NONMMUT063479	NA	ncRNA	chr7	-	NA	121312967	121315431
TC0700004218.mm.1	-1.13068	down	0.0105648	0.546476	NONMMUT063492	NONMMUT063492	NA	ncRNA	chr7	-	NA	121879363	121882517
TC0700004290.mm.1	-1.1477	down	0.0100004	0.540402	2510046G10Rik	ENSMUST00000084587	RIKEN cDNA 2510046G10 gene	antisense	chr7	-	ENSMUST00000084587	126649223	126649570
TC0700004570.mm.1	-1.9112	down	0.0360684	0.597726	AB347750	uc029wpz.1	NA	ncRNA	chr7	-	NA	142582064	142582088
TC0800000050.mm.1	-1.14968	down	0.00212045	0.53309	NONMMUT064481	NONMMUT064481	NA	ncRNA	chr8	+	NA	7493263	7532264
TC0800000094.mm.1	-1.10882	down	0.0132989	0.546476	KnowTID_00006973	KnowTID_00006973	NA	ncRNA	chr8	+	NA	11678808	11682206
TC0800000154.mm.1	-1.11843	down	0.0153763	0.548674	NONMMUT064722	NONMMUT064722	NA	ncRNA	chr8	+	NA	15372967	15373913
TC0800000303.mm.1	-1.16488	down	0.00507905	0.534517	NONMMUT064939	NONMMUT064939	NA	ncRNA	chr8	+	NA	24215767	24220858
TC0800000380.mm.1	-1.14127	down	0.0344161	0.595398	Gm8179	NR_046039	predicted gene 8179	ncRNA	chr8	+	NR_046039	32151895	32181847
TC0800000438.mm.1	-1.12217	down	0.0399215	0.602174	NONMMUT065259	NONMMUT065259	NA	ncRNA	chr8	+	NA	35825773	35828055
TC0800000485.mm.1	-1.12894	down	0.0125783	0.546476	Gm16192	ENSMUST00000148357	predicted gene 16192	antisense	chr8	+	ENSMUST00000148357	41038341	41042053
TC0800000569.mm.1	-1.10903	down	0.0380073	0.600075	NONMMUT065588	NONMMUT065588	NA	ncRNA	chr8	+	NA	48843495	48853773
TC0800000662.mm.1	-1.11323	down	0.0253815	0.576339	NONMMUT065791	NONMMUT065791	NA	ncRNA	chr8	+	NA	62979221	62983755
TC0800000767.mm.1	-1.13822	down	0.0275723	0.581031	NONMMUT066019	NONMMUT066019	NA	ncRNA	chr8	+	NA	70766579	70768220
TC0800000881.mm.1	-1.11958	down	0.0393383	0.602087	NONMMUT066263	NONMMUT066263	NA	ncRNA	chr8	+	NA	79491458	79499705
TC0800000893.mm.1	-1.24596	down	0.00573944	0.534517	NONMMUT066287	NONMMUT066287	NA	ncRNA	chr8	+	NA	80880155	80881755
TC0800000909.mm.1	-1.17046	down	0.00093094	0.53309	KnowTID_00007080	KnowTID_00007080	NA	ncRNA	chr8	+	NA	82403316	82403719
TC0800000964.mm.1	-1.17508	down	0.000611955	0.53309	1700122E12Rik	XR_106144	RIKEN cDNA 1700122E12 gene	processed_transcript	chr8	+	XR_106144	84847188	84848415
TC0800000969.mm.1	-1.16412	down	0.00413988	0.53309	NONMMUT066418	NONMMUT066418	NA	ncRNA	chr8	+	NA	84873734	84874746
TC0800001075.mm.1	-1.19584	down	0.00273473	0.53309	KnowTID_00007106	KnowTID_00007106	NA	ncRNA	chr8	+	NA	92408418	92412019
TC0800001096.mm.1	-1.11033	down	0.0327314	0.592892	NONMMUT066756	NONMMUT066756	NA	ncRNA	chr8	+	NA	94185105	94187534
TC0800001100.mm.1	-1.30344	down	0.00577923	0.534517	KnowTID_00007107	KnowTID_00007107	NA	ncRNA	chr8	+	NA	94322158	94323404
TC0800001273.mm.1	-1.13352	down	0.0470879	0.620677	NONMMUT067061	NONMMUT067061	NA	ncRNA	chr8	+	NA	107385118	107388684
TC0800001373.mm.1	-1.12896	down	0.0379438	0.600075	NONMMUT067308	NONMMUT067308	NA	ncRNA	chr8	+	NA	115314292	115317157
TC0800001427.mm.1	-1.13325	down	0.0312433	0.588935	NONMMUT067417	NONMMUT067417	NA	ncRNA	chr8	+	NA	119778590	119779262
TC0800001530.mm.1	-1.15516	down	0.00458895	0.53309	Gm19600	XR_106135	predicted gene, 19600	ncRNA	chr8	+	XR_106135	123631215	123634271
TC0800001553.mm.1	-1.11752	down	0.0461797	0.617143	KnowTID_00007149	KnowTID_00007149	NA	ncRNA	chr8	+	NA	125035634	125040613
TC0800001584.mm.1	-1.13793	down	0.0251078	0.576132	KnowTID_00007160	KnowTID_00007160	NA	ncRNA	chr8	+	NA	126946087	126946477
TC0800001668.mm.1	-1.16924	down	0.00814285	0.539017	NONMMUT064528	NONMMUT064528	NA	ncRNA	chr8	-	NA	9342220	9345126
TC0800001672.mm.1	-1.20576	down	0.041375	0.606303	NONMMUT064534	NONMMUT064534	NA	ncRNA	chr8	-	NA	9474129	9478493
TC0800001676.mm.1	-1.2466	down	0.0257365	0.577449	NONMMUT064538	NONMMUT064538	NA	ncRNA	chr8	-	NA	9595109	9596945
TC0800001730.mm.1	-1.1596	down	0.0116811	0.546476	NONMMUT064661	NONMMUT064661	NA	ncRNA	chr8	-	NA	13200704	13201791
TC0800001735.mm.1	-1.12173	down	0.0136364	0.546476	NONMMUT064669	NONMMUT064669	NA	ncRNA	chr8	-	NA	13285352	13287440
TC0800001768.mm.1	-1.10146	down	0.0122528	0.546476	NONMMUT064729	NONMMUT064729	NA	ncRNA	chr8	-	NA	15579102	15584058
TC0800001858.mm.1	-1.14056	down	0.00206466	0.53309	NONMMUT064872	NONMMUT064872	NA	ncRNA	chr8	-	NA	21947677	21969693
TC0800001939.mm.1	-1.17873	down	0.0132189	0.546476	NONMMUT065035	NONMMUT065035	NA	ncRNA	chr8	-	NA	26427465	26428117
TC0800001947.mm.1	-1.10934	down	0.0476398	0.620826	NONMMUT065047	NONMMUT065047	NA	ncRNA	chr8	-	NA	26841363	26845506
TC0800001966.mm.1	-1.12528	down	0.0213153	0.56281	NONMMUT065085	NONMMUT065085	NA	ncRNA	chr8	-	NA	29081742	29084569
TC0800001971.mm.1	-1.15057	down	0.0305673	0.586387	NONMMUT065092	NONMMUT065092	NA	ncRNA	chr8	-	NA	30712126	30712665
TC0800001993.mm.1	-1.11419	down	0.0296501	0.585119	KnowTID_00007206	KnowTID_00007206	NA	ncRNA	chr8	-	NA	32470458	32471751
TC0800001997.mm.1	-1.19099	down	0.0133091	0.546476	KnowTID_00007209	KnowTID_00007209	NA	ncRNA	chr8	-	NA	32500631	32506042
TC0800002028.mm.1	-1.13695	down	0.0265582	0.577649	Gm8254	ENSMUST00000182326	predicted gene 8254	pseudogene	chr8	-	ENSMUST00000182326	34321853	34322824
TC0800002062.mm.1	-1.10122	down	0.0450999	0.615036	Gm5787	ENSMUST00000183049	predicted gene 5787	pseudogene	chr8	-	ENSMUST00000183049	36372599	36373642
TC0800002081.mm.1	-1.41581	down	0.0171848	0.551814	NONMMUT065301	NONMMUT065301	NA	ncRNA	chr8	-	NA	36940473	36944910
TC0800002082.mm.1	-1.26497	down	0.0454545	0.616231	G630064G18Rik	uc009llw.1	RIKEN cDNA G630064G18 gene	ncRNA	chr8	-	uc009llw.1	36979510	37024238
TC0800002083.mm.1	-1.32809	down	0.046495	0.61775	KnowTID_00007227	KnowTID_00007227	NA	ncRNA	chr8	-	NA	37001023	37002096
TC0800002179.mm.1	-1.11426	down	0.0291392	0.582042	NONMMUT065531	NONMMUT065531	NA	ncRNA	chr8	-	NA	47681337	47684650
TC0800002563.mm.1	-1.15538	down	0.00351461	0.53309	NONMMUT066365	NONMMUT066365	NA	ncRNA	chr8	-	NA	84004235	84004777
TC0800002627.mm.1	-1.12746	down	0.0333092	0.593342	KnowTID_00007313	KnowTID_00007313	NA	ncRNA	chr8	-	NA	86316975	86320764
TC0800002675.mm.1	-1.13802	down	0.0260225	0.577649	KnowTID_00007345	KnowTID_00007345	NA	ncRNA	chr8	-	NA	90685186	90688063
TC0800002865.mm.1	-1.10801	down	0.0228698	0.569815	NONMMUT067031	NONMMUT067031	NA	ncRNA	chr8	-	NA	106935262	106935927
TC0800002891.mm.1	-1.15414	down	0.0354034	0.595964	KnowTID_00007372	KnowTID_00007372	NA	ncRNA	chr8	-	NA	108702683	108703088
TC0800002996.mm.1	-1.1723	down	0.0229678	0.569815	NONMMUT067339	NONMMUT067339	NA	ncRNA	chr8	-	NA	115849768	115871138
TC0800003036.mm.1	-1.10788	down	0.0299676	0.586387	A330074K22Rik	NR_110496	RIKEN cDNA A330074K22 gene	ncRNA	chr8	-	NR_110496	120203672	120228346
TC0800003039.mm.1	-1.12979	down	0.0311037	0.588916	NONMMUT067445	NONMMUT067445	NA	ncRNA	chr8	-	NA	120685600	120688214
TC0800003092.mm.1	-1.2668	down	0.00316587	0.53309	NONMMUT067580	NONMMUT067580	NA	ncRNA	chr8	-	NA	123150240	123151232
TC0800003094.mm.1	-1.21092	down	0.0053527	0.534517	NONMMUT067586	NONMMUT067586	NA	ncRNA	chr8	-	NA	123213071	123216191
TC0800003103.mm.1	-1.17212	down	0.0223139	0.567052	NONMMUT067607	NONMMUT067607	NA	ncRNA	chr8	-	NA	123518349	123518795
TC0800003155.mm.1	-1.12229	down	0.00729559	0.538479	4732419C18Rik	ENSMUST00000181805	RIKEN cDNA 4732419C18 gene	ncRNA	chr8	-	ENSMUST00000181805	123744631	123754228
TC0800003167.mm.1	-1.1854	down	0.000466499	0.53309	1810008B01Rik	ENSMUST00000162325	RIKEN cDNA 1810008B01 gene	antisense	chr8	-	ENSMUST00000162325	124305132	124306507
TC0800003194.mm.1	-1.15648	down	0.00123162	0.53309	NONMMUT067777	NONMMUT067777	NA	ncRNA	chr8	-	NA	126606849	126609052
TC0900000225.mm.1	-1.15056	down	0.0292539	0.582717	NONMMUT068352	NONMMUT068352	NA	ncRNA	chr9	+	NA	22904125	22908835
TC0900000266.mm.1	-1.11512	down	0.0497111	0.62505	NONMMUT068436	NONMMUT068436	NA	ncRNA	chr9	+	NA	28349930	28352434
TC0900000319.mm.1	-1.1461	down	0.0290111	0.582042	NONMMUT068548	NONMMUT068548	NA	ncRNA	chr9	+	NA	34693816	34694734
TC0900000455.mm.1	-1.11495	down	0.0404752	0.603246	NONMMUT068684	NONMMUT068684	NA	ncRNA	chr9	+	NA	40547351	40561368
TC0900000475.mm.1	-1.20959	down	0.0255506	0.576339	KnowTID_00007459	KnowTID_00007459	NA	ncRNA	chr9	+	NA	41618992	41621303
TC0900000478.mm.1	-1.12995	down	0.0227913	0.569742	Gm16214	ENSMUST00000143710	predicted gene 16214	antisense	chr9	+	ENSMUST00000143710	42022615	42034113
TC0900000488.mm.1	-1.17746	down	0.0320439	0.591352	NONMMUT068791	NONMMUT068791	NA	ncRNA	chr9	+	NA	43595091	43598397
TC0900000536.mm.1	-1.12983	down	0.0168722	0.551814	Gm17099	ENSMUST00000166780	predicted gene 17099	antisense	chr9	+	ENSMUST00000166780	45172997	45175161
TC0900000545.mm.1	-1.13788	down	0.0291365	0.582042	NONMMUT068925	NONMMUT068925	NA	ncRNA	chr9	+	NA	45850059	45851750
TC0900000654.mm.1	-1.1019	down	0.0438341	0.613792	NONMMUT069183	NONMMUT069183	NA	ncRNA	chr9	+	NA	54250551	54269475
TC0900000701.mm.1	-1.10744	down	0.0348778	0.595964	4930430J02Rik	NR_040729	RIKEN cDNA 4930430J02 gene	ncRNA	chr9	+	NR_040729	57391070	57400364
TC0900000788.mm.1	-1.12047	down	0.0362396	0.597873	KnowTID_00007506	KnowTID_00007506	NA	ncRNA	chr9	+	NA	62387882	62391611
TC0900000882.mm.1	-1.14378	down	0.0192239	0.556	NONMMUT069706	NONMMUT069706	NA	ncRNA	chr9	+	NA	67634184	67638919
TC0900001192.mm.1	-1.11155	down	0.0460887	0.617143	KnowTID_00007563	KnowTID_00007563	NA	ncRNA	chr9	+	NA	95407461	95408554
TC0900001280.mm.1	-1.14279	down	0.00380024	0.53309	NONMMUT070722	NONMMUT070722	NA	ncRNA	chr9	+	NA	101989193	101990893
TC0900001312.mm.1	-1.14922	down	0.0159499	0.549889	NONMMUT070787	NONMMUT070787	NA	ncRNA	chr9	+	NA	104262105	104263617
TC0900001353.mm.1	-1.10439	down	0.0336756	0.593587	NONMMUT070856	NONMMUT070856	NA	ncRNA	chr9	+	NA	106561740	106565924
TC0900001363.mm.1	-1.13757	down	0.0270301	0.57967	AA543401	NR_102273	myc-like oncogene, s-myc protein pseudogene	pseudogene	chr9	+	NR_102273	107192793	107194061
TC0900001380.mm.1	-1.11592	down	0.0140372	0.546476	KnowTID_00007582	KnowTID_00007582	NA	ncRNA	chr9	+	NA	107679856	107685242
TC0900001457.mm.1	-1.12801	down	0.0246892	0.574601	NONMMUT071072	NONMMUT071072	NA	ncRNA	chr9	+	NA	110297366	110298916
TC0900001480.mm.1	-1.10828	down	0.0429081	0.612066	NONMMUT071095	NONMMUT071095	NA	ncRNA	chr9	+	NA	111006892	111007808
TC0900001527.mm.1	-1.12947	down	0.0414264	0.606685	Gm27002	ENSMUST00000182789	predicted gene, 27002	ncRNA	chr9	+	ENSMUST00000182789	115200398	115203875
TC0900001539.mm.1	-1.2491	down	0.000523359	0.53309	NONMMUT071247	NONMMUT071247	NA	ncRNA	chr9	+	NA	115561039	115563175
TC0900001556.mm.1	-1.12346	down	0.0124152	0.546476	Gm17399	XR_105327	predicted gene, 17399	ncRNA	chr9	+	XR_105327	118150231	118170382
TC0900001571.mm.1	-1.13052	down	0.0228695	0.569815	NONMMUT071353	NONMMUT071353	NA	ncRNA	chr9	+	NA	119093727	119096128
TC0900001588.mm.1	-1.13343	down	0.0153628	0.548674	NONMMUT071375	NONMMUT071375	NA	ncRNA	chr9	+	NA	119983146	119984791
TC0900001728.mm.1	-1.13534	down	0.033147	0.592892	NONMMUT067964	NONMMUT067964	NA	ncRNA	chr9	-	NA	8104567	8106613
TC0900001731.mm.1	-1.16427	down	0.0141347	0.546476	NONMMUT067977	NONMMUT067977	NA	ncRNA	chr9	-	NA	8899520	8901819
TC0900001913.mm.1	-1.16838	down	0.0330442	0.592892	Gm16165	ENSMUST00000160140	predicted gene 16165	pseudogene	chr9	-	ENSMUST00000160140	22669734	22670528
TC0900001965.mm.1	-1.11681	down	0.032393	0.592102	NONMMUT068462	NONMMUT068462	NA	ncRNA	chr9	-	NA	29663991	29665454
TC0900001999.mm.1	-1.12588	down	0.0494393	0.62505	NONMMUT068538	NONMMUT068538	NA	ncRNA	chr9	-	NA	34096985	34105516
TC0900002001.mm.1	-1.17168	down	0.0116548	0.546476	Gm26662	ENSMUST00000181129	predicted gene, 26662	ncRNA	chr9	-	ENSMUST00000181129	34588513	34589313
TC0900002144.mm.1	-1.19085	down	0.0280489	0.581031	Gm10687	XR_140937	predicted gene 10687	ncRNA	chr9	-	XR_140937	44123768	44134485
TC0900002172.mm.1	-1.12169	down	0.0167749	0.551814	KnowTID_00007673	KnowTID_00007673	NA	ncRNA	chr9	-	NA	44669699	44672381
TC0900002261.mm.1	-1.12979	down	0.00933642	0.539983	KnowTID_00007685	KnowTID_00007685	NA	ncRNA	chr9	-	NA	50232523	50233182
TC0900002264.mm.1	-1.12592	down	0.0443382	0.614345	NONMMUT069044	NONMMUT069044	NA	ncRNA	chr9	-	NA	50359924	50363840
TC0900002329.mm.1	-1.11656	down	0.0482584	0.623577	KnowTID_00007690	KnowTID_00007690	NA	ncRNA	chr9	-	NA	55064927	55067463
TC0900002442.mm.1	-1.19618	down	0.00337872	0.53309	Gm10655	XR_140945	predicted gene 10655	ncRNA	chr9	-	XR_140945	61370797	61372193
TC0900002453.mm.1	-1.15831	down	0.0153057	0.548674	NONMMUT069461	NONMMUT069461	NA	ncRNA	chr9	-	NA	61979559	61982874
TC0900002659.mm.1	-1.12962	down	0.0164011	0.549889	NONMMUT070010	NONMMUT070010	NA	ncRNA	chr9	-	NA	73722903	73725840
TC0900002675.mm.1	-1.11544	down	0.0325459	0.592347	NONMMUT070055	NONMMUT070055	NA	ncRNA	chr9	-	NA	75310333	75314871
TC0900002706.mm.1	-1.17845	down	0.00166986	0.53309	NONMMUT070103	NONMMUT070103	NA	ncRNA	chr9	-	NA	77706397	77707861
TC0900002723.mm.1	-1.12226	down	0.0352406	0.595964	4930542C12Rik	ENSMUST00000171096	RIKEN cDNA 4930542C12 gene	antisense	chr9	-	ENSMUST00000171096	78394956	78396158
TC0900002784.mm.1	-1.22326	down	0.0239838	0.572382	NONMMUT070314	NONMMUT070314	NA	ncRNA	chr9	-	NA	86784547	86786855
TC0900002905.mm.1	-1.18089	down	0.00917485	0.539983	2610303G11Rik	ENSMUST00000061643	RIKEN cDNA 2610303G11 gene	ncRNA	chr9	-	ENSMUST00000061643	98186527	98187152
TC0900003029.mm.1	-1.20416	down	0.012782	0.546476	NONMMUT070888	NONMMUT070888	NA	ncRNA	chr9	-	NA	107347463	107352445
TC0900003032.mm.1	-1.13416	down	0.0436696	0.613732	Gm17118	ENSMUST00000164032	predicted gene 17118	antisense	chr9	-	ENSMUST00000164032	107443950	107445031
TC0900003036.mm.1	-1.17186	down	0.0460075	0.617132	Lsmem2	XM_003688868	leucine-rich single-pass membrane protein 2	ncRNA	chr9	-	XM_003688868	107593536	107597069
TC0900003097.mm.1	-1.10257	down	0.0339639	0.594002	3000002C10Rik	NR_033215	glyceraldehyde-3-phosphate dehydrogenase pseudogene	pseudogene	chr9	-	NR_033215	109827943	109832706
TC0900003106.mm.1	-1.12423	down	0.0423474	0.611741	NONMMUT071067	NONMMUT071067	NA	ncRNA	chr9	-	NA	110255297	110256585
TC0900003108.mm.1	-1.13133	down	0.00332777	0.53309	KnowTID_00007813	KnowTID_00007813	NA	ncRNA	chr9	-	NA	110327978	110330564
TC0900003151.mm.1	-1.22494	down	0.00257015	0.53309	NONMMUT071153	NONMMUT071153	NA	ncRNA	chr9	-	NA	113040928	113042433
TC0900003153.mm.1	-1.10911	down	0.0441834	0.614345	KnowTID_00007819	KnowTID_00007819	NA	ncRNA	chr9	-	NA	113174487	113189815
TC0900003216.mm.1	-1.2256	down	0.00170459	0.53309	NONMMUT071297	NONMMUT071297	NA	ncRNA	chr9	-	NA	117706676	117716386
TC0900003226.mm.1	-1.15024	down	0.0287562	0.582042	NONMMUT071330	NONMMUT071330	NA	ncRNA	chr9	-	NA	118486989	118489678
TC0X00000014.mm.1	-1.10773	down	0.0151766	0.548674	Gm14349	ENSMUST00000137155	predicted gene 14349	pseudogene	chrX	+	ENSMUST00000137155	4118240	4119931
TC0X00000087.mm.1	-1.14057	down	0.0101394	0.541503	KnowTID_00007873	KnowTID_00007873	NA	ncRNA	chrX	+	NA	8252764	8253263
TC0X00000109.mm.1	-1.42796	down	0.00216772	0.53309	KnowTID_00007874	KnowTID_00007874	NA	ncRNA	chrX	+	NA	9270236	9271193
TC0X00000113.mm.1	-1.36095	down	0.0129883	0.546476	Gm14863	ENSMUST00000119648	predicted gene 14863	pseudogene	chrX	+	ENSMUST00000119648	9344026	9344332
TC0X00000123.mm.1	-1.48286	down	0.0204857	0.560129	KnowTID_00007876	KnowTID_00007876	NA	ncRNA	chrX	+	NA	9997199	9999353
TC0X00000145.mm.1	-1.20834	down	0.000268413	0.53309	Gm14515	ENSMUST00000121327	predicted gene 14515	pseudogene	chrX	+	ENSMUST00000121327	11601354	11601569
TC0X00000275.mm.1	-1.12855	down	0.028284	0.581031	Gm15276	ENSMUST00000145953	predicted gene 15276	pseudogene	chrX	+	ENSMUST00000145953	31351400	31351897
TC0X00000561.mm.1	-1.18421	down	0.046159	0.617143	KnowTID_00007912	KnowTID_00007912	NA	ncRNA	chrX	+	NA	61187019	61189437
TC0X00000591.mm.1	-1.28539	down	0.0161204	0.549889	Gm14671	ENSMUST00000121790	predicted gene 14671	pseudogene	chrX	+	ENSMUST00000121790	66024044	66024305
TC0X00000681.mm.1	-1.12859	down	0.0325081	0.592219	Gm8501	ENSMUST00000117684	predicted gene 8501	pseudogene	chrX	+	ENSMUST00000117684	73313203	73313634
TC0X00000799.mm.1	-1.12995	down	0.0292878	0.582717	Gm6954	ENSMUST00000117416	predicted pseudogene 6954	pseudogene	chrX	+	ENSMUST00000117416	80666313	80666537
TC0X00000842.mm.1	-1.10004	down	0.0417228	0.608686	KnowTID_00007930	KnowTID_00007930	NA	ncRNA	chrX	+	NA	86018874	86020232
TC0X00000870.mm.1	-1.15142	down	0.0161705	0.549889	Mageb17-ps	XM_141933	melanoma antigen family B, 17, pseudogene	pseudogene	chrX	+	XM_141933	91625395	91626477
TC0X00000873.mm.1	-1.10862	down	0.0351659	0.595964	Gm14777	ENSMUST00000116306	predicted gene 14777	pseudogene	chrX	+	ENSMUST00000116306	92429239	92429414
TC0X00000899.mm.1	-1.13154	down	0.0145833	0.54741	Gm14831	ENSMUST00000120253	predicted gene 14831	pseudogene	chrX	+	ENSMUST00000120253	94557341	94557749
TC0X00000928.mm.1	-1.20546	down	0.00640433	0.538479	KnowTID_00007938	KnowTID_00007938	NA	ncRNA	chrX	+	NA	98148769	98149399
TC0X00000930.mm.1	-1.4777	down	0.00197791	0.53309	Gm14811	ENSMUST00000117070	predicted gene 14811	pseudogene	chrX	+	ENSMUST00000117070	98483790	98483906
TC0X00000944.mm.1	-1.24519	down	0.0031425	0.53309	NONMMUT073303	NONMMUT073303	NA	ncRNA	chrX	+	NA	100073950	100076879
TC0X00000977.mm.1	-1.12381	down	0.0368299	0.599051	Gm14843	ENSMUST00000119596	predicted gene 14843	pseudogene	chrX	+	ENSMUST00000119596	101479348	101479559
TC0X00001011.mm.1	-1.1183	down	0.0443178	0.614345	Pabpc1l2b-ps	ENSMUST00000124538	poly(A) binding protein, cytoplasmic 1-like 2B, pseudogene	pseudogene	chrX	+	ENSMUST00000124538	103013698	103014387
TC0X00001085.mm.1	-1.11343	down	0.0299071	0.586197	Gm14836	ENSMUST00000118567	predicted gene 14836	pseudogene	chrX	+	ENSMUST00000118567	107233330	107233800
TC0X00001148.mm.1	-1.11929	down	0.0401564	0.602383	4930555B12Rik	ENSMUST00000135444	RIKEN cDNA 4930555B12 gene	ncRNA	chrX	+	ENSMUST00000135444	114926989	114928600
TC0X00001418.mm.1	-1.11801	down	0.0259248	0.577449	Gm15048	ENSMUST00000118201	predicted gene 15048	pseudogene	chrX	+	ENSMUST00000118201	144147310	144149173
TC0X00001518.mm.1	-1.20055	down	0.0190368	0.556	NONMMUT074348	NONMMUT074348	NA	ncRNA	chrX	+	NA	151362239	151364199
TC0X00001523.mm.1	-1.30046	down	0.00110186	0.53309	Gm5395	ENSMUST00000121650	predicted gene 5395	pseudogene	chrX	+	ENSMUST00000121650	151655188	151656102
TC0X00001603.mm.1	-1.15741	down	0.0127739	0.546476	Gm8659	ENSMUST00000120024	predicted gene 8659	pseudogene	chrX	+	ENSMUST00000120024	158150096	158151179
TC0X00001689.mm.1	-1.12832	down	0.00807447	0.539017	Gm15231	ENSMUST00000119174	predicted gene 15231	pseudogene	chrX	+	ENSMUST00000119174	166935469	166935915
TC0X00001702.mm.1	-1.50564	down	0.0258717	0.577449	NONMMUT074695	NONMMUT074695	NA	ncRNA	chrX	+	NA	168948707	168950205
TC0X00001765.mm.1	-1.11466	down	0.0470017	0.62049	Gm14380	ENSMUST00000122298	predicted gene 14380	pseudogene	chrX	-	ENSMUST00000122298	7142858	7143288
TC0X00001953.mm.1	-1.10687	down	0.0210187	0.560129	KnowTID_00008007	KnowTID_00008007	NA	ncRNA	chrX	-	NA	22638328	22686847
TC0X00002044.mm.1	-1.12713	down	0.0116936	0.546476	KnowTID_00008015	KnowTID_00008015	NA	ncRNA	chrX	-	NA	36381622	36386264
TC0X00002139.mm.1	-1.14703	down	0.0126501	0.546476	Gm14605	ENSMUST00000120599	predicted gene 14605	pseudogene	chrX	-	ENSMUST00000120599	45497853	45498874
TC0X00002185.mm.1	-1.11954	down	0.0116834	0.546476	Firre	NR_015505	functional intergenic repeating RNA element	processed_transcript	chrX	-	NR_015505	50555053	50635426
TC0X00002253.mm.1	-1.10957	down	0.040878	0.604182	Gm14601	ENSMUST00000120892	predicted gene 14601	pseudogene	chrX	-	ENSMUST00000120892	53969437	53975000
TC0X00002316.mm.1	-1.31557	down	0.0275727	0.581031	Gm8163	ENSMUST00000122020	predicted gene 8163	pseudogene	chrX	-	ENSMUST00000122020	60726389	60727448
TC0X00002361.mm.1	-1.17447	down	0.0136896	0.546476	Gm6783	ENSMUST00000120916	predicted gene 6783	pseudogene	chrX	-	ENSMUST00000120916	66969223	66970659
TC0X00002401.mm.1	-1.12404	down	0.00221488	0.53309	Gm8421	ENSMUST00000119439	predicted gene 8421	pseudogene	chrX	-	ENSMUST00000119439	71498372	71498676
TC0X00002425.mm.1	-1.11893	down	0.0197955	0.558206	Gm18336	ENSMUST00000180787	predicted gene, 18336	pseudogene	chrX	-	ENSMUST00000180787	73396859	73398892
TC0X00002598.mm.1	-1.11951	down	0.00549186	0.534517	Gm14797	ENSMUST00000119378	predicted gene 14797	pseudogene	chrX	-	ENSMUST00000119378	89111017	89112496
TC0X00002602.mm.1	-1.13577	down	0.0485727	0.624575	Gm6973	ENSMUST00000117080	predicted gene 6973	pseudogene	chrX	-	ENSMUST00000117080	89440175	89440895
TC0X00002603.mm.1	-1.10775	down	0.0144541	0.546922	Gm7108	ENSMUST00000118038	predicted gene 7108	pseudogene	chrX	-	ENSMUST00000118038	89802319	89806126
TC0X00002640.mm.1	-1.12845	down	0.0284278	0.581031	Gm15165	ENSMUST00000118140	predicted gene 15165	pseudogene	chrX	-	ENSMUST00000118140	93988318	93988819
TC0X00002662.mm.1	-1.14275	down	0.0108108	0.546476	NONMMUT073226	NONMMUT073226	NA	ncRNA	chrX	-	NA	95159096	95160856
TC0X00002778.mm.1	-1.10399	down	0.0402943	0.602383	Ftx	NR_028380	Ftx transcript, Xist regulator (non-protein coding)	ncRNA	chrX	-	NR_028380	103560907	103623754
TC0X00002787.mm.1	-1.13334	down	0.0216595	0.565645	Gm9164	ENSMUST00000118700	predicted gene 9164	pseudogene	chrX	-	ENSMUST00000118700	103887599	103888612
TC0X00002971.mm.1	-1.14888	down	0.0170422	0.551814	KnowTID_00008064	KnowTID_00008064	NA	ncRNA	chrX	-	NA	131309097	131311018
TC0X00003047.mm.1	-1.12662	down	0.00448161	0.53309	Gm8036	ENSMUST00000118089	predicted gene 8036	pseudogene	chrX	-	ENSMUST00000118089	137203615	137206763
TC0X00003062.mm.1	-1.14946	down	0.0110757	0.546476	Gm6322	ENSMUST00000118789	predicted gene 6322	pseudogene	chrX	-	ENSMUST00000118789	139676087	139677489
TC0X00003073.mm.1	-1.11311	down	0.0175592	0.551814	Gm8097	ENSMUST00000117903	predicted gene 8097	pseudogene	chrX	-	ENSMUST00000117903	140445554	140446382
TC0X00003088.mm.1	-1.48416	down	0.0394764	0.602174	NONMMUT074113	NONMMUT074113	NA	ncRNA	chrX	-	NA	141400548	141404303
TC0X00003089.mm.1	-1.48021	down	0.0438369	0.613792	NONMMUT074115	NONMMUT074115	NA	ncRNA	chrX	-	NA	141449116	141451562
TC0X00003137.mm.1	-1.10085	down	0.0489737	0.62505	Gm15058	ENSMUST00000117689	predicted gene 15058	pseudogene	chrX	-	ENSMUST00000117689	145753499	145753956
TC0X00003248.mm.1	-1.1414	down	0.0155195	0.548674	Gm15172	ENSMUST00000118945	predicted gene 15172	pseudogene	chrX	-	ENSMUST00000118945	157377939	157378984
TC0X00003280.mm.1	-1.2824	down	0.045284	0.616079	NONMMUT074554	NONMMUT074554	NA	ncRNA	chrX	-	NA	160803029	160807142
TC0Y00000007.mm.1	-1.13702	down	0.0188928	0.556	KnowTID_00008083	KnowTID_00008083	NA	ncRNA	chrY	+	NA	1048393	1049131
TC1000000044.mm.1	-1.19785	down	0.0135954	0.546476	NONMMUT004516	NONMMUT004516	NA	ncRNA	chr10	+	NA	7212339	7218356
TC1000000063.mm.1	-1.10717	down	0.0266876	0.577874	KnowTID_00000650	KnowTID_00000650	NA	ncRNA	chr10	+	NA	9298946	9300588
TC1000000130.mm.1	-1.14689	down	0.00195357	0.53309	NONMMUT004841	NONMMUT004841	NA	ncRNA	chr10	+	NA	18296969	18299191
TC1000000155.mm.1	-1.21869	down	0.0323461	0.592102	NONMMUT004917	NONMMUT004917	NA	ncRNA	chr10	+	NA	20264823	20266354
TC1000000164.mm.1	-1.10735	down	0.0127499	0.546476	Gm2467	ENSMUST00000182266	predicted gene 2467	pseudogene	chr10	+	ENSMUST00000182266	21289219	21290228
TC1000000234.mm.1	-1.25352	down	0.0322757	0.592102	AB335823	uc011xbz.1	NA	ncRNA	chr10	+	NA	26695605	26695654
TC1000000331.mm.1	-1.1507	down	0.018383	0.553891	NONMMUT005299	NONMMUT005299	NA	ncRNA	chr10	+	NA	39620990	39622088
TC1000000342.mm.1	-1.10699	down	0.0242854	0.573638	Gm8055	ENSMUST00000099956	predicted pseudogene 8055	pseudogene	chr10	+	ENSMUST00000099956	40011866	40012873
TC1000000377.mm.1	-1.14471	down	0.00387433	0.53309	KnowTID_00000696	KnowTID_00000696	NA	ncRNA	chr10	+	NA	42089610	42090201
TC1000000378.mm.1	-1.14551	down	0.00437009	0.53309	KnowTID_00000697	KnowTID_00000697	NA	ncRNA	chr10	+	NA	42308622	42309155
TC1000000410.mm.1	-1.10118	down	0.0251212	0.576132	Gm10812	ENSMUST00000099864	predicted gene 10812	pseudogene	chr10	+	ENSMUST00000099864	44004154	44004701
TC1000000420.mm.1	-1.12291	down	0.00977866	0.539983	Gm4795	ENSMUST00000095717	predicted pseudogene 4795	pseudogene	chr10	+	ENSMUST00000095717	45006110	45007117
TC1000000442.mm.1	-1.16129	down	0.00142642	0.53309	KnowTID_00000714	KnowTID_00000714	NA	ncRNA	chr10	+	NA	49788827	49790167
TC1000000491.mm.1	-1.10908	down	0.0253449	0.576249	NONMMUT005645	NONMMUT005645	NA	ncRNA	chr10	+	NA	56083830	56106376
TC1000000520.mm.1	-1.14317	down	0.0264509	0.577649	NONMMUT005739	NONMMUT005739	NA	ncRNA	chr10	+	NA	58546705	58548360
TC1000000542.mm.1	-1.10936	down	0.0248658	0.575093	NONMMUT005778	NONMMUT005778	NA	ncRNA	chr10	+	NA	60079613	60083424
TC1000000570.mm.1	-1.16716	down	0.0140302	0.546476	NONMMUT005833	NONMMUT005833	NA	ncRNA	chr10	+	NA	61626934	61628565
TC1000000613.mm.1	-1.10934	down	0.03005	0.586387	NONMMUT005926	NONMMUT005926	NA	ncRNA	chr10	+	NA	64055540	64073085
TC1000000657.mm.1	-1.17538	down	0.045062	0.615036	NONMMUT006072	NONMMUT006072	NA	ncRNA	chr10	+	NA	69210605	69212423
TC1000000667.mm.1	-1.11706	down	0.0411014	0.605277	NONMMUT006091	NONMMUT006091	NA	ncRNA	chr10	+	NA	69696960	69702106
TC1000000758.mm.1	-1.10353	down	0.0338367	0.593587	2810425M01Rik	ENSMUST00000180790	RIKEN cDNA 2810425M01 gene	ncRNA	chr10	+	ENSMUST00000180790	77486664	77516930
TC1000000876.mm.1	-1.15047	down	0.0159786	0.549889	NONMMUT006444	NONMMUT006444	NA	ncRNA	chr10	+	NA	80917673	80918490
TC1000000900.mm.1	-1.15769	down	0.0256614	0.577449	NONMMUT006493	NONMMUT006493	NA	ncRNA	chr10	+	NA	81431049	81431903
TC1000000930.mm.1	-1.11537	down	0.0382987	0.600149	NONMMUT006550	NONMMUT006550	NA	ncRNA	chr10	+	NA	82754783	82756493
TC1000000931.mm.1	-1.13502	down	0.0172495	0.551814	NONMMUT006552	NONMMUT006552	NA	ncRNA	chr10	+	NA	82771269	82796070
TC1000000963.mm.1	-1.1565	down	0.0128442	0.546476	AB351564	uc029raw.1	NA	ncRNA	chr10	+	NA	83379904	83379945
TC1000001073.mm.1	-1.11714	down	0.0382125	0.600117	NONMMUT006726	NONMMUT006726	NA	ncRNA	chr10	+	NA	88135919	88137531
TC1000001078.mm.1	-1.11072	down	0.0382406	0.600149	NONMMUT006735	NONMMUT006735	NA	ncRNA	chr10	+	NA	88368501	88369815
TC1000001104.mm.1	-1.12396	down	0.0162109	0.549889	NONMMUT006782	NONMMUT006782	NA	ncRNA	chr10	+	NA	90728960	90736330
TC1000001122.mm.1	-1.13299	down	0.0250841	0.576061	NONMMUT006858	NONMMUT006858	NA	ncRNA	chr10	+	NA	93081297	93081896
TC1000001158.mm.1	-1.30422	down	0.000249977	0.53309	NONMMUT006945	NONMMUT006945	NA	ncRNA	chr10	+	NA	95318000	95324619
TC1000001225.mm.1	-1.16363	down	0.00888697	0.539983	NONMMUT007136	NONMMUT007136	NA	ncRNA	chr10	+	NA	100589115	100589395
TC1000001276.mm.1	-1.14305	down	0.0062792	0.538479	NONMMUT007260	NONMMUT007260	NA	ncRNA	chr10	+	NA	108778311	108782873
TC1000001458.mm.1	-1.10439	down	0.0341895	0.594296	Gm26976	ENSMUST00000182929	predicted gene, 26976	pseudogene	chr10	+	ENSMUST00000182929	118892911	118893818
TC1000001530.mm.1	-1.14278	down	0.0478653	0.621335	NONMMUT008013	NONMMUT008013	NA	ncRNA	chr10	+	NA	125388539	125391007
TC1000001591.mm.1	-1.11077	down	0.0166244	0.549889	NONMMUT008128	NONMMUT008128	NA	ncRNA	chr10	+	NA	128196071	128197585
TC1000001697.mm.1	-1.11739	down	0.017861	0.551814	Gm16254	ENSMUST00000131528	predicted gene 16254	pseudogene	chr10	-	ENSMUST00000131528	7596018	7608648
TC1000001849.mm.1	-1.12981	down	0.0117677	0.546476	KnowTID_00000893	KnowTID_00000893	NA	ncRNA	chr10	-	NA	22054129	22058643
TC1000001922.mm.1	-1.36481	down	0.038335	0.600171	NONMMUT005107	NONMMUT005107	NA	ncRNA	chr10	-	NA	27613568	27615328
TC1000001978.mm.1	-1.18674	down	0.0384623	0.600858	NONMMUT005198	NONMMUT005198	NA	ncRNA	chr10	-	NA	32886680	32888376
TC1000002060.mm.1	-1.15447	down	0.0494528	0.62505	NONMMUT005410	NONMMUT005410	NA	ncRNA	chr10	-	NA	42057056	42068603
TC1000002097.mm.1	-1.12592	down	0.041479	0.607009	NONMMUT005489	NONMMUT005489	NA	ncRNA	chr10	-	NA	44396778	44401627
TC1000002134.mm.1	-1.11975	down	0.0298258	0.586197	NONMMUT005549	NONMMUT005549	NA	ncRNA	chr10	-	NA	49700363	49702834
TC1000002143.mm.1	-1.15288	down	0.0391469	0.602087	KnowTID_00000941	KnowTID_00000941	NA	ncRNA	chr10	-	NA	50891395	50894541
TC1000002163.mm.1	-1.12488	down	0.00750898	0.538479	KnowTID_00000943	KnowTID_00000943	NA	ncRNA	chr10	-	NA	53203024	53204315
TC1000002278.mm.1	-1.16141	down	0.0102784	0.543209	1700120B22Rik	XM_001472786	RIKEN cDNA 1700120B22 gene	antisense	chr10	-	XM_001472786	63243068	63244453
TC1000002285.mm.1	-1.10939	down	0.0441854	0.614345	NONMMUT005913	NONMMUT005913	NA	ncRNA	chr10	-	NA	63813720	63815160
TC1000002417.mm.1	-1.10989	down	0.0313325	0.58921	NONMMUT006280	NONMMUT006280	NA	ncRNA	chr10	-	NA	77020079	77029217
TC1000002474.mm.1	-1.11519	down	0.039758	0.602174	NONMMUT006354	NONMMUT006354	NA	ncRNA	chr10	-	NA	79667757	79670220
TC1000002709.mm.1	-1.14895	down	0.0198033	0.558206	NONMMUT006916	NONMMUT006916	NA	ncRNA	chr10	-	NA	94512672	94515429
TC1000002826.mm.1	-1.18815	down	0.00625052	0.538479	NONMMUT007247	NONMMUT007247	NA	ncRNA	chr10	-	NA	108442846	108445546
TC1000002839.mm.1	-1.2884	down	0.0474501	0.620826	NONMMUT007263	NONMMUT007263	NA	ncRNA	chr10	-	NA	108806670	108808914
TC1000002841.mm.1	-1.12979	down	0.0388112	0.601571	NONMMUT007268	NONMMUT007268	NA	ncRNA	chr10	-	NA	108915865	108917085
TC1000002859.mm.1	-1.28607	down	0.00727343	0.538479	NONMMUT007295	NONMMUT007295	NA	ncRNA	chr10	-	NA	110188430	110189207
TC1000002876.mm.1	-1.11046	down	0.00338221	0.53309	NONMMUT007386	NONMMUT007386	NA	ncRNA	chr10	-	NA	111631441	111636421
TC1000002918.mm.1	-1.15421	down	0.0402822	0.602383	NONMMUT007508	NONMMUT007508	NA	ncRNA	chr10	-	NA	116967234	116969244
TC1000003057.mm.1	-1.11563	down	0.0337756	0.593587	KnowTID_00001092	KnowTID_00001092	NA	ncRNA	chr10	-	NA	122558442	122559906
TC1000003073.mm.1	-1.10615	down	0.0445883	0.615022	NONMMUT007996	NONMMUT007996	NA	ncRNA	chr10	-	NA	123533867	123536185
TC1000003082.mm.1	-1.17707	down	0.00975821	0.539983	NONMMUT008018	NONMMUT008018	NA	ncRNA	chr10	-	NA	126086784	126088823
TC1100000045.mm.1	-1.12546	down	0.031274	0.58921	Gm11960	ENSMUST00000122068	predicted gene 11960	pseudogene	chr11	+	ENSMUST00000122068	4561780	4564637
TC1100000071.mm.1	-1.11654	down	0.0406972	0.603777	Gm11963	ENSMUST00000149826	predicted gene 11963	antisense	chr11	+	ENSMUST00000149826	5498840	5505699
TC1100000105.mm.1	-1.25435	down	0.0042526	0.53309	KnowTID_00001106	KnowTID_00001106	NA	ncRNA	chr11	+	NA	6626171	6627496
TC1100000124.mm.1	-1.12229	down	0.0130122	0.546476	Gm11996	ENSMUST00000117538	predicted gene 11996	pseudogene	chr11	+	ENSMUST00000117538	10239337	10240251
TC1100000180.mm.1	-1.15485	down	0.0155957	0.548674	Gm16141	ENSMUST00000152073	predicted gene 16141	antisense	chr11	+	ENSMUST00000152073	19013817	19015158
TC1100000190.mm.1	-1.17861	down	0.00767944	0.538479	NONMMUT008741	NONMMUT008741	NA	ncRNA	chr11	+	NA	20001971	20004483
TC1100000226.mm.1	-1.12597	down	0.023261	0.569815	Gm12056	ENSMUST00000148364	predicted gene 12056	ncRNA	chr11	+	ENSMUST00000148364	22734038	22737937
TC1100000232.mm.1	-1.17364	down	0.0199813	0.558206	NONMMUT008884	NONMMUT008884	NA	ncRNA	chr11	+	NA	22977989	22980883
TC1100000309.mm.1	-1.111	down	0.0427565	0.612066	Gm8098	ENSMUST00000146985	predicted gene 8098	processed_transcript	chr11	+	ENSMUST00000146985	30267464	30286844
TC1100000355.mm.1	-1.14288	down	0.0147676	0.548674	Gm12116	ENSMUST00000131851	predicted gene 12116	ncRNA	chr11	+	ENSMUST00000131851	33204055	33221477
TC1100000370.mm.1	-1.12432	down	0.0337204	0.593587	NONMMUT009254	NONMMUT009254	NA	ncRNA	chr11	+	NA	34513866	34514765
TC1100000501.mm.1	-1.16969	down	0.00258883	0.53309	NONMMUT009555	NONMMUT009555	NA	ncRNA	chr11	+	NA	49268023	49269164
TC1100000616.mm.1	-1.10116	down	0.0465795	0.618024	NONMMUT009771	NONMMUT009771	NA	ncRNA	chr11	+	NA	54027395	54029958
TC1100000620.mm.1	-1.39123	down	0.00995997	0.540311	Gm12223	ENSMUST00000135468	predicted gene 12223	antisense	chr11	+	ENSMUST00000135468	54247600	54254495
TC1100000655.mm.1	-1.18476	down	0.0168164	0.551814	NONMMUT009865	NONMMUT009865	NA	ncRNA	chr11	+	NA	57217934	57219937
TC1100000749.mm.1	-1.19972	down	0.0295916	0.584692	NONMMUT010032	NONMMUT010032	NA	ncRNA	chr11	+	NA	60242013	60242821
TC1100000844.mm.1	-1.11611	down	0.0232903	0.569815	Gm12297	ENSMUST00000121380	predicted gene 12297	pseudogene	chr11	+	ENSMUST00000121380	66563607	66564585
TC1100001089.mm.1	-1.12648	down	0.00695311	0.538479	NONMMUT010752	NONMMUT010752	NA	ncRNA	chr11	+	NA	75978252	75979180
TC1100001181.mm.1	-1.12656	down	0.0340543	0.594296	NONMMUT010964	NONMMUT010964	NA	ncRNA	chr11	+	NA	79538125	79539251
TC1100001228.mm.1	-1.11309	down	0.0497602	0.62505	Gm11421	ENSMUST00000122124	predicted gene 11421	pseudogene	chr11	+	ENSMUST00000122124	82725143	82725436
TC1100001282.mm.1	-1.11429	down	0.0331002	0.592892	KnowTID_00001168	KnowTID_00001168	NA	ncRNA	chr11	+	NA	84870901	84871631
TC1100001334.mm.1	-1.11785	down	0.0338656	0.593587	Gm11490	ENSMUST00000118128	predicted gene 11490	pseudogene	chr11	+	ENSMUST00000118128	87304673	87304944
TC1100001358.mm.1	-1.15651	down	0.0106978	0.546476	NONMMUT011385	NONMMUT011385	NA	ncRNA	chr11	+	NA	87979534	87981615
TC1100001362.mm.1	-1.1249	down	0.0489724	0.62505	NONMMUT011398	NONMMUT011398	NA	ncRNA	chr11	+	NA	88068731	88069936
TC1100001416.mm.1	-1.14716	down	0.00904849	0.539983	Gm11502	ENSMUST00000120917	predicted gene 11502	pseudogene	chr11	+	ENSMUST00000120917	93650759	93651969
TC1100001463.mm.1	-1.19286	down	0.0259314	0.577449	NONMMUT011646	NONMMUT011646	NA	ncRNA	chr11	+	NA	95493803	95497794
TC1100001574.mm.1	-1.17296	down	0.00634759	0.538479	NONMMUT011894	NONMMUT011894	NA	ncRNA	chr11	+	NA	98601173	98610830
TC1100001652.mm.1	-1.13852	down	0.0233132	0.569815	KnowTID_00001187	KnowTID_00001187	NA	ncRNA	chr11	+	NA	101347973	101348571
TC1100001679.mm.1	-1.12212	down	0.0393066	0.602087	NONMMUT012116	NONMMUT012116	NA	ncRNA	chr11	+	NA	102123613	102134300
TC1100001690.mm.1	-1.11422	down	0.0476084	0.620826	NONMMUT012153	NONMMUT012153	NA	ncRNA	chr11	+	NA	102456271	102458043
TC1100001804.mm.1	-1.1091	down	0.0453372	0.616167	NONMMUT012464	NONMMUT012464	NA	ncRNA	chr11	+	NA	107637934	107639163
TC1100001809.mm.1	-1.15347	down	0.00940404	0.539983	Gm11657	ENSMUST00000137175	predicted gene 11657	antisense	chr11	+	ENSMUST00000137175	107993949	107995786
TC1100001867.mm.1	-1.16016	down	0.0220916	0.565645	1700092K14Rik	NR_045930	RIKEN cDNA 1700092K14 gene	processed_transcript	chr11	+	NR_045930	114198258	114199199
TC1100001901.mm.1	-1.16199	down	0.00967517	0.539983	NONMMUT012743	NONMMUT012743	NA	ncRNA	chr11	+	NA	115613014	115614097
TC1100002014.mm.1	-1.14479	down	0.0209357	0.560129	Gm11766	ENSMUST00000143428	predicted gene 11766	ncRNA	chr11	+	ENSMUST00000143428	119938511	119942074
TC1100002047.mm.1	-1.1497	down	0.0136961	0.546476	Gm11771	ENSMUST00000118124	predicted gene 11771	pseudogene	chr11	+	ENSMUST00000118124	120765310	120767365
TC1100002125.mm.1	-1.26316	down	0.00104102	0.53309	NONMMUT008381	NONMMUT008381	NA	ncRNA	chr11	-	NA	5067290	5069001
TC1100002159.mm.1	-1.13679	down	0.0286592	0.582042	KnowTID_00001222	KnowTID_00001222	NA	ncRNA	chr11	-	NA	6093877	6095459
TC1100002256.mm.1	-1.13539	down	0.00660289	0.538479	Gm12017	ENSMUST00000122453	predicted gene 12017	pseudogene	chr11	-	ENSMUST00000122453	17973788	17974790
TC1100002281.mm.1	-1.10613	down	0.0354311	0.595964	NONMMUT008734	NONMMUT008734	NA	ncRNA	chr11	-	NA	19612485	19616066
TC1100002285.mm.1	-1.12191	down	0.0488406	0.62505	KnowTID_00001233	KnowTID_00001233	NA	ncRNA	chr11	-	NA	19919254	19920321
TC1100002302.mm.1	-1.15022	down	0.0259349	0.577449	NONMMUT008766	NONMMUT008766	NA	ncRNA	chr11	-	NA	20322358	20325448
TC1100002321.mm.1	-1.11311	down	0.0362267	0.597873	Gm12040	ENSMUST00000118357	predicted gene 12040	pseudogene	chr11	-	ENSMUST00000118357	21206410	21206946
TC1100002327.mm.1	-1.16546	down	0.00256076	0.53309	Gm12046	ENSMUST00000118536	predicted gene 12046	pseudogene	chr11	-	ENSMUST00000118536	21493625	21493955
TC1100002385.mm.1	-1.10079	down	0.033054	0.592892	Gm12065	ENSMUST00000149592	predicted gene 12065	ncRNA	chr11	-	ENSMUST00000149592	24198737	24202624
TC1100002427.mm.1	-1.18694	down	0.0348725	0.595964	NONMMUT009083	NONMMUT009083	NA	ncRNA	chr11	-	NA	29775390	29776571
TC1100002478.mm.1	-1.16722	down	0.0107148	0.546476	Gm8192	ENSMUST00000182196	predicted gene 8192	pseudogene	chr11	-	ENSMUST00000182196	32774682	32775639
TC1100002527.mm.1	-1.16338	down	0.0208561	0.560129	NONMMUT009303	NONMMUT009303	NA	ncRNA	chr11	-	NA	36668189	36672602
TC1100002580.mm.1	-1.15163	down	0.0131705	0.546476	NONMMUT009423	NONMMUT009423	NA	ncRNA	chr11	-	NA	44617550	44620649
TC1100002615.mm.1	-1.21383	down	0.0439472	0.613792	NONMMUT009497	NONMMUT009497	NA	ncRNA	chr11	-	NA	46971079	46971870
TC1100002633.mm.1	-1.11688	down	0.0496992	0.62505	KnowTID_00001255	KnowTID_00001255	NA	ncRNA	chr11	-	NA	48780830	48782784
TC1100002723.mm.1	-1.12881	down	0.0294927	0.584326	Gm11186	NR_046047	predicted gene 11186	antisense	chr11	-	NR_046047	53111451	53120056
TC1100002807.mm.1	-1.22881	down	0.0396637	0.602174	Gm12245	ENSMUST00000117266	predicted gene 12245	pseudogene	chr11	-	ENSMUST00000117266	57948729	57949085
TC1100002982.mm.1	-1.43233	down	0.0196614	0.557388	NONMMUT010238	NONMMUT010238	NA	ncRNA	chr11	-	NA	65170688	65173645
TC1100003011.mm.1	-1.12014	down	0.0303277	0.586387	C78197	XR_106248	expressed sequence C78197	antisense	chr11	-	XR_106248	68191798	68196153
TC1100003065.mm.1	-1.18237	down	0.000524703	0.53309	NONMMUT010448	NONMMUT010448	NA	ncRNA	chr11	-	NA	69802136	69802935
TC1100003133.mm.1	-1.11462	down	0.0407447	0.603777	Gm12326	ENSMUST00000132986	predicted gene 12326	ncRNA	chr11	-	ENSMUST00000132986	71739397	71740466
TC1100003206.mm.1	-1.13668	down	0.0203425	0.560129	NONMMUT010678	NONMMUT010678	NA	ncRNA	chr11	-	NA	74883155	74885776
TC1100003543.mm.1	-1.11962	down	0.0370865	0.599986	Gm11498	ENSMUST00000120660	predicted gene 11498	pseudogene	chr11	-	ENSMUST00000120660	91830442	91831390
TC1100003765.mm.1	-1.13666	down	0.0260562	0.577649	Gm14206	ENSMUST00000132973	predicted gene 14206	antisense	chr11	-	ENSMUST00000132973	100278706	100291286
TC1100003825.mm.1	-1.17021	down	0.0268432	0.578236	NONMMUT012117	NONMMUT012117	NA	ncRNA	chr11	-	NA	102132066	102132489
TC1100003881.mm.1	-1.10678	down	0.0291749	0.582226	NONMMUT012253	NONMMUT012253	NA	ncRNA	chr11	-	NA	103809395	103809998
TC1100004111.mm.1	-1.14346	down	0.0266552	0.57782	NONMMUT012811	NONMMUT012811	NA	ncRNA	chr11	-	NA	116280100	116284360
TC1100004165.mm.1	-1.10253	down	0.0343246	0.594775	NONMMUT012972	NONMMUT012972	NA	ncRNA	chr11	-	NA	118591562	118592515
TC1100004197.mm.1	-1.15783	down	0.0196992	0.55763	NONMMUT013065	NONMMUT013065	NA	ncRNA	chr11	-	NA	120164336	120165436
TC1100004263.mm.1	-1.13612	down	0.0140008	0.546476	NONMMUT009591	NONMMUT009591	NA	ncRNA	chr11	+	NA	50210334	50212234
TC1200000062.mm.1	-1.15098	down	0.00733465	0.538479	KnowTID_00001344	KnowTID_00001344	NA	ncRNA	chr12	+	NA	8453504	8454918
TC1200000109.mm.1	-1.11441	down	0.0351571	0.595964	NONMMUT013447	NONMMUT013447	NA	ncRNA	chr12	+	NA	13125575	13128876
TC1200000195.mm.1	-1.23727	down	0.00445625	0.53309	NONMMUT013643	NONMMUT013643	NA	ncRNA	chr12	+	NA	23903122	23903413
TC1200000249.mm.1	-1.12142	down	0.0486648	0.624705	NONMMUT013800	NONMMUT013800	NA	ncRNA	chr12	+	NA	29585425	29586363
TC1200000344.mm.1	-1.2036	down	0.000391724	0.53309	NONMMUT013990	NONMMUT013990	NA	ncRNA	chr12	+	NA	38477750	38479392
TC1200000346.mm.1	-1.21171	down	0.0176675	0.551814	NONMMUT013992	NONMMUT013992	NA	ncRNA	chr12	+	NA	38517547	38520305
TC1200000505.mm.1	-1.14766	down	0.0150028	0.548674	Gm7719	ENSMUST00000182374	predicted gene 7719	pseudogene	chr12	+	ENSMUST00000182374	59291964	59292938
TC1200000633.mm.1	-1.12395	down	0.0158327	0.54914	NONMMUT014618	NONMMUT014618	NA	ncRNA	chr12	+	NA	73045341	73047173
TC1200000683.mm.1	-1.21788	down	0.00710558	0.538479	NONMMUT014719	NONMMUT014719	NA	ncRNA	chr12	+	NA	76534214	76535367
TC1200000747.mm.1	-1.14204	down	0.00373029	0.53309	KnowTID_00001459	KnowTID_00001459	NA	ncRNA	chr12	+	NA	80885549	80887674
TC1200000804.mm.1	-1.13809	down	0.00589686	0.534517	NONMMUT015002	NONMMUT015002	NA	ncRNA	chr12	+	NA	84194250	84196935
TC1200000871.mm.1	-1.19618	down	0.0179246	0.551938	NONMMUT015123	NONMMUT015123	NA	ncRNA	chr12	+	NA	87168018	87178143
TC1200000975.mm.1	-1.22404	down	0.0205607	0.560129	NONMMUT015338	NONMMUT015338	NA	ncRNA	chr12	+	NA	98831813	98832785
TC1200000977.mm.1	-1.13097	down	0.0448321	0.615036	NONMMUT015340	NONMMUT015340	NA	ncRNA	chr12	+	NA	98869334	98871510
TC1200000982.mm.1	-1.12626	down	0.0491738	0.62505	NONMMUT015357	NONMMUT015357	NA	ncRNA	chr12	+	NA	99393116	99394074
TC1200000983.mm.1	-1.19024	down	0.000550696	0.53309	NONMMUT015360	NONMMUT015360	NA	ncRNA	chr12	+	NA	99465744	99467780
TC1200001002.mm.1	-1.14751	down	0.0162964	0.549889	Gm18848	ENSMUST00000182069	predicted gene, 18848	pseudogene	chr12	+	ENSMUST00000182069	101205723	101206514
TC1200001029.mm.1	-1.13581	down	0.0313714	0.58921	NONMMUT015484	NONMMUT015484	NA	ncRNA	chr12	+	NA	103407298	103407976
TC1200001083.mm.1	-1.15055	down	0.0115795	0.546476	NONMMUT015575	NONMMUT015575	NA	ncRNA	chr12	+	NA	106306347	106326332
TC1200001101.mm.1	-1.1375	down	0.0105765	0.546476	KnowTID_00001497	KnowTID_00001497	NA	ncRNA	chr12	+	NA	107899068	107899901
TC1200001102.mm.1	-1.18025	down	0.0107384	0.546476	NONMMUT015635	NONMMUT015635	NA	ncRNA	chr12	+	NA	108085600	108086224
TC1200001120.mm.1	-1.11345	down	0.0180418	0.553182	NONMMUT015672	NONMMUT015672	NA	ncRNA	chr12	+	NA	108865486	108869427
TC1200001127.mm.1	-1.18605	down	0.035698	0.596954	Meg3	NR_003633	maternally expressed 3	ncRNA	chr12	+	NR_003633	109540996	109571729
TC1200001230.mm.1	-1.10926	down	0.0449426	0.615036	NONMMUT015951	NONMMUT015951	NA	ncRNA	chr12	+	NA	111160347	111163094
TC1200001271.mm.1	-1.14059	down	0.0165101	0.549889	NONMMUT016040	NONMMUT016040	NA	ncRNA	chr12	+	NA	112746814	112748488
TC1200001380.mm.1	-1.1348	down	0.0472058	0.620677	Gm5652	ENSMUST00000182336	predicted gene 5652	pseudogene	chr12	-	ENSMUST00000182336	5589617	5590624
TC1200001441.mm.1	-1.12901	down	0.0218845	0.565645	NONMMUT013454	NONMMUT013454	NA	ncRNA	chr12	-	NA	13591346	13596326
TC1200001443.mm.1	-1.10686	down	0.0213753	0.563256	Gm4929	ENSMUST00000182021	predicted gene 4929	pseudogene	chr12	-	ENSMUST00000182021	13752674	13753665
TC1200001474.mm.1	-1.14551	down	0.0173184	0.551814	NONMMUT013540	NONMMUT013540	NA	ncRNA	chr12	-	NA	17663911	17669343
TC1200001539.mm.1	-1.11114	down	0.0331774	0.592892	NONMMUT013692	NONMMUT013692	NA	ncRNA	chr12	-	NA	24743046	24744248
TC1200001608.mm.1	-1.18382	down	0.00253314	0.53309	KnowTID_00001567	KnowTID_00001567	NA	ncRNA	chr12	-	NA	32428608	32431922
TC1200001682.mm.1	-1.11113	down	0.0364921	0.597892	NONMMUT014070	NONMMUT014070	NA	ncRNA	chr12	-	NA	43791173	43794221
TC1200001784.mm.1	-1.10925	down	0.0399413	0.602174	NONMMUT014294	NONMMUT014294	NA	ncRNA	chr12	-	NA	56326233	56327637
TC1200001793.mm.1	-1.109	down	0.0312049	0.588935	NONMMUT014314	NONMMUT014314	NA	ncRNA	chr12	-	NA	56609613	56610476
TC1200001909.mm.1	-1.17274	down	0.00102771	0.53309	KnowTID_00001618	KnowTID_00001618	NA	ncRNA	chr12	-	NA	72759784	72761047
TC1200001945.mm.1	-1.1083	down	0.0418212	0.609305	NONMMUT014703	NONMMUT014703	NA	ncRNA	chr12	-	NA	76254562	76255334
TC1200001964.mm.1	-1.14796	down	0.0343656	0.594913	NONMMUT014741	NONMMUT014741	NA	ncRNA	chr12	-	NA	77236065	77238663
TC1200002005.mm.1	-1.14101	down	0.0208245	0.560129	Plekhd1os	NR_037995	pleckstrin homology domain containing, family D (with coiled-coil domains) member 1, opposite strand	antisense	chr12	-	NR_037995	80686370	80693952
TC1200002016.mm.1	-1.10212	down	0.0332806	0.593342	Gm3695	ENSMUST00000087222	predicted gene 3695	pseudogene	chr12	-	ENSMUST00000087222	81372213	81373221
TC1200002102.mm.1	-1.14506	down	0.0283905	0.581031	Gm26531	ENSMUST00000181727	predicted gene, 26531	ncRNA	chr12	-	ENSMUST00000181727	85962598	85979021
TC1200002228.mm.1	-1.11366	down	0.0199394	0.558206	KnowTID_00001663	KnowTID_00001663	NA	ncRNA	chr12	-	NA	100528577	100536199
TC1200002250.mm.1	-1.12861	down	0.00885455	0.539983	KnowTID_00001667	KnowTID_00001667	NA	ncRNA	chr12	-	NA	102268672	102268977
TC1200002264.mm.1	-1.17985	down	0.017455	0.551814	NONMMUT015482	NONMMUT015482	NA	ncRNA	chr12	-	NA	103399897	103402846
TC1200002333.mm.1	-1.15272	down	0.00559625	0.534517	Gm5187	ENSMUST00000117317	predicted gene 5187	pseudogene	chr12	-	ENSMUST00000117317	107205076	107206066
TC1200002352.mm.1	-1.13605	down	0.0178245	0.551814	NONMMUT015657	NONMMUT015657	NA	ncRNA	chr12	-	NA	108619504	108622015
TC1200002353.mm.1	-1.20074	down	0.0329971	0.592892	NONMMUT015658	NONMMUT015658	NA	ncRNA	chr12	-	NA	108637442	108639140
TC1200002385.mm.1	-1.18368	down	0.0216438	0.565645	KnowTID_00001680	KnowTID_00001680	NA	ncRNA	chr12	-	NA	110590512	110591580
TC1200002447.mm.1	-1.10796	down	0.0411854	0.605378	NONMMUT016048	NONMMUT016048	NA	ncRNA	chr12	-	NA	112955549	112958398
TC1200002450.mm.1	-1.15463	down	0.0306277	0.586387	NONMMUT016056	NONMMUT016056	NA	ncRNA	chr12	-	NA	113137937	113141098
TC1200002495.mm.1	-1.15165	down	0.0288164	0.582042	KnowTID_00001697	KnowTID_00001697	NA	ncRNA	chr12	-	NA	116280398	116280988
TC1300000217.mm.1	-1.12788	down	0.0164323	0.549889	Gm11309	ENSMUST00000127108	predicted gene 11309	antisense	chr13	+	ENSMUST00000127108	22691299	22692112
TC1300000270.mm.1	-1.11888	down	0.0124118	0.546476	NONMMUT016684	NONMMUT016684	NA	ncRNA	chr13	+	NA	23992238	23999195
TC1300000333.mm.1	-1.17759	down	0.0165051	0.549889	NONMMUT016848	NONMMUT016848	NA	ncRNA	chr13	+	NA	30361640	30363686
TC1300000690.mm.1	-1.15576	down	0.0477377	0.620826	KnowTID_00001814	KnowTID_00001814	NA	ncRNA	chr13	+	NA	56601419	56602563
TC1300000702.mm.1	-1.18216	down	0.0156018	0.548674	KnowTID_00001815	KnowTID_00001815	NA	ncRNA	chr13	+	NA	57252866	57253510
TC1300000854.mm.1	-1.11517	down	0.033098	0.592892	NovelTID_00001772	NovelTID_00001772	NA	ncRNA	chr13	+	NA	69778272	69785673
TC1300000856.mm.1	-1.17256	down	0.00451398	0.53309	KnowTID_00001866	KnowTID_00001866	NA	ncRNA	chr13	+	NA	69802347	69808825
TC1300001031.mm.1	-1.11678	down	0.0139827	0.546476	NONMMUT018630	NONMMUT018630	NA	ncRNA	chr13	+	NA	91864483	91866320
TC1300001142.mm.1	-1.10039	down	0.0469697	0.620331	NONMMUT018884	NONMMUT018884	NA	ncRNA	chr13	+	NA	100832940	100834200
TC1300001240.mm.1	-1.26922	down	0.00484034	0.53309	NONMMUT019269	NONMMUT019269	NA	ncRNA	chr13	+	NA	110006311	110007027
TC1300001255.mm.1	-1.17233	down	0.00403249	0.53309	NONMMUT019309	NONMMUT019309	NA	ncRNA	chr13	+	NA	111819809	111836247
TC1300001256.mm.1	-1.1307	down	0.0461382	0.617143	Gm15324	ENSMUST00000139397	predicted gene 15324	ncRNA	chr13	+	ENSMUST00000139397	111856996	111858505
TC1300001412.mm.1	-1.11418	down	0.0153104	0.548674	NONMMUT016295	NONMMUT016295	NA	ncRNA	chr13	-	NA	8884914	8885823
TC1300001521.mm.1	-1.11365	down	0.00691307	0.538479	9330199G10Rik	uc007ppd.1	RIKEN cDNA 9330199G10 gene	ncRNA	chr13	-	uc007ppd.1	19462847	19504367
TC1300001529.mm.1	-1.14061	down	0.00525544	0.534517	Gm7611	ENSMUST00000182329	predicted gene 7611	pseudogene	chr13	-	ENSMUST00000182329	20704383	20705382
TC1300001571.mm.1	-1.13643	down	0.00611885	0.538479	Gm11282	ENSMUST00000119018	predicted gene 11282	pseudogene	chr13	-	ENSMUST00000119018	21956708	21958123
TC1300001744.mm.1	-1.14859	down	0.0127724	0.546476	Gm11373	ENSMUST00000129791	predicted gene 11373	ncRNA	chr13	-	ENSMUST00000129791	31325934	31330768
TC1300001752.mm.1	-1.11213	down	0.0451557	0.615457	NONMMUT016901	NONMMUT016901	NA	ncRNA	chr13	-	NA	31832905	31834736
TC1300001758.mm.1	-1.12113	down	0.0258777	0.577449	NONMMUT016914	NONMMUT016914	NA	ncRNA	chr13	-	NA	32539577	32546411
TC1300001782.mm.1	-1.13803	down	0.00307541	0.53309	NONMMUT016964	NONMMUT016964	NA	ncRNA	chr13	-	NA	34131779	34150876
TC1300001809.mm.1	-1.15666	down	0.0463812	0.61775	NONMMUT017009	NONMMUT017009	NA	ncRNA	chr13	-	NA	36110575	36113825
TC1300001907.mm.1	-1.10285	down	0.0239256	0.57196	Gm8513	ENSMUST00000182830	predicted gene 8513	pseudogene	chr13	-	ENSMUST00000182830	45186534	45187536
TC1300001980.mm.1	-1.11168	down	0.0213328	0.56281	4930518P08Rik	NR_045364	RIKEN cDNA 4930518P08 gene	ncRNA	chr13	-	NR_045364	50753391	50765248
TC1300002050.mm.1	-1.15787	down	0.0143911	0.546922	KnowTID_00002065	KnowTID_00002065	NA	ncRNA	chr13	-	NA	55182123	55182765
TC1300002054.mm.1	-1.11257	down	0.0404437	0.603246	NONMMUT017660	NONMMUT017660	NA	ncRNA	chr13	-	NA	55330748	55331156
TC1300002080.mm.1	-1.17085	down	0.0296418	0.585119	KnowTID_00002068	KnowTID_00002068	NA	ncRNA	chr13	-	NA	56337706	56339976
TC1300002111.mm.1	-1.14405	down	0.00524352	0.534517	KnowTID_00002074	KnowTID_00002074	NA	ncRNA	chr13	-	NA	59193826	59198146
TC1300002356.mm.1	-1.13355	down	0.0482168	0.623322	KnowTID_00002148	KnowTID_00002148	NA	ncRNA	chr13	-	NA	81085390	81087314
TC1300002374.mm.1	-1.12363	down	0.00987716	0.540118	A230107N01Rik	XR_105567	RIKEN cDNA A230107N01 gene	antisense	chr13	-	XR_105567	84219581	84222175
TC1300002427.mm.1	-1.11093	down	0.0233847	0.569849	KnowTID_00002165	KnowTID_00002165	NA	ncRNA	chr13	-	NA	92864339	92865211
TC1300002465.mm.1	-1.11421	down	0.0473318	0.620826	KnowTID_00002171	KnowTID_00002171	NA	ncRNA	chr13	-	NA	95899206	95901833
TC1300002598.mm.1	-1.12157	down	0.032249	0.592102	NONMMUT019015	NONMMUT019015	NA	ncRNA	chr13	-	NA	104579827	104618444
TC1300002718.mm.1	-1.19592	down	0.029486	0.584326	NONMMUT019427	NONMMUT019427	NA	ncRNA	chr13	-	NA	114971492	114973581
TC1400000082.mm.1	-1.17674	down	0.023585	0.570933	NONMMUT019631	NONMMUT019631	NA	ncRNA	chr14	+	NA	8366484	8371539
TC1400000145.mm.1	-1.34129	down	0.0314257	0.58921	Gm6781	ENSMUST00000038304	predicted gene 6781	pseudogene	chr14	+	ENSMUST00000038304	18531363	18532460
TC1400000252.mm.1	-1.16664	down	0.0254824	0.576339	Gm2260	XM_001472963	predicted gene 2260	pseudogene	chr14	+	XM_001472963	26012802	26026574
TC1400000255.mm.1	-1.16431	down	0.028084	0.581031	Gm2274	XM_001473015	predicted gene 2274	pseudogene	chr14	+	XM_001473015	26152416	26166181
TC1400000280.mm.1	-1.12919	down	0.0207045	0.560129	NONMMUT020137	NONMMUT020137	NA	ncRNA	chr14	+	NA	27583679	27591828
TC1400000354.mm.1	-1.14291	down	0.0243524	0.573638	Gm7734	ENSMUST00000182832	predicted gene 7734	pseudogene	chr14	+	ENSMUST00000182832	32897719	32898729
TC1400000446.mm.1	-1.20781	down	0.0263432	0.577649	Gm17208	ENSMUST00000168388	predicted gene 17208	pseudogene	chr14	+	ENSMUST00000168388	43713383	43715573
TC1400000497.mm.1	-1.19652	down	0.00145459	0.53309	Gm15222	ENSMUST00000127359	predicted gene 15222	antisense	chr14	+	ENSMUST00000127359	46387519	46389282
TC1400000528.mm.1	-1.10126	down	0.00855341	0.539983	Gm6498	NR_003630	glyceraldehyde-3-phosphate dehydrogenase pseudogene	pseudogene	chr14	+	NR_003630	48198716	48228413
TC1400000543.mm.1	-1.1577	down	0.029332	0.583068	KnowTID_00002299	KnowTID_00002299	NA	ncRNA	chr14	+	NA	49217779	49220047
TC1400000803.mm.1	-1.16708	down	0.00769363	0.538479	Gm4819	ENSMUST00000182170	predicted gene 4819	pseudogene	chr14	+	ENSMUST00000182170	56250069	56251077
TC1400000819.mm.1	-1.1209	down	0.0129198	0.546476	1700039M10Rik	XR_105612	RIKEN cDNA 1700039M10 gene	ncRNA	chr14	+	XR_105612	57571614	57572368
TC1400001081.mm.1	-1.14483	down	0.0179737	0.552858	NONMMUT021723	NONMMUT021723	NA	ncRNA	chr14	+	NA	77394263	77396057
TC1400001121.mm.1	-1.11005	down	0.0157132	0.548932	NONMMUT021871	NONMMUT021871	NA	ncRNA	chr14	+	NA	86794236	86795838
TC1400001352.mm.1	-1.26413	down	0.00228467	0.53309	1700024B18Rik	NR_045479	RIKEN cDNA 1700024B18 gene	ncRNA	chr14	+	NR_045479	123987635	124015684
TC1400001494.mm.1	-1.15579	down	0.00107908	0.53309	NONMMUT019740	NONMMUT019740	NA	ncRNA	chr14	-	NA	17598406	17660366
TC1400001568.mm.1	-1.45999	down	0.0172409	0.551814	A830039N20Rik	XR_105607	RIKEN cDNA A830039N20 gene	ncRNA	chr14	-	XR_105607	23292291	23295081
TC1400001591.mm.1	-1.1115	down	0.0482677	0.623577	Gm26660	ENSMUST00000181582	predicted gene, 26660	ncRNA	chr14	-	ENSMUST00000181582	25355801	25378635
TC1400001640.mm.1	-1.21579	down	0.0144385	0.546922	Gm2670	ENSMUST00000180668	predicted gene 2670	ncRNA	chr14	-	ENSMUST00000180668	28508074	28511392
TC1400001650.mm.1	-1.12295	down	0.0181409	0.553426	NONMMUT020173	NONMMUT020173	NA	ncRNA	chr14	-	NA	29614909	29617383
TC1400001653.mm.1	-1.10693	down	0.0128728	0.546476	KnowTID_00002434	KnowTID_00002434	NA	ncRNA	chr14	-	NA	29945157	29946483
TC1400001670.mm.1	-1.18656	down	0.00931012	0.539983	NONMMUT020229	NONMMUT020229	NA	ncRNA	chr14	-	NA	31129860	31131753
TC1400001720.mm.1	-1.14698	down	0.043382	0.613335	KnowTID_00002441	KnowTID_00002441	NA	ncRNA	chr14	-	NA	34185691	34191545
TC1400001755.mm.1	-1.1611	down	0.0281382	0.581031	NONMMUT020400	NONMMUT020400	NA	ncRNA	chr14	-	NA	38723804	38725911
TC1400001769.mm.1	-1.14752	down	0.0128996	0.546476	NONMMUT020423	NONMMUT020423	NA	ncRNA	chr14	-	NA	39340873	39345199
TC1400001926.mm.1	-1.16819	down	0.0144717	0.546922	NONMMUT020623	NONMMUT020623	NA	ncRNA	chr14	-	NA	46883698	46885064
TC1400001964.mm.1	-1.26456	down	0.0232852	0.569815	KnowTID_00002472	KnowTID_00002472	NA	ncRNA	chr14	-	NA	49675977	49678020
TC1400002005.mm.1	-1.10936	down	0.0270517	0.57967	NONMMUT020749	NONMMUT020749	NA	ncRNA	chr14	-	NA	51365534	51382689
TC1400002020.mm.1	-1.19691	down	0.0113301	0.546476	Gm16617	NR_045728	predicted gene, 16617	ncRNA	chr14	-	NR_045728	51986389	51988829
TC1400002178.mm.1	-1.19972	down	0.00288553	0.53309	NONMMUT021126	NONMMUT021126	NA	ncRNA	chr14	-	NA	60689999	60692035
TC1400002212.mm.1	-1.13334	down	0.0267374	0.577917	Gm26536	ENSMUST00000181072	predicted gene, 26536	ncRNA	chr14	-	ENSMUST00000181072	62836908	62838207
TC1400002251.mm.1	-1.11515	down	0.0493899	0.62505	NONMMUT021310	NONMMUT021310	NA	ncRNA	chr14	-	NA	65171114	65176158
TC1400002363.mm.1	-1.11195	down	0.0226417	0.569114	Gm9192	ENSMUST00000183221	predicted gene 9192	pseudogene	chr14	-	ENSMUST00000183221	71819567	71820551
TC1400002380.mm.1	-1.17238	down	0.00131307	0.53309	NONMMUT021571	NONMMUT021571	NA	ncRNA	chr14	-	NA	73056578	73108963
TC1400002663.mm.1	-1.18278	down	0.00574857	0.534517	NONMMUT022234	NONMMUT022234	NA	ncRNA	chr14	-	NA	105640541	105641959
TC1400002698.mm.1	-1.14688	down	0.00796186	0.539017	NONMMUT022338	NONMMUT022338	NA	ncRNA	chr14	-	NA	114766720	114796213
TC1400002737.mm.1	-1.21286	down	0.000263602	0.53309	NONMMUT022487	NONMMUT022487	NA	ncRNA	chr14	-	NA	121451807	121456883
TC1400002754.mm.1	-1.1109	down	0.0488865	0.62505	NONMMUT022529	NONMMUT022529	NA	ncRNA	chr14	-	NA	122480972	122482949
TC1400002766.mm.1	-1.18043	down	0.0290095	0.582042	NONMMUT022562	NONMMUT022562	NA	ncRNA	chr14	-	NA	123991252	123994499
TC1400002768.mm.1	-1.31707	down	0.0342746	0.59443	NONMMUT022564	NONMMUT022564	NA	ncRNA	chr14	-	NA	124105769	124109139
TC1500000089.mm.1	-1.14843	down	0.0139556	0.546476	NONMMUT022765	NONMMUT022765	NA	ncRNA	chr15	+	NA	11035926	11038955
TC1500000191.mm.1	-1.12029	down	0.0217274	0.565645	NONMMUT022991	NONMMUT022991	NA	ncRNA	chr15	+	NA	30742996	30745809
TC1500000227.mm.1	-1.35959	down	0.0273524	0.581031	KnowTID_00002703	KnowTID_00002703	NA	ncRNA	chr15	+	NA	33597590	33599582
TC1500000386.mm.1	-1.19269	down	0.0348904	0.595964	NONMMUT023487	NONMMUT023487	NA	ncRNA	chr15	+	NA	54217778	54222620
TC1500000437.mm.1	-1.1453	down	0.00671251	0.538479	NONMMUT023645	NONMMUT023645	NA	ncRNA	chr15	+	NA	59613074	59617730
TC1500000634.mm.1	-1.19101	down	0.0176477	0.551814	NONMMUT024117	NONMMUT024117	NA	ncRNA	chr15	+	NA	77940563	77943714
TC1500000648.mm.1	-1.17852	down	0.0447159	0.615022	NONMMUT024134	NONMMUT024134	NA	ncRNA	chr15	+	NA	78530990	78535233
TC1500000717.mm.1	-1.12085	down	0.0395647	0.602174	NONMMUT024303	NONMMUT024303	NA	ncRNA	chr15	+	NA	81217188	81229037
TC1500000809.mm.1	-1.13064	down	0.036985	0.599083	NONMMUT024480	NONMMUT024480	NA	ncRNA	chr15	+	NA	85465708	85470010
TC1500000892.mm.1	-1.1241	down	0.0354939	0.595964	NONMMUT024651	NONMMUT024651	NA	ncRNA	chr15	+	NA	90897742	90906951
TC1500000895.mm.1	-1.13552	down	0.020521	0.560129	NONMMUT024665	NONMMUT024665	NA	ncRNA	chr15	+	NA	91460467	91460938
TC1500000991.mm.1	-1.11838	down	0.0174435	0.551814	KnowTID_00002851	KnowTID_00002851	NA	ncRNA	chr15	+	NA	98918399	98919433
TC1500001010.mm.1	-1.24551	down	0.00806692	0.539017	1700120C14Rik	NR_045627	RIKEN cDNA 1700120C14 gene	processed_transcript	chr15	+	NR_045627	99249149	99262042
TC1500001029.mm.1	-1.1259	down	0.0328354	0.592892	NONMMUT025010	NONMMUT025010	NA	ncRNA	chr15	+	NA	99919874	99920298
TC1500001066.mm.1	-1.10657	down	0.0191684	0.556	NONMMUT025081	NONMMUT025081	NA	ncRNA	chr15	+	NA	101252918	101263455
TC1500001083.mm.1	-1.11422	down	0.0116721	0.546476	NONMMUT025100	NONMMUT025100	NA	ncRNA	chr15	+	NA	102005967	102008300
TC1500001092.mm.1	-1.10217	down	0.0308097	0.587647	Gm9918	ENSMUST00000181801	predicted gene 9918	ncRNA	chr15	+	ENSMUST00000181801	102270563	102278313
TC1500001143.mm.1	-1.12775	down	0.0302038	0.586387	Gm4823	ENSMUST00000181990	predicted gene 4823	pseudogene	chr15	-	ENSMUST00000181990	3745892	3746875
TC1500001180.mm.1	-1.13321	down	0.013118	0.546476	NONMMUT022692	NONMMUT022692	NA	ncRNA	chr15	-	NA	8444966	8445359
TC1500001240.mm.1	-1.229	down	0.00746384	0.538479	NONMMUT022822	NONMMUT022822	NA	ncRNA	chr15	-	NA	13122546	13125276
TC1500001241.mm.1	-1.23506	down	0.0151045	0.548674	NONMMUT022823	NONMMUT022823	NA	ncRNA	chr15	-	NA	13150181	13152066
TC1500001394.mm.1	-1.10164	down	0.0435703	0.613732	Gm16138	ENSMUST00000159341	predicted gene 16138	pseudogene	chr15	-	ENSMUST00000159341	37331989	37332666
TC1500001649.mm.1	-1.27116	down	0.0387919	0.601571	NONMMUT023796	NONMMUT023796	NA	ncRNA	chr15	-	NA	66260130	66261788
TC1500001688.mm.1	-1.17908	down	0.0365475	0.597892	Peg13	NR_002864	paternally expressed 13	ncRNA	chr15	-	NR_002864	72805600	72810324
TC1500001781.mm.1	-1.16463	down	0.027417	0.581031	NONMMUT024037	NONMMUT024037	NA	ncRNA	chr15	-	NA	76590013	76591108
TC1500001794.mm.1	-1.1271	down	0.0246505	0.574601	NONMMUT024060	NONMMUT024060	NA	ncRNA	chr15	-	NA	76858067	76860750
TC1500002004.mm.1	-1.11567	down	0.0401412	0.602383	NONMMUT024482	NONMMUT024482	NA	ncRNA	chr15	-	NA	85607276	85615520
TC1500002073.mm.1	-1.10818	down	0.0209473	0.560129	NONMMUT024656	NONMMUT024656	NA	ncRNA	chr15	-	NA	91018875	91020453
TC1500002102.mm.1	-1.34473	down	0.0331488	0.592892	NONMMUT024726	NONMMUT024726	NA	ncRNA	chr15	-	NA	93530982	93533947
TC1500002193.mm.1	-1.11667	down	0.0489234	0.62505	KnowTID_00003054	KnowTID_00003054	NA	ncRNA	chr15	-	NA	98871633	98872820
TC1500002308.mm.1	-1.11659	down	0.012247	0.546476	D930007P13Rik	NR_045743	Riken cDNA D930007P13 gene	ncRNA	chr15	-	NR_045743	103123070	103146828
TC1600000050.mm.1	-1.12468	down	0.0417538	0.608735	Gm15983	ENSMUST00000140000	predicted gene 15983	processed_transcript	chr16	+	ENSMUST00000140000	5254786	5289621
TC1600000060.mm.1	-1.16893	down	0.0185212	0.554235	NONMMUT025342	NONMMUT025342	NA	ncRNA	chr16	+	NA	6382384	6382975
TC1600000071.mm.1	-1.17591	down	0.0359828	0.597318	NONMMUT025353	NONMMUT025353	NA	ncRNA	chr16	+	NA	6723679	6726767
TC1600000078.mm.1	-1.19675	down	0.0351642	0.595964	NONMMUT025361	NONMMUT025361	NA	ncRNA	chr16	+	NA	7154487	7156978
TC1600000173.mm.1	-1.15182	down	0.00868406	0.539983	NONMMUT025596	NONMMUT025596	NA	ncRNA	chr16	+	NA	14102113	14105052
TC1600000263.mm.1	-1.14049	down	0.00953983	0.539983	Gm17799	ENSMUST00000183270	predicted gene, 17799	pseudogene	chr16	+	ENSMUST00000183270	19723312	19723978
TC1600000276.mm.1	-1.12793	down	0.00505071	0.534517	Gm20615	ENSMUST00000177503	predicted gene 20615	pseudogene	chr16	+	ENSMUST00000177503	20488788	20491147
TC1600000285.mm.1	-1.11074	down	0.0264134	0.577649	NONMMUT025860	NONMMUT025860	NA	ncRNA	chr16	+	NA	20621534	20623275
TC1600000535.mm.1	-1.12889	down	0.0161125	0.549889	NONMMUT026514	NONMMUT026514	NA	ncRNA	chr16	+	NA	37677601	37685290
TC1600000593.mm.1	-1.11762	down	0.0340403	0.594296	NONMMUT026620	NONMMUT026620	NA	ncRNA	chr16	+	NA	40642375	40644365
TC1600000606.mm.1	-1.38941	down	0.00335584	0.53309	NONMMUT026636	NONMMUT026636	NA	ncRNA	chr16	+	NA	41537862	41539254
TC1600000611.mm.1	-1.2172	down	0.00937044	0.539983	NONMMUT026642	NONMMUT026642	NA	ncRNA	chr16	+	NA	41669071	41671782
TC1600000612.mm.1	-1.40138	down	0.022754	0.569742	NONMMUT026643	NONMMUT026643	NA	ncRNA	chr16	+	NA	41697933	41700041
TC1600000643.mm.1	-1.14616	down	0.0154161	0.548674	NONMMUT026712	NONMMUT026712	NA	ncRNA	chr16	+	NA	43682103	43685057
TC1600000687.mm.1	-1.14239	down	0.0462425	0.617281	NONMMUT026831	NONMMUT026831	NA	ncRNA	chr16	+	NA	46934847	46966059
TC1600000751.mm.1	-1.1176	down	0.0308305	0.58766	Gm16892	XR_105786	predicted gene, 16892	ncRNA	chr16	+	XR_105786	57167401	57174421
TC1600000820.mm.1	-1.19865	down	0.0216593	0.565645	KnowTID_00003171	KnowTID_00003171	NA	ncRNA	chr16	+	NA	72027621	72029683
TC1600000849.mm.1	-1.11916	down	0.0446646	0.615022	Gm26937	ENSMUST00000182628	predicted gene, 26937	pseudogene	chr16	+	ENSMUST00000182628	74961240	74962247
TC1600001188.mm.1	-1.10103	down	0.0126785	0.546476	Gm3890	ENSMUST00000182416	predicted gene 3890	pseudogene	chr16	-	ENSMUST00000182416	10045759	10045965
TC1600001219.mm.1	-1.1267	down	0.0317167	0.590103	KnowTID_00003243	KnowTID_00003243	NA	ncRNA	chr16	-	NA	11978666	11983745
TC1600001347.mm.1	-1.11352	down	0.00763245	0.538479	Gm15760	NR_030670	mitochondrial ribosomal protein S18B pseudogene	pseudogene	chr16	-	NR_030670	20544311	20548556
TC1600001485.mm.1	-1.1278	down	0.0102874	0.543209	NONMMUT026211	NONMMUT026211	NA	ncRNA	chr16	-	NA	31490261	31493113
TC1600001625.mm.1	-1.15355	down	0.00814014	0.539017	NONMMUT026652	NONMMUT026652	NA	ncRNA	chr16	-	NA	42264279	42266107
TC1600001666.mm.1	-1.17547	down	0.0194231	0.556	NONMMUT026798	NONMMUT026798	NA	ncRNA	chr16	-	NA	45745174	45745872
TC1600001842.mm.1	-1.11095	down	0.00752351	0.538479	KnowTID_00003331	KnowTID_00003331	NA	ncRNA	chr16	-	NA	64872824	64873883
TC1600001853.mm.1	-1.10718	down	0.0452154	0.615909	NONMMUT027150	NONMMUT027150	NA	ncRNA	chr16	-	NA	67099801	67103064
TC1600001904.mm.1	-1.1412	down	0.00399146	0.53309	KnowTID_00003344	KnowTID_00003344	NA	ncRNA	chr16	-	NA	74921467	74923218
TC1600001909.mm.1	-1.11245	down	0.0224687	0.567144	KnowTID_00003348	KnowTID_00003348	NA	ncRNA	chr16	-	NA	75030852	75034931
TC1600001942.mm.1	-1.11419	down	0.0265153	0.577649	KnowTID_00003362	KnowTID_00003362	NA	ncRNA	chr16	-	NA	78477742	78480539
TC1600002003.mm.1	-1.12431	down	0.0301459	0.586387	KnowTID_00003379	KnowTID_00003379	NA	ncRNA	chr16	-	NA	88367902	88381696
TC1600002077.mm.1	-1.179	down	0.0111829	0.546476	Gm7856	ENSMUST00000117514	predicted gene 7856	pseudogene	chr16	-	ENSMUST00000117514	91513141	91514633
TC1600002131.mm.1	-1.20291	down	0.00188387	0.53309	NONMMUT027852	NONMMUT027852	NA	ncRNA	chr16	-	NA	95701212	95702360
TC1600002132.mm.1	-1.15567	down	0.0321725	0.592102	NONMMUT027855	NONMMUT027855	NA	ncRNA	chr16	-	NA	95756872	95770929
TC1700000010.mm.1	-1.14326	down	0.0231738	0.569815	NONMMUT027972	NONMMUT027972	NA	ncRNA	chr17	+	NA	3345036	3347208
TC1700000054.mm.1	-1.18829	down	0.0121967	0.546476	KnowTID_00003412	KnowTID_00003412	NA	ncRNA	chr17	+	NA	6257267	6260371
TC1700000104.mm.1	-1.1989	down	0.00970242	0.539983	NONMMUT028197	NONMMUT028197	NA	ncRNA	chr17	+	NA	10350797	10357117
TC1700000312.mm.1	-1.1116	down	0.0156658	0.548728	Gm26695	ENSMUST00000180920	predicted gene, 26695	ncRNA	chr17	+	ENSMUST00000180920	23556769	23558313
TC1700000377.mm.1	-1.10744	down	0.0482556	0.623577	NONMMUT028730	NONMMUT028730	NA	ncRNA	chr17	+	NA	25518496	25522515
TC1700000423.mm.1	-1.10628	down	0.0431399	0.612972	Gm20468	ENSMUST00000172664	predicted gene 20468	ncRNA	chr17	+	ENSMUST00000172664	26861443	26898291
TC1700000588.mm.1	-1.12583	down	0.0446712	0.615022	NONMMUT029201	NONMMUT029201	NA	ncRNA	chr17	+	NA	33685545	33685786
TC1700000640.mm.1	-1.12809	down	0.0400887	0.602383	NONMMUT029329	NONMMUT029329	NA	ncRNA	chr17	+	NA	34627826	34628754
TC1700001169.mm.1	-1.1113	down	0.0374406	0.600075	NONMMUT030665	NONMMUT030665	NA	ncRNA	chr17	+	NA	75174152	75176110
TC1700001195.mm.1	-1.13465	down	0.0297073	0.585535	Gm17315	ENSMUST00000181408	predicted gene, 17315	ncRNA	chr17	+	ENSMUST00000181408	79354699	79358022
TC1700001235.mm.1	-1.1132	down	0.0390326	0.602087	NONMMUT030829	NONMMUT030829	NA	ncRNA	chr17	+	NA	83173551	83177663
TC1700001239.mm.1	-1.13211	down	0.047883	0.621345	NONMMUT030850	NONMMUT030850	NA	ncRNA	chr17	+	NA	83302239	83304760
TC1700001411.mm.1	-1.14929	down	0.0154264	0.548674	Gm16702	NR_045795	predicted gene, 16702	ncRNA	chr17	-	NR_045795	8379045	8389468
TC1700001504.mm.1	-1.15371	down	0.024063	0.572382	KnowTID_00003600	KnowTID_00003600	NA	ncRNA	chr17	-	NA	15704014	15704799
TC1700001663.mm.1	-1.10353	down	0.029929	0.586387	NONMMUT028732	NONMMUT028732	NA	ncRNA	chr17	-	NA	25535907	25537360
TC1700001793.mm.1	-1.12302	down	0.0408265	0.604027	NONMMUT029032	NONMMUT029032	NA	ncRNA	chr17	-	NA	29766308	29773999
TC1700001906.mm.1	-1.13166	down	0.022771	0.569742	Gm20513	ENSMUST00000174074	predicted gene 20513	ncRNA	chr17	-	ENSMUST00000174074	34293073	34305720
TC1700002024.mm.1	-1.24056	down	0.000575175	0.53309	Gm9612	ENSMUST00000173500	predicted gene 9612	pseudogene	chr17	-	ENSMUST00000173500	36435903	36436270
TC1700002083.mm.1	-1.13643	down	0.00461375	0.53309	NONMMUT029619	NONMMUT029619	NA	ncRNA	chr17	-	NA	37917087	37923944
TC1700002097.mm.1	-1.14392	down	0.0314875	0.589829	NONMMUT029631	NONMMUT029631	NA	ncRNA	chr17	-	NA	39126257	39129645
TC1700002166.mm.1	-1.16557	down	0.00631225	0.538479	NONMMUT029812	NONMMUT029812	NA	ncRNA	chr17	-	NA	46158433	46160034
TC1700002194.mm.1	-1.1177	down	0.0156992	0.548884	NONMMUT029849	NONMMUT029849	NA	ncRNA	chr17	-	NA	46857134	46857567
TC1700002242.mm.1	-1.12649	down	0.0220848	0.565645	Gm16554	ENSMUST00000159471	predicted gene 16554	antisense	chr17	-	ENSMUST00000159471	49894742	49895967
TC1700002501.mm.1	-1.13721	down	0.00627277	0.538479	Gm15641	ENSMUST00000161407	predicted gene 15641	antisense	chr17	-	ENSMUST00000161407	71716849	71717817
TC1700002505.mm.1	-1.14849	down	0.0223134	0.567052	NONMMUT030480	NONMMUT030480	NA	ncRNA	chr17	-	NA	71974271	71977127
TC1700002624.mm.1	-1.14279	down	0.0478583	0.621335	KnowTID_00003740	KnowTID_00003740	NA	ncRNA	chr17	-	NA	83201242	83201850
TC1700002728.mm.1	-1.10277	down	0.0383246	0.600171	NONMMUT031113	NONMMUT031113	NA	ncRNA	chr17	-	NA	90173141	90174016
TC1800000048.mm.1	-1.14409	down	0.0195067	0.556	KnowTID_00003775	KnowTID_00003775	NA	ncRNA	chr18	+	NA	7004963	7006405
TC1800000097.mm.1	-1.20087	down	0.00974195	0.539983	NONMMUT031499	NONMMUT031499	NA	ncRNA	chr18	+	NA	11947257	11950426
TC1800000279.mm.1	-1.14493	down	0.0098408	0.539983	NONMMUT031882	NONMMUT031882	NA	ncRNA	chr18	+	NA	33796917	33799202
TC1800000552.mm.1	-1.11918	down	0.0265422	0.577649	NONMMUT032388	NONMMUT032388	NA	ncRNA	chr18	+	NA	54477085	54482897
TC1800000557.mm.1	-1.14335	down	0.0318553	0.59068	KnowTID_00003849	KnowTID_00003849	NA	ncRNA	chr18	+	NA	55081657	55083250
TC1800000730.mm.1	-1.14737	down	0.0135004	0.546476	NONMMUT032855	NONMMUT032855	NA	ncRNA	chr18	+	NA	68398133	68566141
TC1800000778.mm.1	-1.21018	down	0.00204322	0.53309	KnowTID_00003880	KnowTID_00003880	NA	ncRNA	chr18	+	NA	73711328	73717593
TC1800000795.mm.1	-1.11952	down	0.0346659	0.595964	NONMMUT033037	NONMMUT033037	NA	ncRNA	chr18	+	NA	74843428	74863002
TC1800000804.mm.1	-1.13155	down	0.036426	0.597892	NONMMUT033047	NONMMUT033047	NA	ncRNA	chr18	+	NA	75027964	75029335
TC1800000843.mm.1	-1.13267	down	0.0287939	0.582042	KnowTID_00003889	KnowTID_00003889	NA	ncRNA	chr18	+	NA	79110181	79111832
TC1800000846.mm.1	-1.11917	down	0.0201474	0.559427	NONMMUT033190	NONMMUT033190	NA	ncRNA	chr18	+	NA	80012982	80013815
TC1800000894.mm.1	-1.13889	down	0.00661847	0.538479	KnowTID_00003901	KnowTID_00003901	NA	ncRNA	chr18	+	NA	86221888	86224729
TC1800000912.mm.1	-1.10978	down	0.0190373	0.556	NONMMUT033386	NONMMUT033386	NA	ncRNA	chr18	+	NA	89769031	89770198
TC1800000939.mm.1	-1.18698	down	0.0220082	0.565645	NONMMUT031344	NONMMUT031344	NA	ncRNA	chr18	-	NA	5512487	5514438
TC1800001080.mm.1	-1.12712	down	0.0402809	0.602383	NONMMUT031717	NONMMUT031717	NA	ncRNA	chr18	-	NA	24466317	24467735
TC1800001098.mm.1	-1.16031	down	0.0131364	0.546476	NONMMUT031763	NONMMUT031763	NA	ncRNA	chr18	-	NA	27280527	27314780
TC1800001191.mm.1	-1.15277	down	0.033152	0.592892	NONMMUT031998	NONMMUT031998	NA	ncRNA	chr18	-	NA	36427354	36429475
TC1800001202.mm.1	-1.11279	down	0.0360063	0.597318	Gm10545	ENSMUST00000097612	predicted gene 10545	antisense	chr18	-	ENSMUST00000097612	37008869	37020679
TC1800001204.mm.1	-1.12168	down	0.0223393	0.567052	Gm10544	XR_105946	predicted gene 10544	processed_transcript	chr18	-	XR_105946	37159855	37178522
TC1800001228.mm.1	-1.11235	down	0.00205914	0.53309	1700086O06Rik	NR_015475	RIKEN cDNA 1700086O06 gene	ncRNA	chr18	-	NR_015475	38238405	38250565
TC1800001323.mm.1	-1.11632	down	0.0265275	0.577649	NONMMUT032337	NONMMUT032337	NA	ncRNA	chr18	-	NA	50180418	50181257
TC1800001406.mm.1	-1.14686	down	0.0326472	0.592776	KnowTID_00003962	KnowTID_00003962	NA	ncRNA	chr18	-	NA	60769526	60770990
TC1800001450.mm.1	-1.18774	down	0.00817517	0.539017	NONMMUT032639	NONMMUT032639	NA	ncRNA	chr18	-	NA	63166554	63168472
TC1800001515.mm.1	-1.14651	down	0.0177114	0.551814	Gm26910	ENSMUST00000180450	predicted gene, 26910	ncRNA	chr18	-	ENSMUST00000180450	67773712	67774857
TC1800001600.mm.1	-1.20056	down	0.0200014	0.558206	NONMMUT033051	NONMMUT033051	NA	ncRNA	chr18	-	NA	75311727	75312746
TC1800001601.mm.1	-1.1132	down	0.0423273	0.611741	NONMMUT033052	NONMMUT033052	NA	ncRNA	chr18	-	NA	75334631	75341371
TC1800001613.mm.1	-1.10554	down	0.0371869	0.600075	KnowTID_00004009	KnowTID_00004009	NA	ncRNA	chr18	-	NA	76226704	76228858
TC1800001618.mm.1	-1.11352	down	0.043808	0.613792	NONMMUT033130	NONMMUT033130	NA	ncRNA	chr18	-	NA	76618198	76633043
TC1900000003.mm.1	-1.13122	down	0.0391764	0.602087	KnowTID_00004035	KnowTID_00004035	NA	ncRNA	chr19	+	NA	3205607	3206258
TC1900000007.mm.1	-1.19405	down	0.0144833	0.546922	KnowTID_00004037	KnowTID_00004037	NA	ncRNA	chr19	+	NA	3322330	3322941
TC1900000038.mm.1	-1.15218	down	0.00632628	0.538479	NONMMUT033478	NONMMUT033478	NA	ncRNA	chr19	+	NA	4257747	4258820
TC1900000294.mm.1	-1.13494	down	0.0173502	0.551814	NONMMUT034007	NONMMUT034007	NA	ncRNA	chr19	+	NA	15788865	15789540
TC1900000311.mm.1	-1.11143	down	0.0354827	0.595964	Gm9806	ENSMUST00000051080	predicted gene 9806	pseudogene	chr19	+	ENSMUST00000051080	16780547	16781103
TC1900000361.mm.1	-1.16467	down	0.00593776	0.534517	NONMMUT034181	NONMMUT034181	NA	ncRNA	chr19	+	NA	22503401	22506434
TC1900000423.mm.1	-1.16188	down	0.0330873	0.592892	NONMMUT034323	NONMMUT034323	NA	ncRNA	chr19	+	NA	28085642	28086462
TC1900000458.mm.1	-1.14106	down	0.033299	0.593342	NONMMUT034411	NONMMUT034411	NA	ncRNA	chr19	+	NA	30385420	30387159
TC1900000597.mm.1	-1.11049	down	0.0438907	0.613792	Gm19424	NR_040320	predicted gene, 19424	ncRNA	chr19	+	NR_040320	41746961	41750097
TC1900000651.mm.1	-1.14663	down	0.0134475	0.546476	KnowTID_00004121	KnowTID_00004121	NA	ncRNA	chr19	+	NA	44578528	44580287
TC1900000682.mm.1	-1.12241	down	0.0220682	0.565645	NONMMUT034921	NONMMUT034921	NA	ncRNA	chr19	+	NA	46046571	46048166
TC1900000958.mm.1	-1.17229	down	0.0235438	0.570933	NONMMUT033542	NONMMUT033542	NA	ncRNA	chr19	-	NA	5305884	5307504
TC1900001082.mm.1	-1.19792	down	0.0441285	0.614345	NONMMUT033847	NONMMUT033847	NA	ncRNA	chr19	-	NA	9126738	9129386
TC1900001229.mm.1	-1.15601	down	0.0221692	0.565645	NONMMUT034074	NONMMUT034074	NA	ncRNA	chr19	-	NA	18748365	18749696
TC1900001280.mm.1	-1.20697	down	0.0118858	0.546476	NONMMUT034239	NONMMUT034239	NA	ncRNA	chr19	-	NA	24336067	24338243
TC1900001283.mm.1	-1.20449	down	0.0340947	0.594296	NONMMUT034247	NONMMUT034247	NA	ncRNA	chr19	-	NA	24521743	24524478
TC1900001309.mm.1	-1.13287	down	0.00711674	0.538479	KnowTID_00004223	KnowTID_00004223	NA	ncRNA	chr19	-	NA	27168443	27170257
TC1900001443.mm.1	-1.18413	down	0.0249434	0.576061	NONMMUT034574	NONMMUT034574	NA	ncRNA	chr19	-	NA	36597530	36598294
TC1900001502.mm.1	-1.13766	down	0.00492425	0.533653	NONMMUT034720	NONMMUT034720	NA	ncRNA	chr19	-	NA	41029207	41031158
TC1900001537.mm.1	-1.13805	down	0.0252847	0.576132	NONMMUT034787	NONMMUT034787	NA	ncRNA	chr19	-	NA	43203278	43209038
TC1900001675.mm.1	-1.1004	down	0.0459226	0.616972	NONMMUT035084	NONMMUT035084	NA	ncRNA	chr19	-	NA	53528609	53529655
TC1900001681.mm.1	-1.21745	down	0.0393556	0.602087	Gm16299	ENSMUST00000162724	predicted gene 16299	antisense	chr19	-	ENSMUST00000162724	53819354	53825128
TC1900001712.mm.1	-1.14507	down	0.0442875	0.614345	NONMMUT035201	NONMMUT035201	NA	ncRNA	chr19	-	NA	57080337	57092221
TC1900001755.mm.1	-1.19699	down	0.0336741	0.593587	Gm9529	ENSMUST00000177598	predicted gene 9529	pseudogene	chr19	-	ENSMUST00000177598	60966672	60967254

## Sheet: Up CIH12W vs Nor12W
probe_set	Fold Change	Regulation	P.Value	adj.P.Val	Gene.Symbol	Gene_ID	Gene_Discription	biotype	Chromosome	Strand	Public.Gene.IDs	Start	Stop
TC0100000029.mm.1	1.197	up	0.0353451	0.363235	NONMMUT000076	NONMMUT000076	NA	ncRNA	chr1	+	NA	7148110	7152137
TC0100000065.mm.1	1.275	up	0.0484944	0.399263	NONMMUT000173	NONMMUT000173	NA	ncRNA	chr1	+	NA	12743781	12746074
TC0100000172.mm.1	1.248	up	0.0107226	0.238442	NONMMUT000381	NONMMUT000381	NA	ncRNA	chr1	+	NA	24687458	24690244
TC0100000281.mm.1	1.329	up	0.000959494	0.11643	NONMMUT000671	NONMMUT000671	NA	ncRNA	chr1	+	NA	38992678	38994316
TC0100000396.mm.1	1.11	up	0.032548	0.354013	Gm16581	ENSMUST00000160730	predicted gene 16581	pseudogene	chr1	+	ENSMUST00000160730	55127297	55128287
TC0100000398.mm.1	1.141	up	0.0482129	0.399263	Gm10561	ENSMUST00000181563	predicted gene 10561	antisense	chr1	+	ENSMUST00000181563	55226081	55235622
TC0100000400.mm.1	1.347	up	0.0142412	0.266616	KnowTID_00000061	KnowTID_00000061	NA	ncRNA	chr1	+	NA	55242202	55243815
TC0100000401.mm.1	1.206	up	0.0184233	0.292015	KnowTID_00000062	KnowTID_00000062	NA	ncRNA	chr1	+	NA	55244349	55245854
TC0100000405.mm.1	1.347	up	0.0197832	0.299621	NONMMUT000966	NONMMUT000966	NA	ncRNA	chr1	+	NA	55420544	55422461
TC0100000419.mm.1	1.133	up	0.0182277	0.290955	KnowTID_00000068	KnowTID_00000068	NA	ncRNA	chr1	+	NA	57127340	57129401
TC0100000425.mm.1	1.283	up	0.0225785	0.312799	NONMMUT001008	NONMMUT001008	NA	ncRNA	chr1	+	NA	57803219	57806637
TC0100000499.mm.1	1.189	up	0.0232428	0.315561	NONMMUT001188	NONMMUT001188	NA	ncRNA	chr1	+	NA	61677249	61680277
TC0100000502.mm.1	1.414	up	0.0235662	0.317011	NONMMUT001194	NONMMUT001194	NA	ncRNA	chr1	+	NA	61805221	61806140
TC0100000518.mm.1	1.141	up	0.0117023	0.248172	NONMMUT001228	NONMMUT001228	NA	ncRNA	chr1	+	NA	63115750	63125821
TC0100000592.mm.1	1.266	up	0.00153594	0.133349	NONMMUT001426	NONMMUT001426	NA	ncRNA	chr1	+	NA	71684671	71692838
TC0100000628.mm.1	1.173	up	0.0314312	0.350105	NONMMUT001523	NONMMUT001523	NA	ncRNA	chr1	+	NA	74295592	74297905
TC0100000641.mm.1	1.223	up	0.00792758	0.216734	NONMMUT001547	NONMMUT001547	NA	ncRNA	chr1	+	NA	74675693	74677004
TC0100000712.mm.1	1.257	up	0.00670784	0.210677	NONMMUT001706	NONMMUT001706	NA	ncRNA	chr1	+	NA	82896322	82901182
TC0100000773.mm.1	1.24	up	0.0239591	0.319112	NONMMUT001809	NONMMUT001809	NA	ncRNA	chr1	+	NA	85807912	85811092
TC0100000796.mm.1	1.347	up	0.00131626	0.128615	NONMMUT001860	NONMMUT001860	NA	ncRNA	chr1	+	NA	86826101	86829655
TC0100000797.mm.1	1.165	up	0.0335772	0.357947	NONMMUT001861	NONMMUT001861	NA	ncRNA	chr1	+	NA	86834995	86837778
TC0100000800.mm.1	1.149	up	0.0462389	0.395171	NONMMUT001865	NONMMUT001865	NA	ncRNA	chr1	+	NA	86893905	86894367
TC0100000801.mm.1	1.214	up	0.0215451	0.308064	NONMMUT001867	NONMMUT001867	NA	ncRNA	chr1	+	NA	86917992	86920656
TC0100000861.mm.1	1.206	up	0.00818459	0.219249	NONMMUT001968	NONMMUT001968	NA	ncRNA	chr1	+	NA	89511097	89513101
TC0100000938.mm.1	1.197	up	0.048763	0.399796	NONMMUT002091	NONMMUT002091	NA	ncRNA	chr1	+	NA	93531815	93534202
TC0100000939.mm.1	1.24	up	0.039363	0.376569	NONMMUT002092	NONMMUT002092	NA	ncRNA	chr1	+	NA	93584610	93587783
TC0100000978.mm.1	1.283	up	0.0146148	0.268934	Gm3555	ENSMUST00000160287	predicted pseudogene 3555	pseudogene	chr1	+	ENSMUST00000160287	98457768	98459162
TC0100001020.mm.1	1.24	up	0.0168123	0.283093	NONMMUT002226	NONMMUT002226	NA	ncRNA	chr1	+	NA	106245575	106247063
TC0100001035.mm.1	1.149	up	0.0117699	0.248677	KnowTID_00000132	KnowTID_00000132	NA	ncRNA	chr1	+	NA	108417077	108419832
TC0100001057.mm.1	1.117	up	0.00742514	0.214874	NONMMUT002305	NONMMUT002305	NA	ncRNA	chr1	+	NA	117820172	117822089
TC0100001135.mm.1	1.275	up	0.0150061	0.271682	NONMMUT002498	NONMMUT002498	NA	ncRNA	chr1	+	NA	128185744	128186461
TC0100001239.mm.1	1.102	up	0.0161773	0.279457	NONMMUT002700	NONMMUT002700	NA	ncRNA	chr1	+	NA	134832156	134846415
TC0100001242.mm.1	1.173	up	0.0266121	0.330636	NONMMUT002707	NONMMUT002707	NA	ncRNA	chr1	+	NA	134987827	134989692
TC0100001286.mm.1	1.266	up	0.00226308	0.145765	KnowTID_00000297	KnowTID_00000297	NA	ncRNA	chr1	+	NA	137949422	137954643
TC0100001287.mm.1	1.275	up	0.0492346	0.400067	KnowTID_00000299	KnowTID_00000299	NA	ncRNA	chr1	+	NA	137957825	137960627
TC0100001359.mm.1	1.347	up	0.0163636	0.280378	NONMMUT003143	NONMMUT003143	NA	ncRNA	chr1	+	NA	151762025	151762909
TC0100001443.mm.1	1.395	up	0.0067285	0.210724	NONMMUT003338	NONMMUT003338	NA	ncRNA	chr1	+	NA	159235710	159238558
TC0100001665.mm.1	1.231	up	0.0344158	0.361109	NONMMUT003916	NONMMUT003916	NA	ncRNA	chr1	+	NA	176889507	176890230
TC0100001704.mm.1	1.231	up	0.0368294	0.368819	NONMMUT004010	NONMMUT004010	NA	ncRNA	chr1	+	NA	179986909	179989310
TC0100001766.mm.1	1.275	up	0.00309055	0.161139	NONMMUT004165	NONMMUT004165	NA	ncRNA	chr1	+	NA	184044414	184046782
TC0100001774.mm.1	1.24	up	0.0162755	0.279475	NONMMUT004185	NONMMUT004185	NA	ncRNA	chr1	+	NA	184923136	184942500
TC0100001795.mm.1	1.558	up	9.56945e-06	0.0277504	NONMMUT004222	NONMMUT004222	NA	ncRNA	chr1	+	NA	186587243	186615445
TC0100001869.mm.1	1.173	up	0.0131318	0.260331	Gm15872	ENSMUST00000162454	predicted gene 15872	antisense	chr1	+	ENSMUST00000162454	193187375	193192011
TC0100001870.mm.1	1.141	up	0.0245421	0.320622	4930570N18Rik	ENSMUST00000159273	RIKEN cDNA 4930570N18 gene	antisense	chr1	+	ENSMUST00000159273	193203039	193226208
TC0100001934.mm.1	1.31	up	0.00663577	0.210181	Gm16284	ENSMUST00000140995	predicted gene 16284	pseudogene	chr1	-	ENSMUST00000140995	8468426	8468825
TC0100002006.mm.1	1.376	up	0.0067285	0.210724	NONMMUT000247	NONMMUT000247	NA	ncRNA	chr1	-	NA	16604594	16604936
TC0100002068.mm.1	1.223	up	0.0288931	0.340248	NONMMUT000361	NONMMUT000361	NA	ncRNA	chr1	-	NA	23866298	23868719
TC0100002069.mm.1	1.248	up	0.0176122	0.287461	NONMMUT000362	NONMMUT000362	NA	ncRNA	chr1	-	NA	23896509	23898441
TC0100002134.mm.1	1.214	up	0.00326335	0.163726	KnowTID_00000414	KnowTID_00000414	NA	ncRNA	chr1	-	NA	32967484	32972490
TC0100002182.mm.1	1.173	up	0.0163557	0.280371	NONMMUT000555	NONMMUT000555	NA	ncRNA	chr1	-	NA	36361624	36363614
TC0100002262.mm.1	1.275	up	0.0104587	0.236466	NONMMUT000764	NONMMUT000764	NA	ncRNA	chr1	-	NA	43125329	43128243
TC0100002279.mm.1	1.283	up	0.0291723	0.341553	NONMMUT000808	NONMMUT000808	NA	ncRNA	chr1	-	NA	45485836	45488871
TC0100002280.mm.1	1.414	up	0.0068849	0.211964	NONMMUT000809	NONMMUT000809	NA	ncRNA	chr1	-	NA	45489940	45491185
TC0100002316.mm.1	1.266	up	0.0248909	0.322789	NONMMUT000875	NONMMUT000875	NA	ncRNA	chr1	-	NA	52212545	52214477
TC0100002342.mm.1	1.141	up	0.0418575	0.38398	NONMMUT000929	NONMMUT000929	NA	ncRNA	chr1	-	NA	54152397	54155096
TC0100002390.mm.1	1.133	up	0.0218738	0.309793	KnowTID_00000456	KnowTID_00000456	NA	ncRNA	chr1	-	NA	58763749	58767154
TC0100002414.mm.1	1.257	up	0.0449509	0.392127	NONMMUT001145	NONMMUT001145	NA	ncRNA	chr1	-	NA	60513809	60516438
TC0100002422.mm.1	1.125	up	0.0247843	0.32202	NONMMUT001153	NONMMUT001153	NA	ncRNA	chr1	-	NA	60598185	60599453
TC0100002426.mm.1	1.141	up	0.0185778	0.292932	Gm11582	ENSMUST00000121041	predicted gene 11582	pseudogene	chr1	-	ENSMUST00000121041	60948230	60948465
TC0100002491.mm.1	1.248	up	0.0295132	0.342585	NONMMUT001327	NONMMUT001327	NA	ncRNA	chr1	-	NA	66765626	66768731
TC0100002516.mm.1	1.376	up	0.0339164	0.359428	NONMMUT001375	NONMMUT001375	NA	ncRNA	chr1	-	NA	68711037	68713405
TC0100002517.mm.1	1.165	up	0.022655	0.313114	NONMMUT001376	NONMMUT001376	NA	ncRNA	chr1	-	NA	68758485	68761727
TC0100002545.mm.1	1.31	up	0.0159378	0.277649	NONMMUT001424	NONMMUT001424	NA	ncRNA	chr1	-	NA	71593789	71594921
TC0100002639.mm.1	1.149	up	0.00409425	0.176056	Gm5830	ENSMUST00000049117	predicted pseudogene 5830	pseudogene	chr1	-	ENSMUST00000049117	78967637	78968079
TC0100002646.mm.1	1.434	up	0.00235294	0.146824	NONMMUT001652	NONMMUT001652	NA	ncRNA	chr1	-	NA	79838920	79840374
TC0100002652.mm.1	1.329	up	0.010373	0.236259	NONMMUT001662	NONMMUT001662	NA	ncRNA	chr1	-	NA	80274731	80276413
TC0100002658.mm.1	1.292	up	0.00757486	0.214874	NONMMUT001673	NONMMUT001673	NA	ncRNA	chr1	-	NA	80609104	80609684
TC0100002692.mm.1	1.414	up	0.0425078	0.385927	NONMMUT001731	NONMMUT001731	NA	ncRNA	chr1	-	NA	84132867	84134510
TC0100002695.mm.1	1.329	up	0.0447535	0.391852	NONMMUT001733	NONMMUT001733	NA	ncRNA	chr1	-	NA	84259916	84262226
TC0100002701.mm.1	1.181	up	0.0136471	0.263126	NONMMUT001744	NONMMUT001744	NA	ncRNA	chr1	-	NA	84819968	84824683
TC0100002721.mm.1	1.149	up	0.0102409	0.234693	Gm2666	XM_001474231	predicted gene 2666	pseudogene	chr1	-	XM_001474231	85468233	85527161
TC0100002749.mm.1	1.231	up	0.00734147	0.214853	NONMMUT001851	NONMMUT001851	NA	ncRNA	chr1	-	NA	86575231	86578320
TC0100002766.mm.1	1.141	up	0.0444843	0.391253	Gm6153	ENSMUST00000172004	predicted gene 6153	pseudogene	chr1	-	ENSMUST00000172004	87543093	87544694
TC0100002845.mm.1	1.424	up	0.0380872	0.372054	NONMMUT002115	NONMMUT002115	NA	ncRNA	chr1	-	NA	95618551	95621810
TC0100002869.mm.1	1.189	up	0.0424354	0.385923	B230216N24Rik	NR_037993	RIKEN cDNA B230216N24 gene	processed_transcript	chr1	-	NR_037993	98031116	98057883
TC0100002893.mm.1	1.133	up	0.0221372	0.311384	KnowTID_00000516	KnowTID_00000516	NA	ncRNA	chr1	-	NA	106400178	106401987
TC0100002952.mm.1	1.223	up	0.0344676	0.361308	NONMMUT002355	NONMMUT002355	NA	ncRNA	chr1	-	NA	119630744	119631669
TC0100002957.mm.1	1.257	up	0.0291427	0.341409	NONMMUT002361	NONMMUT002361	NA	ncRNA	chr1	-	NA	119731773	119734202
TC0100002988.mm.1	1.11	up	0.0117187	0.248241	NONMMUT002425	NONMMUT002425	NA	ncRNA	chr1	-	NA	124038316	124041664
TC0100002990.mm.1	1.141	up	0.00530153	0.194584	KnowTID_00000532	KnowTID_00000532	NA	ncRNA	chr1	-	NA	124505757	124846039
TC0100003086.mm.1	1.141	up	0.0318046	0.35173	NONMMUT002629	NONMMUT002629	NA	ncRNA	chr1	-	NA	132986220	132988697
TC0100003115.mm.1	1.414	up	0.00456907	0.183565	NONMMUT002697	NONMMUT002697	NA	ncRNA	chr1	-	NA	134799895	134801985
TC0100003116.mm.1	1.275	up	0.00153987	0.133349	NONMMUT002699	NONMMUT002699	NA	ncRNA	chr1	-	NA	134819916	134827549
TC0100003131.mm.1	1.275	up	0.0178038	0.288447	NONMMUT002745	NONMMUT002745	NA	ncRNA	chr1	-	NA	135475277	135476324
TC0100003133.mm.1	1.173	up	0.0427494	0.38666	NONMMUT002747	NONMMUT002747	NA	ncRNA	chr1	-	NA	135501731	135503395
TC0100003265.mm.1	1.347	up	0.03556	0.364135	NONMMUT003162	NONMMUT003162	NA	ncRNA	chr1	-	NA	152540277	152543629
TC0100003267.mm.1	1.231	up	0.00285135	0.156632	Gm7278	ENSMUST00000119836	predicted gene 7278	pseudogene	chr1	-	ENSMUST00000119836	152729159	152730559
TC0100003305.mm.1	1.283	up	0.0317501	0.351301	NONMMUT003232	NONMMUT003232	NA	ncRNA	chr1	-	NA	155371589	155374061
TC0100003324.mm.1	1.11	up	0.0374858	0.370677	NONMMUT003297	NONMMUT003297	NA	ncRNA	chr1	-	NA	156835287	156837924
TC0100003336.mm.1	1.275	up	0.0398573	0.378031	NONMMUT003320	NONMMUT003320	NA	ncRNA	chr1	-	NA	157404325	157406721
TC0100003359.mm.1	1.257	up	0.0230109	0.314394	NONMMUT003387	NONMMUT003387	NA	ncRNA	chr1	-	NA	160376843	160381473
TC0100003362.mm.1	1.231	up	0.0169703	0.284157	NONMMUT003389	NONMMUT003389	NA	ncRNA	chr1	-	NA	160589882	160591140
TC0100003366.mm.1	1.248	up	0.0272255	0.332956	NONMMUT003395	NONMMUT003395	NA	ncRNA	chr1	-	NA	160730004	160731845
TC0100003410.mm.1	1.31	up	0.0105439	0.236866	Gm26523	ENSMUST00000180713	predicted gene, 26523	ncRNA	chr1	-	ENSMUST00000180713	163301790	163303620
TC0100003441.mm.1	1.214	up	0.0464603	0.395602	NONMMUT003595	NONMMUT003595	NA	ncRNA	chr1	-	NA	165232364	165235125
TC0100003458.mm.1	1.181	up	0.048534	0.399263	NONMMUT003641	NONMMUT003641	NA	ncRNA	chr1	-	NA	165880620	165882442
TC0100003459.mm.1	1.266	up	0.000263161	0.086873	NONMMUT003642	NONMMUT003642	NA	ncRNA	chr1	-	NA	165883441	165887184
TC0100003460.mm.1	1.292	up	0.00417516	0.177319	NONMMUT003644	NONMMUT003644	NA	ncRNA	chr1	-	NA	165923748	165925331
TC0100003490.mm.1	1.275	up	0.0467142	0.396456	NONMMUT003701	NONMMUT003701	NA	ncRNA	chr1	-	NA	168335991	168337319
TC0100003492.mm.1	1.248	up	0.0469358	0.397394	NONMMUT003703	NONMMUT003703	NA	ncRNA	chr1	-	NA	168369021	168370123
TC0100003493.mm.1	1.275	up	0.0054716	0.195639	NONMMUT003704	NONMMUT003704	NA	ncRNA	chr1	-	NA	168410527	168412614
TC0100003494.mm.1	1.266	up	0.0369533	0.369101	NONMMUT003705	NONMMUT003705	NA	ncRNA	chr1	-	NA	168412653	168414108
TC0100003495.mm.1	1.292	up	0.0175628	0.28708	NONMMUT003706	NONMMUT003706	NA	ncRNA	chr1	-	NA	168419640	168420829
TC0100003497.mm.1	1.395	up	0.00710233	0.213473	mmu-mir-6354	ENSMUST00000184979	mmu-mir-6354	ncRNA	chr1	-	ENSMUST00000184979	169018974	169019089
TC0100003573.mm.1	1.125	up	0.0185012	0.29256	NONMMUT003846	NONMMUT003846	NA	ncRNA	chr1	-	NA	172479509	172482121
TC0100003628.mm.1	1.329	up	0.0142807	0.266616	NONMMUT003922	NONMMUT003922	NA	ncRNA	chr1	-	NA	177035045	177036936
TC0100003632.mm.1	1.404	up	0.00849441	0.221686	NONMMUT003926	NONMMUT003926	NA	ncRNA	chr1	-	NA	177168098	177170862
TC0100003653.mm.1	1.157	up	0.0455139	0.393667	NONMMUT003987	NONMMUT003987	NA	ncRNA	chr1	-	NA	179237131	179240474
TC0100003681.mm.1	1.24	up	0.00140961	0.130596	KnowTID_00000620	KnowTID_00000620	NA	ncRNA	chr1	-	NA	181087142	181092602
TC0100003685.mm.1	1.366	up	0.000837906	0.110309	NONMMUT004073	NONMMUT004073	NA	ncRNA	chr1	-	NA	181200176	181201216
TC0100003704.mm.1	1.803	up	0.0228191	0.313701	NONMMUT004108	NONMMUT004108	NA	ncRNA	chr1	-	NA	181986336	181990204
TC0100003705.mm.1	1.778	up	0.0353074	0.363235	NONMMUT004109	NONMMUT004109	NA	ncRNA	chr1	-	NA	182006060	182007686
TC0100003726.mm.1	1.197	up	0.00779829	0.216734	NONMMUT004156	NONMMUT004156	NA	ncRNA	chr1	-	NA	183677907	183678698
TC0100003755.mm.1	1.454	up	0.0101784	0.233912	NONMMUT004241	NONMMUT004241	NA	ncRNA	chr1	-	NA	186679505	186682265
TC0100003854.mm.1	1.275	up	0.0176069	0.287461	NONMMUT004511	NONMMUT004511	NA	ncRNA	chr1	-	NA	195079099	195081336
TC0200000030.mm.1	1.173	up	0.0325161	0.353902	NONMMUT035421	NONMMUT035421	NA	ncRNA	chr2	+	NA	4413771	4419074
TC0200000225.mm.1	1.385	up	0.0159464	0.277649	E030013I19Rik	NR_040353	RIKEN cDNA E030013I19 gene	antisense	chr2	+	NR_040353	12300947	12312315
TC0200000229.mm.1	1.301	up	0.00184256	0.139208	NONMMUT035787	NONMMUT035787	NA	ncRNA	chr2	+	NA	13004365	13007600
TC0200000231.mm.1	1.165	up	0.0107478	0.238688	KnowTID_00004304	KnowTID_00004304	NA	ncRNA	chr2	+	NA	13012624	13014236
TC0200000243.mm.1	1.181	up	0.0154749	0.274601	NONMMUT035825	NONMMUT035825	NA	ncRNA	chr2	+	NA	14149820	14153296
TC0200000251.mm.1	1.58	up	0.000151218	0.0711279	NONMMUT035837	NONMMUT035837	NA	ncRNA	chr2	+	NA	14611217	14613837
TC0200000252.mm.1	1.206	up	0.0140762	0.266118	Gm13312	ENSMUST00000119631	predicted gene 13312	pseudogene	chr2	+	ENSMUST00000119631	14672255	14672720
TC0200000255.mm.1	1.424	up	0.0106516	0.238067	NONMMUT035842	NONMMUT035842	NA	ncRNA	chr2	+	NA	14703153	14704717
TC0200000257.mm.1	1.31	up	0.0162659	0.279475	NONMMUT035845	NONMMUT035845	NA	ncRNA	chr2	+	NA	14849345	14852402
TC0200000275.mm.1	1.248	up	0.0161877	0.279457	NONMMUT035869	NONMMUT035869	NA	ncRNA	chr2	+	NA	16409944	16410882
TC0200000276.mm.1	1.464	up	0.0224248	0.312144	NONMMUT035870	NONMMUT035870	NA	ncRNA	chr2	+	NA	16427617	16429457
TC0200000278.mm.1	1.395	up	0.0255498	0.326266	NONMMUT035871	NONMMUT035871	NA	ncRNA	chr2	+	NA	16487418	16490390
TC0200000279.mm.1	1.31	up	0.0232523	0.315561	NONMMUT035872	NONMMUT035872	NA	ncRNA	chr2	+	NA	16493895	16496992
TC0200000280.mm.1	1.31	up	0.0280118	0.336707	NONMMUT035873	NONMMUT035873	NA	ncRNA	chr2	+	NA	16514724	16515676
TC0200000325.mm.1	1.102	up	0.048903	0.399796	NONMMUT036010	NONMMUT036010	NA	ncRNA	chr2	+	NA	20139762	20141139
TC0200000330.mm.1	1.214	up	0.0261696	0.328395	NONMMUT036022	NONMMUT036022	NA	ncRNA	chr2	+	NA	20536997	20539301
TC0200000332.mm.1	1.214	up	0.004325	0.18024	NONMMUT036026	NONMMUT036026	NA	ncRNA	chr2	+	NA	20574713	20576239
TC0200000335.mm.1	1.173	up	0.00663244	0.210181	NONMMUT036032	NONMMUT036032	NA	ncRNA	chr2	+	NA	20783182	20784306
TC0200000348.mm.1	1.223	up	0.000897048	0.113999	Mir3967	NR_039548	microRNA 3967	ncRNA	chr2	+	NR_039548	22654283	22654350
TC0200000613.mm.1	1.125	up	0.021442	0.307884	NONMMUT036809	NONMMUT036809	NA	ncRNA	chr2	+	NA	34415741	34417275
TC0200000618.mm.1	1.125	up	0.0438268	0.389604	NONMMUT036816	NONMMUT036816	NA	ncRNA	chr2	+	NA	34608439	34609367
TC0200000621.mm.1	1.395	up	0.00674258	0.210765	NONMMUT036827	NONMMUT036827	NA	ncRNA	chr2	+	NA	34777803	34778868
TC0200000624.mm.1	1.133	up	0.0448981	0.39205	Gm13419	ENSMUST00000121711	predicted gene 13419	pseudogene	chr2	+	ENSMUST00000121711	34830930	34831110
TC0200000689.mm.1	1.257	up	0.0303577	0.346294	NONMMUT036938	NONMMUT036938	NA	ncRNA	chr2	+	NA	37480174	37483136
TC0200000690.mm.1	1.157	up	0.0275515	0.334719	NONMMUT036940	NONMMUT036940	NA	ncRNA	chr2	+	NA	37511470	37514066
TC0200000776.mm.1	1.102	up	0.0312903	0.34965	Gm13482	ENSMUST00000119842	predicted gene 13482	pseudogene	chr2	+	ENSMUST00000119842	48298908	48299161
TC0200000785.mm.1	1.189	up	0.0326399	0.354488	NONMMUT037187	NONMMUT037187	NA	ncRNA	chr2	+	NA	48961956	48967092
TC0200000795.mm.1	1.173	up	0.0415527	0.382814	NONMMUT037199	NONMMUT037199	NA	ncRNA	chr2	+	NA	49251930	49255729
TC0200000796.mm.1	1.189	up	0.0453521	0.393396	NONMMUT037201	NONMMUT037201	NA	ncRNA	chr2	+	NA	49263596	49265701
TC0200000799.mm.1	1.197	up	0.0334271	0.357602	NONMMUT037204	NONMMUT037204	NA	ncRNA	chr2	+	NA	49493316	49496011
TC0200000811.mm.1	1.133	up	0.0353722	0.363235	Gm13498	NR_033595	heat shock protein 90 alpha (cytosolic), class B member 1 pseudogene	pseudogene	chr2	+	NR_033595	50909684	50911849
TC0200000822.mm.1	1.385	up	0.000244263	0.0850051	NONMMUT037263	NONMMUT037263	NA	ncRNA	chr2	+	NA	52123048	52124948
TC0200000891.mm.1	1.338	up	0.00613608	0.203782	NONMMUT037426	NONMMUT037426	NA	ncRNA	chr2	+	NA	59278887	59281534
TC0200000925.mm.1	1.32	up	0.00547467	0.195639	NONMMUT037550	NONMMUT037550	NA	ncRNA	chr2	+	NA	61743340	61747496
TC0200000970.mm.1	1.495	up	0.0344767	0.361345	KnowTID_00004352	KnowTID_00004352	NA	ncRNA	chr2	+	NA	67614603	67618998
TC0200000971.mm.1	1.516	up	0.0168363	0.283351	KnowTID_00004353	KnowTID_00004353	NA	ncRNA	chr2	+	NA	67654150	67658433
TC0200000973.mm.1	1.682	up	0.00322749	0.163371	KnowTID_00004356	KnowTID_00004356	NA	ncRNA	chr2	+	NA	67670167	67671499
TC0200000975.mm.1	1.613	up	0.00920449	0.223804	KnowTID_00004357	KnowTID_00004357	NA	ncRNA	chr2	+	NA	67679723	67680813
TC0200000976.mm.1	1.495	up	0.0374785	0.370677	KnowTID_00004358	KnowTID_00004358	NA	ncRNA	chr2	+	NA	67696696	67698588
TC0200001120.mm.1	1.149	up	0.015035	0.271685	Gm13669	ENSMUST00000122366	predicted gene 13669	pseudogene	chr2	+	ENSMUST00000122366	75808358	75808814
TC0200001137.mm.1	1.133	up	0.0365776	0.368078	Gm13651	ENSMUST00000119086	predicted gene 13651	pseudogene	chr2	+	ENSMUST00000119086	77291331	77292440
TC0200001200.mm.1	1.102	up	0.0115268	0.246597	KnowTID_00004373	KnowTID_00004373	NA	ncRNA	chr2	+	NA	83500442	83504456
TC0200001402.mm.1	1.301	up	0.00862823	0.221686	NONMMUT038527	NONMMUT038527	NA	ncRNA	chr2	+	NA	92252966	92255338
TC0200001403.mm.1	1.275	up	0.000507797	0.101512	NONMMUT038528	NONMMUT038528	NA	ncRNA	chr2	+	NA	92282319	92283619
TC0200001405.mm.1	1.197	up	0.00922586	0.224208	NONMMUT038530	NONMMUT038530	NA	ncRNA	chr2	+	NA	92293766	92294817
TC0200001407.mm.1	1.248	up	0.0164941	0.280592	NONMMUT038532	NONMMUT038532	NA	ncRNA	chr2	+	NA	92306175	92307107
TC0200001408.mm.1	1.24	up	0.0181517	0.290875	Gm13785	ENSMUST00000119099	predicted gene 13785	pseudogene	chr2	+	ENSMUST00000119099	92312154	92312843
TC0200001463.mm.1	1.189	up	0.0326936	0.354489	NONMMUT038701	NONMMUT038701	NA	ncRNA	chr2	+	NA	94415802	94416339
TC0200001471.mm.1	1.157	up	0.0064179	0.207195	Gm13801	ENSMUST00000120750	predicted gene 13801	pseudogene	chr2	+	ENSMUST00000120750	96133435	96133594
TC0200001536.mm.1	1.636	up	0.000722635	0.106866	NONMMUT038849	NONMMUT038849	NA	ncRNA	chr2	+	NA	103585792	103589270
TC0200001538.mm.1	1.434	up	0.000977517	0.11643	NONMMUT038852	NONMMUT038852	NA	ncRNA	chr2	+	NA	103696551	103697584
TC0200001565.mm.1	1.357	up	0.0155737	0.274937	NONMMUT038915	NONMMUT038915	NA	ncRNA	chr2	+	NA	104612788	104615518
TC0200001567.mm.1	1.283	up	0.00936354	0.225642	NONMMUT038917	NONMMUT038917	NA	ncRNA	chr2	+	NA	104638369	104639579
TC0200001622.mm.1	1.283	up	0.0197474	0.299621	Gm13925	ENSMUST00000117315	predicted gene 13925	pseudogene	chr2	+	ENSMUST00000117315	109477003	109499200
TC0200001665.mm.1	1.214	up	0.0453492	0.393396	NONMMUT039105	NONMMUT039105	NA	ncRNA	chr2	+	NA	112268981	112272586
TC0200001668.mm.1	1.257	up	0.0447379	0.391852	NONMMUT039110	NONMMUT039110	NA	ncRNA	chr2	+	NA	112331087	112332647
TC0200001670.mm.1	1.223	up	0.0173723	0.285881	NONMMUT039116	NONMMUT039116	NA	ncRNA	chr2	+	NA	112387801	112390298
TC0200001703.mm.1	1.165	up	0.0131763	0.260742	NONMMUT039203	NONMMUT039203	NA	ncRNA	chr2	+	NA	115695867	115699965
TC0200001705.mm.1	1.133	up	0.0463314	0.395346	NONMMUT039205	NONMMUT039205	NA	ncRNA	chr2	+	NA	115715850	115718350
TC0200001795.mm.1	1.301	up	0.0278331	0.336036	NONMMUT039428	NONMMUT039428	NA	ncRNA	chr2	+	NA	120573309	120575954
TC0200001796.mm.1	1.173	up	0.00850595	0.221686	NONMMUT039431	NONMMUT039431	NA	ncRNA	chr2	+	NA	120601843	120603049
TC0200002064.mm.1	1.395	up	0.00168907	0.135434	NONMMUT040074	NONMMUT040074	NA	ncRNA	chr2	+	NA	135409827	135411939
TC0200002137.mm.1	1.338	up	0.0381192	0.372055	NONMMUT040215	NONMMUT040215	NA	ncRNA	chr2	+	NA	143919530	143920508
TC0200002138.mm.1	1.414	up	0.00693631	0.211964	NONMMUT040216	NONMMUT040216	NA	ncRNA	chr2	+	NA	143925717	143927313
TC0200002164.mm.1	1.424	up	0.000677151	0.104447	BC039771	NR_033220	cDNA sequence BC039771	processed_transcript	chr2	+	NR_033220	145675367	145753672
TC0200002165.mm.1	1.32	up	0.00312087	0.16161	NONMMUT040287	NONMMUT040287	NA	ncRNA	chr2	+	NA	145743230	145745920
TC0200002167.mm.1	1.231	up	0.0187901	0.293192	NONMMUT040289	NONMMUT040289	NA	ncRNA	chr2	+	NA	145865245	145870127
TC0200002230.mm.1	1.214	up	0.00318605	0.162794	NONMMUT040425	NONMMUT040425	NA	ncRNA	chr2	+	NA	150834111	150837068
TC0200002258.mm.1	1.133	up	0.0319595	0.352389	KnowTID_00004428	KnowTID_00004428	NA	ncRNA	chr2	+	NA	151332282	151332580
TC0200002360.mm.1	1.275	up	0.0196022	0.29881	NONMMUT040655	NONMMUT040655	NA	ncRNA	chr2	+	NA	155141065	155143289
TC0200002387.mm.1	1.257	up	0.0161064	0.278749	NONMMUT040736	NONMMUT040736	NA	ncRNA	chr2	+	NA	156197836	156200547
TC0200002423.mm.1	1.223	up	0.029659	0.343251	Gm20412	ENSMUST00000173249	predicted gene 20412	processed_transcript	chr2	+	ENSMUST00000173249	158117154	158117905
TC0200002432.mm.1	1.231	up	0.0317567	0.351316	NONMMUT040879	NONMMUT040879	NA	ncRNA	chr2	+	NA	158458670	158461709
TC0200002508.mm.1	1.149	up	0.000764406	0.107729	A730032A03Rik	ENSMUST00000135739	RIKEN cDNA A730032A03 gene	antisense	chr2	+	ENSMUST00000135739	164177584	164196564
TC0200002578.mm.1	1.189	up	0.00551514	0.196193	Gm17096	ENSMUST00000172037	predicted gene 17096	antisense	chr2	+	ENSMUST00000172037	166943539	166944308
TC0200002831.mm.1	1.231	up	0.0485526	0.399263	NONMMUT041947	NONMMUT041947	NA	ncRNA	chr2	+	NA	181623781	181625323
TC0200002870.mm.1	1.173	up	0.00962101	0.228507	KnowTID_00004460	KnowTID_00004460	NA	ncRNA	chr2	-	NA	5018446	5019806
TC0200002878.mm.1	1.223	up	0.0130862	0.259781	NONMMUT035468	NONMMUT035468	NA	ncRNA	chr2	-	NA	5633412	5636166
TC0200002888.mm.1	1.125	up	0.0408956	0.380941	NONMMUT035491	NONMMUT035491	NA	ncRNA	chr2	-	NA	6108828	6110513
TC0200002896.mm.1	1.347	up	0.018636	0.292932	NONMMUT035506	NONMMUT035506	NA	ncRNA	chr2	-	NA	6566136	6569263
TC0200002898.mm.1	1.24	up	0.0455253	0.393667	NONMMUT035508	NONMMUT035508	NA	ncRNA	chr2	-	NA	6601613	6603237
TC0200002934.mm.1	1.117	up	0.0368694	0.368822	KnowTID_00004464	KnowTID_00004464	NA	ncRNA	chr2	-	NA	9830298	9831243
TC0200002939.mm.1	1.275	up	0.012804	0.257162	NONMMUT035582	NONMMUT035582	NA	ncRNA	chr2	-	NA	9977983	9983095
TC0200002940.mm.1	1.214	up	0.0142244	0.266616	NONMMUT035583	NONMMUT035583	NA	ncRNA	chr2	-	NA	9993377	9995190
TC0200002975.mm.1	1.24	up	0.0184434	0.292015	NONMMUT035771	NONMMUT035771	NA	ncRNA	chr2	-	NA	12357095	12358507
TC0200002977.mm.1	1.149	up	0.0123894	0.253843	NONMMUT035776	NONMMUT035776	NA	ncRNA	chr2	-	NA	12389872	12392483
TC0200002985.mm.1	1.329	up	0.0176871	0.287707	NONMMUT035797	NONMMUT035797	NA	ncRNA	chr2	-	NA	13238939	13240627
TC0200002992.mm.1	1.157	up	0.0462953	0.395245	NONMMUT035811	NONMMUT035811	NA	ncRNA	chr2	-	NA	14016086	14020049
TC0200002993.mm.1	1.257	up	0.00202081	0.141131	NONMMUT035813	NONMMUT035813	NA	ncRNA	chr2	-	NA	14020978	14021396
TC0200002994.mm.1	1.32	up	0.00554142	0.1962	NONMMUT035814	NONMMUT035814	NA	ncRNA	chr2	-	NA	14037825	14040423
TC0200003024.mm.1	1.24	up	0.0307765	0.347644	Gm13329	ENSMUST00000117063	predicted gene 13329	pseudogene	chr2	-	ENSMUST00000117063	17998241	17998505
TC0200003039.mm.1	1.206	up	0.0443271	0.390956	NONMMUT035944	NONMMUT035944	NA	ncRNA	chr2	-	NA	18343967	18346797
TC0200003040.mm.1	1.257	up	0.0467838	0.396565	NONMMUT035945	NONMMUT035945	NA	ncRNA	chr2	-	NA	18370308	18372165
TC0200003243.mm.1	1.214	up	0.00912152	0.223179	Gm13396	ENSMUST00000120617	predicted gene 13396	pseudogene	chr2	-	ENSMUST00000120617	29093835	29094105
TC0200003295.mm.1	1.125	up	0.0471842	0.397814	Gm13609	ENSMUST00000141023	predicted gene 13609	antisense	chr2	-	ENSMUST00000141023	32016644	32017344
TC0200003309.mm.1	1.141	up	0.0382079	0.372071	NONMMUT036727	NONMMUT036727	NA	ncRNA	chr2	-	NA	32708663	32709466
TC0200003333.mm.1	1.133	up	0.0495504	0.400902	NONMMUT036775	NONMMUT036775	NA	ncRNA	chr2	-	NA	33765486	33782882
TC0200003342.mm.1	1.231	up	0.0288086	0.340248	NONMMUT036805	NONMMUT036805	NA	ncRNA	chr2	-	NA	34356786	34360336
TC0200003348.mm.1	1.223	up	0.0233931	0.316107	NONMMUT036823	NONMMUT036823	NA	ncRNA	chr2	-	NA	34739759	34744025
TC0200003416.mm.1	1.257	up	0.0488756	0.399796	NONMMUT036971	NONMMUT036971	NA	ncRNA	chr2	-	NA	38221854	38224504
TC0200003491.mm.1	1.189	up	0.0383186	0.372709	NONMMUT037168	NONMMUT037168	NA	ncRNA	chr2	-	NA	48893404	48895727
TC0200003493.mm.1	1.329	up	0.00876772	0.221686	NONMMUT037171	NONMMUT037171	NA	ncRNA	chr2	-	NA	48907625	48909018
TC0200003494.mm.1	1.266	up	0.0114268	0.245334	NONMMUT037178	NONMMUT037178	NA	ncRNA	chr2	-	NA	48944512	48947406
TC0200003510.mm.1	1.189	up	0.0171735	0.284947	KnowTID_00004489	KnowTID_00004489	NA	ncRNA	chr2	-	NA	50831241	50833992
TC0200003513.mm.1	1.828	up	0.0021661	0.143766	NONMMUT037233	NONMMUT037233	NA	ncRNA	chr2	-	NA	51138301	51138774
TC0200003598.mm.1	1.376	up	0.00112486	0.119866	NONMMUT037470	NONMMUT037470	NA	ncRNA	chr2	-	NA	60106487	60108218
TC0200003609.mm.1	1.223	up	0.0169118	0.283971	NONMMUT037507	NONMMUT037507	NA	ncRNA	chr2	-	NA	60793058	60795181
TC0200004119.mm.1	1.125	up	0.0355435	0.36408	NONMMUT038473	NONMMUT038473	NA	ncRNA	chr2	-	NA	91391902	91395813
TC0200004255.mm.1	1.189	up	0.0256179	0.326503	NONMMUT038939	NONMMUT038939	NA	ncRNA	chr2	-	NA	105001982	105004544
TC0200004275.mm.1	1.189	up	0.02218	0.311646	NONMMUT038983	NONMMUT038983	NA	ncRNA	chr2	-	NA	105951018	105954616
TC0200004299.mm.1	1.157	up	0.0285602	0.339177	NONMMUT039047	NONMMUT039047	NA	ncRNA	chr2	-	NA	109213522	109214937
TC0200004351.mm.1	1.117	up	0.0307532	0.347524	NONMMUT039112	NONMMUT039112	NA	ncRNA	chr2	-	NA	112350835	112354850
TC0200004384.mm.1	1.24	up	0.0485096	0.399263	NONMMUT039212	NONMMUT039212	NA	ncRNA	chr2	-	NA	115967020	115969743
TC0200004388.mm.1	1.149	up	0.0437771	0.389604	Gm13991	ENSMUST00000120190	predicted gene 13991	pseudogene	chr2	-	ENSMUST00000120190	116527843	116528490
TC0200004399.mm.1	1.11	up	0.0460119	0.39495	Gm13982	ENSMUST00000138372	predicted gene 13982	ncRNA	chr2	-	ENSMUST00000138372	117414392	117417697
TC0200004434.mm.1	1.214	up	0.0207748	0.304242	NONMMUT039355	NONMMUT039355	NA	ncRNA	chr2	-	NA	119463092	119463925
TC0200004473.mm.1	1.189	up	0.0139002	0.264649	NONMMUT039455	NONMMUT039455	NA	ncRNA	chr2	-	NA	120905420	120906118
TC0200004520.mm.1	1.197	up	0.0303942	0.346312	NONMMUT039600	NONMMUT039600	NA	ncRNA	chr2	-	NA	125080978	125083230
TC0200004526.mm.1	1.32	up	0.0217152	0.308675	NONMMUT039617	NONMMUT039617	NA	ncRNA	chr2	-	NA	125452183	125453785
TC0200004542.mm.1	1.197	up	0.0366334	0.368078	NONMMUT039651	NONMMUT039651	NA	ncRNA	chr2	-	NA	126669929	126672197
TC0200004653.mm.1	1.214	up	0.0172987	0.285352	NONMMUT039955	NONMMUT039955	NA	ncRNA	chr2	-	NA	131316830	131319627
TC0200004669.mm.1	1.11	up	0.0161517	0.279168	NONMMUT039994	NONMMUT039994	NA	ncRNA	chr2	-	NA	132092660	132094141
TC0200004680.mm.1	1.11	up	0.0355872	0.364245	NONMMUT040032	NONMMUT040032	NA	ncRNA	chr2	-	NA	132794751	132796767
TC0200004784.mm.1	1.223	up	0.04173	0.383388	NONMMUT040314	NONMMUT040314	NA	ncRNA	chr2	-	NA	146401617	146404767
TC0200004797.mm.1	1.214	up	0.000387587	0.0936398	Gm14107	ENSMUST00000117774	predicted gene 14107	pseudogene	chr2	-	ENSMUST00000117774	147642848	147643177
TC0200004961.mm.1	1.189	up	0.0435138	0.388994	NONMMUT040670	NONMMUT040670	NA	ncRNA	chr2	-	NA	155461074	155466829
TC0200004976.mm.1	1.214	up	0.0236672	0.317728	NONMMUT040701	NONMMUT040701	NA	ncRNA	chr2	-	NA	155879887	155881360
TC0200005008.mm.1	1.189	up	0.014352	0.267251	NONMMUT040807	NONMMUT040807	NA	ncRNA	chr2	-	NA	156983497	156984796
TC0200005080.mm.1	1.157	up	0.0149518	0.271297	Gm11451	ENSMUST00000114755	predicted gene 11451	pseudogene	chr2	-	ENSMUST00000114755	162898894	162899523
TC0200005256.mm.1	1.173	up	0.0371726	0.369519	NONMMUT041456	NONMMUT041456	NA	ncRNA	chr2	-	NA	170581415	170582398
TC0200005406.mm.1	1.141	up	0.00848938	0.221686	KnowTID_00004617	KnowTID_00004617	NA	ncRNA	chr2	-	NA	180319401	180320860
TC0200005440.mm.1	1.24	up	0.0280934	0.336915	NONMMUT041899	NONMMUT041899	NA	ncRNA	chr2	-	NA	181262339	181264654
TC0200005456.mm.1	1.149	up	0.00249539	0.150307	KnowTID_00004623	KnowTID_00004623	NA	ncRNA	chr2	-	NA	181708731	181710449
TC0200005506.mm.1	1.141	up	0.00269128	0.153685	A730017L22Rik	NR_015523	RIKEN cDNA A730017L22 gene	processed_transcript	chr2	-	NR_015523	130872541	130906396
TC0300000069.mm.1	1.181	up	0.0209327	0.305037	NONMMUT042114	NONMMUT042114	NA	ncRNA	chr3	+	NA	10426594	10428866
TC0300000104.mm.1	1.283	up	0.00804003	0.21786	NONMMUT042166	NONMMUT042166	NA	ncRNA	chr3	+	NA	16210483	16211928
TC0300000117.mm.1	1.292	up	0.0185086	0.292607	Gm5844	ENSMUST00000119417	predicted gene 5844	pseudogene	chr3	+	ENSMUST00000119417	18008806	18010996
TC0300000126.mm.1	1.189	up	0.00554103	0.1962	NONMMUT042212	NONMMUT042212	NA	ncRNA	chr3	+	NA	19235743	19238484
TC0300000149.mm.1	1.149	up	0.00171563	0.136662	KnowTID_00004672	KnowTID_00004672	NA	ncRNA	chr3	+	NA	24486712	24487488
TC0300000259.mm.1	1.173	up	0.0084608	0.221686	KnowTID_00004694	KnowTID_00004694	NA	ncRNA	chr3	+	NA	35861623	35862121
TC0300000285.mm.1	1.189	up	0.0209256	0.305037	NONMMUT042663	NONMMUT042663	NA	ncRNA	chr3	+	NA	37478284	37479760
TC0300000389.mm.1	1.424	up	0.0282265	0.337632	NONMMUT043061	NONMMUT043061	NA	ncRNA	chr3	+	NA	53089378	53091835
TC0300000402.mm.1	1.11	up	0.0440041	0.389915	C820005J03Rik	XR_104839	RIKEN cDNA C820005J03 gene	ncRNA	chr3	+	XR_104839	53756731	53772950
TC0300000469.mm.1	1.125	up	0.0257882	0.326893	NONMMUT043246	NONMMUT043246	NA	ncRNA	chr3	+	NA	59098531	59099326
TC0300000488.mm.1	1.338	up	0.00296789	0.159666	NONMMUT043275	NONMMUT043275	NA	ncRNA	chr3	+	NA	60604384	60607757
TC0300000489.mm.1	1.102	up	0.0454777	0.393667	KnowTID_00004731	KnowTID_00004731	NA	ncRNA	chr3	+	NA	60788364	60794728
TC0300000490.mm.1	1.165	up	0.00134663	0.129449	Gm8325	ENSMUST00000099086	predicted pseudogene 8325	pseudogene	chr3	+	ENSMUST00000099086	60877012	60878845
TC0300000516.mm.1	1.133	up	0.033375	0.357602	Gm20657	ENSMUST00000177079	predicted gene 20657	pseudogene	chr3	+	ENSMUST00000177079	64596913	64605830
TC0300000520.mm.1	1.558	up	0.00600261	0.20303	NONMMUT043332	NONMMUT043332	NA	ncRNA	chr3	+	NA	65075990	65076830
TC0300000522.mm.1	1.474	up	0.00469994	0.185956	NONMMUT043335	NONMMUT043335	NA	ncRNA	chr3	+	NA	65124797	65128355
TC0300000523.mm.1	1.424	up	0.0177181	0.287836	NONMMUT043337	NONMMUT043337	NA	ncRNA	chr3	+	NA	65150084	65152929
TC0300000540.mm.1	1.181	up	0.0390646	0.375836	NONMMUT043387	NONMMUT043387	NA	ncRNA	chr3	+	NA	67092487	67094065
TC0300000546.mm.1	1.223	up	0.000366704	0.0934181	NONMMUT043393	NONMMUT043393	NA	ncRNA	chr3	+	NA	67340561	67344970
TC0300000552.mm.1	1.181	up	0.0086489	0.221686	NONMMUT043399	NONMMUT043399	NA	ncRNA	chr3	+	NA	67476978	67478818
TC0300000563.mm.1	1.58	up	0.000308142	0.0901379	NONMMUT043411	NONMMUT043411	NA	ncRNA	chr3	+	NA	68601796	68604051
TC0300000587.mm.1	1.206	up	0.0467229	0.396456	KnowTID_00004735	KnowTID_00004735	NA	ncRNA	chr3	+	NA	69753114	69756145
TC0300000669.mm.1	1.173	up	0.0480563	0.399008	NONMMUT043689	NONMMUT043689	NA	ncRNA	chr3	+	NA	85577531	85579018
TC0300000673.mm.1	1.248	up	0.0258942	0.327304	Gm9790	ENSMUST00000054148	predicted gene 9790	pseudogene	chr3	+	ENSMUST00000054148	85915722	85916163
TC0300000681.mm.1	1.275	up	0.0278078	0.335917	NONMMUT043715	NONMMUT043715	NA	ncRNA	chr3	+	NA	86267654	86268671
TC0300000686.mm.1	1.24	up	0.0193757	0.297268	NONMMUT043726	NONMMUT043726	NA	ncRNA	chr3	+	NA	86673654	86675072
TC0300000702.mm.1	1.181	up	0.0394778	0.376715	NONMMUT043751	NONMMUT043751	NA	ncRNA	chr3	+	NA	87634854	87636055
TC0300000745.mm.1	1.329	up	0.00817106	0.219115	NONMMUT043923	NONMMUT043923	NA	ncRNA	chr3	+	NA	89030585	89031661
TC0300000776.mm.1	1.125	up	0.0246861	0.321495	Gm16540	ENSMUST00000160263	predicted gene 16540	ncRNA	chr3	+	ENSMUST00000160263	90057259	90058380
TC0300000909.mm.1	1.173	up	0.0210374	0.305517	KnowTID_00004808	KnowTID_00004808	NA	ncRNA	chr3	+	NA	95639304	95641045
TC0300000924.mm.1	1.24	up	0.0106728	0.238379	NONMMUT044237	NONMMUT044237	NA	ncRNA	chr3	+	NA	96125713	96126945
TC0300001036.mm.1	1.347	up	0.00364876	0.168584	NONMMUT044521	NONMMUT044521	NA	ncRNA	chr3	+	NA	102775465	102779860
TC0300001127.mm.1	1.165	up	0.00273345	0.154886	Gm12502	ENSMUST00000120197	predicted gene 12502	pseudogene	chr3	+	ENSMUST00000120197	108019885	108020328
TC0300001277.mm.1	1.292	up	0.00880938	0.221686	NONMMUT045158	NONMMUT045158	NA	ncRNA	chr3	+	NA	126737496	126741079
TC0300001372.mm.1	1.181	up	0.0237409	0.317747	NONMMUT045401	NONMMUT045401	NA	ncRNA	chr3	+	NA	135467602	135468195
TC0300001383.mm.1	1.231	up	0.0457372	0.394384	NONMMUT045424	NONMMUT045424	NA	ncRNA	chr3	+	NA	136683813	136686421
TC0300001389.mm.1	1.173	up	0.048993	0.399796	NONMMUT045432	NONMMUT045432	NA	ncRNA	chr3	+	NA	136888025	136889986
TC0300001400.mm.1	1.214	up	0.0212195	0.307054	NONMMUT045456	NONMMUT045456	NA	ncRNA	chr3	+	NA	137897147	137899490
TC0300001419.mm.1	1.283	up	0.00446241	0.182127	NONMMUT045495	NONMMUT045495	NA	ncRNA	chr3	+	NA	138540315	138543521
TC0300001421.mm.1	1.157	up	0.0250956	0.323725	KnowTID_00004882	KnowTID_00004882	NA	ncRNA	chr3	+	NA	138558419	138559694
TC0300001432.mm.1	1.485	up	0.0191205	0.295481	NONMMUT045530	NONMMUT045530	NA	ncRNA	chr3	+	NA	141472339	141474689
TC0300001433.mm.1	1.526	up	0.0283621	0.33815	NONMMUT045531	NONMMUT045531	NA	ncRNA	chr3	+	NA	141477180	141482806
TC0300001434.mm.1	1.32	up	0.0483274	0.399263	NONMMUT045532	NONMMUT045532	NA	ncRNA	chr3	+	NA	141491525	141491993
TC0300001435.mm.1	1.474	up	0.025363	0.325001	NONMMUT045533	NONMMUT045533	NA	ncRNA	chr3	+	NA	141505790	141507887
TC0300001436.mm.1	1.516	up	0.0362636	0.366868	NONMMUT045534	NONMMUT045534	NA	ncRNA	chr3	+	NA	141528916	141532221
TC0300001437.mm.1	1.485	up	0.0304846	0.346723	NONMMUT045535	NONMMUT045535	NA	ncRNA	chr3	+	NA	141556124	141557400
TC0300001439.mm.1	1.283	up	0.00625014	0.204583	NONMMUT045539	NONMMUT045539	NA	ncRNA	chr3	+	NA	141649175	141653098
TC0300001440.mm.1	1.505	up	0.0396883	0.377425	NONMMUT045544	NONMMUT045544	NA	ncRNA	chr3	+	NA	141686553	141689164
TC0300001450.mm.1	1.231	up	0.0292994	0.342156	NONMMUT045563	NONMMUT045563	NA	ncRNA	chr3	+	NA	142790709	142794376
TC0300001480.mm.1	1.329	up	0.000123395	0.0657349	Gm17501	XR_106421	predicted gene, 17501	ncRNA	chr3	+	XR_106421	145650312	145677808
TC0300001481.mm.1	1.444	up	0.0274379	0.334281	KnowTID_00004898	KnowTID_00004898	NA	ncRNA	chr3	+	NA	145669354	145671731
TC0300001507.mm.1	1.133	up	0.0196676	0.299048	NONMMUT045704	NONMMUT045704	NA	ncRNA	chr3	+	NA	148842773	148857406
TC0300001590.mm.1	1.283	up	0.0230003	0.314394	NONMMUT045938	NONMMUT045938	NA	ncRNA	chr3	+	NA	159875846	159878216
TC0300001696.mm.1	1.338	up	8.30912e-05	0.0569977	NONMMUT042207	NONMMUT042207	NA	ncRNA	chr3	-	NA	19143188	19143761
TC0300001705.mm.1	1.141	up	0.00568285	0.198948	NONMMUT042226	NONMMUT042226	NA	ncRNA	chr3	-	NA	20218605	20219307
TC0300001723.mm.1	1.231	up	0.0191687	0.295809	KnowTID_00004942	KnowTID_00004942	NA	ncRNA	chr3	-	NA	24838927	24840339
TC0300001747.mm.1	1.102	up	0.042493	0.385927	NONMMUT042301	NONMMUT042301	NA	ncRNA	chr3	-	NA	26064263	26065750
TC0300001782.mm.1	1.231	up	0.0198167	0.299643	NONMMUT042392	NONMMUT042392	NA	ncRNA	chr3	-	NA	30453538	30456011
TC0300001793.mm.1	1.292	up	0.00695517	0.211964	NONMMUT042415	NONMMUT042415	NA	ncRNA	chr3	-	NA	30957329	30957638
TC0300001801.mm.1	1.404	up	0.00873914	0.221686	NONMMUT042447	NONMMUT042447	NA	ncRNA	chr3	-	NA	32578587	32580005
TC0300001804.mm.1	1.275	up	0.0234634	0.316409	Gm15574	ENSMUST00000119937	predicted gene 15574	pseudogene	chr3	-	ENSMUST00000119937	32880011	32880608
TC0300001840.mm.1	1.149	up	0.0151985	0.272915	KnowTID_00004957	KnowTID_00004957	NA	ncRNA	chr3	-	NA	35858268	35861401
TC0300001880.mm.1	1.11	up	0.0444522	0.391111	KnowTID_00004961	KnowTID_00004961	NA	ncRNA	chr3	-	NA	37841798	37843065
TC0300001901.mm.1	1.197	up	0.0358395	0.365578	NONMMUT042745	NONMMUT042745	NA	ncRNA	chr3	-	NA	40791043	40792644
TC0300001919.mm.1	1.102	up	0.0394388	0.376714	KnowTID_00005067	KnowTID_00005067	NA	ncRNA	chr3	-	NA	45269989	45272566
TC0300001969.mm.1	1.189	up	0.00660241	0.209865	NONMMUT043021	NONMMUT043021	NA	ncRNA	chr3	-	NA	52057285	52064244
TC0300001981.mm.1	1.248	up	0.0235528	0.316901	NONMMUT043059	NONMMUT043059	NA	ncRNA	chr3	-	NA	53072165	53075237
TC0300002009.mm.1	1.338	up	0.00345697	0.165118	NONMMUT043149	NONMMUT043149	NA	ncRNA	chr3	-	NA	56011989	56014656
TC0300002014.mm.1	1.24	up	0.0411552	0.381499	NONMMUT043156	NONMMUT043156	NA	ncRNA	chr3	-	NA	56122591	56126159
TC0300002026.mm.1	1.24	up	0.0130163	0.259349	NONMMUT043181	NONMMUT043181	NA	ncRNA	chr3	-	NA	57526222	57528210
TC0300002092.mm.1	1.266	up	0.0260334	0.327871	NONMMUT043333	NONMMUT043333	NA	ncRNA	chr3	-	NA	65094387	65108338
TC0300002130.mm.1	1.385	up	0.00755907	0.214874	NONMMUT043441	NONMMUT043441	NA	ncRNA	chr3	-	NA	69119742	69122724
TC0300002147.mm.1	1.173	up	0.0445587	0.391377	Gm6634	NR_040556	predicted gene 6634	ncRNA	chr3	-	NR_040556	70772379	70807291
TC0300002148.mm.1	1.301	up	0.0340069	0.359529	KnowTID_00005106	KnowTID_00005106	NA	ncRNA	chr3	-	NA	70794405	70797159
TC0300002171.mm.1	1.444	up	0.000435597	0.0975962	NONMMUT043502	NONMMUT043502	NA	ncRNA	chr3	-	NA	75529074	75530937
TC0300002175.mm.1	1.347	up	0.00237366	0.147002	NONMMUT043512	NONMMUT043512	NA	ncRNA	chr3	-	NA	75952124	75954300
TC0300002189.mm.1	1.357	up	0.012248	0.252921	NONMMUT043538	NONMMUT043538	NA	ncRNA	chr3	-	NA	79135721	79138506
TC0300002191.mm.1	1.257	up	0.0253625	0.325001	NONMMUT043540	NONMMUT043540	NA	ncRNA	chr3	-	NA	79159703	79163576
TC0300002194.mm.1	1.181	up	0.0146792	0.269282	KnowTID_00005119	KnowTID_00005119	NA	ncRNA	chr3	-	NA	79265517	79269782
TC0300002365.mm.1	1.189	up	0.0427882	0.38666	NONMMUT044018	NONMMUT044018	NA	ncRNA	chr3	-	NA	90035998	90036451
TC0300002446.mm.1	1.133	up	0.0470496	0.397528	NONMMUT044114	NONMMUT044114	NA	ncRNA	chr3	-	NA	94533805	94535966
TC0300002459.mm.1	1.117	up	0.0466082	0.395992	A730011C13Rik	XR_104790	RIKEN cDNA A730011C13 gene	antisense	chr3	-	XR_104790	94994410	95006569
TC0300002560.mm.1	1.11	up	0.0439892	0.389915	NONMMUT044377	NONMMUT044377	NA	ncRNA	chr3	-	NA	98758588	98760249
TC0300002586.mm.1	1.266	up	0.0475338	0.398336	NONMMUT044432	NONMMUT044432	NA	ncRNA	chr3	-	NA	100624776	100627022
TC0300002587.mm.1	1.32	up	0.0136813	0.263266	NONMMUT044433	NONMMUT044433	NA	ncRNA	chr3	-	NA	100627297	100630944
TC0300002588.mm.1	1.214	up	0.0379526	0.371748	NONMMUT044434	NONMMUT044434	NA	ncRNA	chr3	-	NA	100678292	100680094
TC0300002661.mm.1	1.357	up	0.0173785	0.285911	NONMMUT044615	NONMMUT044615	NA	ncRNA	chr3	-	NA	104826336	104827904
TC0300002662.mm.1	1.347	up	0.0128662	0.257855	NONMMUT044616	NONMMUT044616	NA	ncRNA	chr3	-	NA	104836430	104838183
TC0300002673.mm.1	1.189	up	0.0223572	0.311819	NONMMUT044643	NONMMUT044643	NA	ncRNA	chr3	-	NA	105725901	105727147
TC0300002676.mm.1	1.266	up	0.00932479	0.225186	NONMMUT044645	NONMMUT044645	NA	ncRNA	chr3	-	NA	105766966	105770197
TC0300002677.mm.1	1.248	up	0.0391338	0.376419	NONMMUT044646	NONMMUT044646	NA	ncRNA	chr3	-	NA	105787633	105789321
TC0300002754.mm.1	1.292	up	0.044411	0.391111	NONMMUT044804	NONMMUT044804	NA	ncRNA	chr3	-	NA	108836230	108839608
TC0300002759.mm.1	1.149	up	0.0215039	0.307935	NONMMUT044812	NONMMUT044812	NA	ncRNA	chr3	-	NA	108967859	108970070
TC0300002764.mm.1	1.189	up	0.000377806	0.0934181	Gm13865	ENSMUST00000120957	predicted gene 13865	pseudogene	chr3	-	ENSMUST00000120957	109192003	109192867
TC0300002829.mm.1	1.357	up	0.00919059	0.223624	NONMMUT044981	NONMMUT044981	NA	ncRNA	chr3	-	NA	119735463	119737515
TC0300002830.mm.1	1.257	up	0.0428181	0.386666	NONMMUT044983	NONMMUT044983	NA	ncRNA	chr3	-	NA	119743211	119746446
TC0300002873.mm.1	1.558	up	0.00494352	0.189754	NONMMUT045109	NONMMUT045109	NA	ncRNA	chr3	-	NA	123163873	123164472
TC0300002874.mm.1	1.558	up	0.000564142	0.102782	NONMMUT045110	NONMMUT045110	NA	ncRNA	chr3	-	NA	123190135	123192762
TC0300002875.mm.1	1.905	up	0.000152057	0.0711279	NONMMUT045111	NONMMUT045111	NA	ncRNA	chr3	-	NA	123209400	123211947
TC0300002907.mm.1	1.266	up	0.042347	0.385696	NONMMUT045180	NONMMUT045180	NA	ncRNA	chr3	-	NA	127180276	127183947
TC0300002915.mm.1	1.125	up	0.0467343	0.39649	NONMMUT045206	NONMMUT045206	NA	ncRNA	chr3	-	NA	127717206	127719202
TC0300002927.mm.1	1.24	up	0.0223188	0.311657	NONMMUT045231	NONMMUT045231	NA	ncRNA	chr3	-	NA	129301889	129303110
TC0300002990.mm.1	1.206	up	0.0459267	0.394712	KnowTID_00005205	KnowTID_00005205	NA	ncRNA	chr3	-	NA	135425237	135427932
TC0300002999.mm.1	1.32	up	0.000269692	0.0871952	NONMMUT045416	NONMMUT045416	NA	ncRNA	chr3	-	NA	136153973	136154950
TC0300003047.mm.1	1.636	up	0.0396322	0.377353	NONMMUT045553	NONMMUT045553	NA	ncRNA	chr3	-	NA	142379599	142381849
TC0300003048.mm.1	1.892	up	0.00745095	0.214874	NONMMUT045554	NONMMUT045554	NA	ncRNA	chr3	-	NA	142386600	142388907
TC0300003078.mm.1	1.157	up	0.046576	0.395872	NONMMUT045637	NONMMUT045637	NA	ncRNA	chr3	-	NA	144711665	144712586
TC0300003107.mm.1	1.214	up	0.0174687	0.286324	NONMMUT045686	NONMMUT045686	NA	ncRNA	chr3	-	NA	146803820	146805359
TC0300003114.mm.1	1.31	up	0.00364152	0.168584	NONMMUT045706	NONMMUT045706	NA	ncRNA	chr3	-	NA	148866951	148870064
TC0300003141.mm.1	1.67	up	0.00137036	0.130423	NONMMUT045778	NONMMUT045778	NA	ncRNA	chr3	-	NA	152250029	152252803
TC0300003211.mm.1	1.141	up	0.0152024	0.272915	5830417I10Rik	NR_028359	gon-4-like pseudogene	pseudogene	chr3	+	NR_028359	88775213	88829371
TC0400000030.mm.1	1.117	up	0.0393283	0.376569	NONMMUT046015	NONMMUT046015	NA	ncRNA	chr4	+	NA	5080612	5081237
TC0400000034.mm.1	1.24	up	0.0493689	0.400386	NONMMUT046030	NONMMUT046030	NA	ncRNA	chr4	+	NA	5734264	5735750
TC0400000051.mm.1	1.181	up	0.0258215	0.326939	KnowTID_00005242	KnowTID_00005242	NA	ncRNA	chr4	+	NA	8393516	8396644
TC0400000086.mm.1	1.149	up	0.0202901	0.302293	NONMMUT046194	NONMMUT046194	NA	ncRNA	chr4	+	NA	11262860	11265046
TC0400000120.mm.1	1.266	up	0.0191354	0.295573	NONMMUT046264	NONMMUT046264	NA	ncRNA	chr4	+	NA	13787646	13788469
TC0400000165.mm.1	1.257	up	0.0275904	0.334812	NONMMUT046357	NONMMUT046357	NA	ncRNA	chr4	+	NA	19607248	19608409
TC0400000178.mm.1	1.214	up	0.0245171	0.320622	NONMMUT046393	NONMMUT046393	NA	ncRNA	chr4	+	NA	21756839	21758639
TC0400000235.mm.1	1.133	up	0.0241198	0.319639	NONMMUT046530	NONMMUT046530	NA	ncRNA	chr4	+	NA	28926099	28929038
TC0400000285.mm.1	1.157	up	0.00880305	0.221686	NONMMUT046628	NONMMUT046628	NA	ncRNA	chr4	+	NA	33374877	33376529
TC0400000359.mm.1	1.24	up	0.0153477	0.273684	NONMMUT046810	NONMMUT046810	NA	ncRNA	chr4	+	NA	41140754	41161861
TC0400000362.mm.1	1.189	up	0.00917957	0.223624	NONMMUT046814	NONMMUT046814	NA	ncRNA	chr4	+	NA	41177454	41179633
TC0400000370.mm.1	1.231	up	0.00104333	0.118093	NONMMUT046834	NONMMUT046834	NA	ncRNA	chr4	+	NA	41383361	41385448
TC0400000421.mm.1	1.157	up	0.0431937	0.3879	NONMMUT046923	NONMMUT046923	NA	ncRNA	chr4	+	NA	42741650	42790421
TC0400000470.mm.1	1.173	up	0.0416934	0.383158	NONMMUT047061	NONMMUT047061	NA	ncRNA	chr4	+	NA	44757394	44758449
TC0400000472.mm.1	1.189	up	0.0443473	0.390956	NONMMUT047064	NONMMUT047064	NA	ncRNA	chr4	+	NA	44786757	44788315
TC0400000520.mm.1	1.102	up	0.0492086	0.400067	NONMMUT047180	NONMMUT047180	NA	ncRNA	chr4	+	NA	47422178	47443807
TC0400000606.mm.1	1.149	up	0.0304934	0.346763	NONMMUT047334	NONMMUT047334	NA	ncRNA	chr4	+	NA	54997216	54998485
TC0400000607.mm.1	1.141	up	0.0269275	0.331837	NONMMUT047335	NONMMUT047335	NA	ncRNA	chr4	+	NA	55020910	55021273
TC0400000614.mm.1	1.149	up	0.0230666	0.314852	NONMMUT047355	NONMMUT047355	NA	ncRNA	chr4	+	NA	55418545	55426926
TC0400000616.mm.1	1.197	up	0.0144459	0.268057	Gm12511	ENSMUST00000135987	predicted gene 12511	ncRNA	chr4	+	ENSMUST00000135987	55533779	55599296
TC0400000780.mm.1	1.248	up	0.0391769	0.37656	NONMMUT047743	NONMMUT047743	NA	ncRNA	chr4	+	NA	74383148	74386276
TC0400000789.mm.1	1.165	up	0.0437919	0.389604	Gm11259	ENSMUST00000120554	predicted gene 11259	pseudogene	chr4	+	ENSMUST00000120554	75380760	75381474
TC0400000835.mm.1	1.31	up	0.00239407	0.147503	NONMMUT047911	NONMMUT047911	NA	ncRNA	chr4	+	NA	83477350	83480532
TC0400000850.mm.1	1.141	up	0.0489838	0.399796	Gm12418	ENSMUST00000118116	predicted gene 12418	pseudogene	chr4	+	ENSMUST00000118116	84915896	84916837
TC0400000852.mm.1	1.32	up	7.7562e-05	0.0560944	NONMMUT047949	NONMMUT047949	NA	ncRNA	chr4	+	NA	84998215	85001118
TC0400000858.mm.1	1.173	up	0.0207974	0.304285	NONMMUT047957	NONMMUT047957	NA	ncRNA	chr4	+	NA	85535873	85617106
TC0400000863.mm.1	1.173	up	0.00696655	0.211964	NONMMUT047964	NONMMUT047964	NA	ncRNA	chr4	+	NA	86072655	86074174
TC0400000883.mm.1	1.125	up	0.0428646	0.386808	NONMMUT048014	NONMMUT048014	NA	ncRNA	chr4	+	NA	88116495	88119373
TC0400000938.mm.1	1.11	up	0.0222015	0.311646	Gm12640	ENSMUST00000120097	predicted gene 12640	pseudogene	chr4	+	ENSMUST00000120097	93599186	93599495
TC0400000941.mm.1	1.133	up	0.0177237	0.287856	Gm12647	ENSMUST00000118977	predicted gene 12647	pseudogene	chr4	+	ENSMUST00000118977	94061373	94061637
TC0400000953.mm.1	1.32	up	0.0393156	0.376569	NONMMUT048149	NONMMUT048149	NA	ncRNA	chr4	+	NA	94868950	94869871
TC0400000971.mm.1	1.266	up	0.0391833	0.376567	NONMMUT048226	NONMMUT048226	NA	ncRNA	chr4	+	NA	97867258	97867887
TC0400001011.mm.1	1.173	up	0.0452718	0.393311	NONMMUT048309	NONMMUT048309	NA	ncRNA	chr4	+	NA	99931122	99932320
TC0400001092.mm.1	1.266	up	0.00305453	0.160766	NONMMUT048450	NONMMUT048450	NA	ncRNA	chr4	+	NA	105177000	105179199
TC0400001149.mm.1	1.301	up	0.00365036	0.168584	Gm12737	ENSMUST00000142835	predicted gene 12737	ncRNA	chr4	+	ENSMUST00000142835	108513781	108516817
TC0400001169.mm.1	1.125	up	0.035802	0.365432	NONMMUT048683	NONMMUT048683	NA	ncRNA	chr4	+	NA	109664193	109671594
TC0400001251.mm.1	1.214	up	0.00794884	0.216734	NONMMUT048832	NONMMUT048832	NA	ncRNA	chr4	+	NA	116267146	116270414
TC0400001293.mm.1	1.149	up	0.0366517	0.368078	NONMMUT048932	NONMMUT048932	NA	ncRNA	chr4	+	NA	117553467	117554667
TC0400001296.mm.1	1.173	up	0.0181329	0.290875	NONMMUT048937	NONMMUT048937	NA	ncRNA	chr4	+	NA	117699075	117704020
TC0400001297.mm.1	1.11	up	0.00755532	0.214874	Gm12840	ENSMUST00000156081	predicted gene 12840	ncRNA	chr4	+	ENSMUST00000156081	117700188	117700923
TC0400001348.mm.1	1.149	up	0.029841	0.343988	NONMMUT049234	NONMMUT049234	NA	ncRNA	chr4	+	NA	120413169	120416243
TC0400001432.mm.1	1.11	up	0.00687344	0.211961	9930104L06Rik	NM_177573	RIKEN cDNA 9930104L06 gene	processed_transcript	chr4	+	NM_177573	124937048	124944661
TC0400001478.mm.1	1.347	up	0.0477292	0.398468	NONMMUT049529	NONMMUT049529	NA	ncRNA	chr4	+	NA	127043988	127045685
TC0400001518.mm.1	1.395	up	0.000296612	0.0901002	Gm26722	ENSMUST00000181237	predicted gene, 26722	ncRNA	chr4	+	ENSMUST00000181237	129308652	129318443
TC0400001595.mm.1	1.173	up	0.026156	0.328395	NONMMUT049878	NONMMUT049878	NA	ncRNA	chr4	+	NA	132676706	132679315
TC0400001684.mm.1	1.165	up	0.0420062	0.384351	NONMMUT050108	NONMMUT050108	NA	ncRNA	chr4	+	NA	136320441	136324948
TC0400001689.mm.1	1.329	up	0.0154261	0.274255	NONMMUT050127	NONMMUT050127	NA	ncRNA	chr4	+	NA	136473060	136475361
TC0400001860.mm.1	1.444	up	8.10196e-06	0.0277504	Gm13224	ENSMUST00000119586	predicted gene 13224	pseudogene	chr4	+	ENSMUST00000119586	145404306	145404399
TC0400001866.mm.1	1.292	up	0.000213418	0.0818382	Gm13222	ENSMUST00000119638	predicted gene 13222	pseudogene	chr4	+	ENSMUST00000119638	145579036	145579173
TC0400001874.mm.1	1.11	up	0.0416723	0.383072	Gm13238	NR_033612	carnitine deficiency-associated gene expressed in ventricle 3 pseudogene	pseudogene	chr4	+	NR_033612	145834946	145845540
TC0400001884.mm.1	1.283	up	0.0244409	0.320622	NONMMUT050513	NONMMUT050513	NA	ncRNA	chr4	+	NA	146473314	146474712
TC0400001912.mm.1	1.157	up	0.0405377	0.379842	Vmn2r-ps20	ENSMUST00000179853	vomeronasal 2, receptor, pseudogene 20	pseudogene	chr4	+	ENSMUST00000179853	147521142	147523123
TC0400001951.mm.1	1.11	up	0.0164022	0.280592	Gm13071	ENSMUST00000122237	predicted gene 13071	pseudogene	chr4	+	ENSMUST00000122237	149500633	149501008
TC0400001976.mm.1	1.189	up	0.00503789	0.191144	NONMMUT050705	NONMMUT050705	NA	ncRNA	chr4	+	NA	150294637	150295312
TC0400002121.mm.1	1.248	up	0.0244361	0.320622	NONMMUT045966	NONMMUT045966	NA	ncRNA	chr4	-	NA	3555082	3556225
TC0400002154.mm.1	1.257	up	0.0158948	0.27746	NONMMUT046043	NONMMUT046043	NA	ncRNA	chr4	-	NA	6399474	6402187
TC0400002234.mm.1	1.181	up	0.0152367	0.273085	NONMMUT046275	NONMMUT046275	NA	ncRNA	chr4	-	NA	14794154	14795645
TC0400002263.mm.1	1.157	up	0.00209135	0.142665	Gm11854	ENSMUST00000117839	predicted gene 11854	pseudogene	chr4	-	ENSMUST00000117839	18471669	18472114
TC0400002363.mm.1	1.102	up	0.047066	0.397556	4933421O10Rik	NR_036602	RIKEN cDNA 4933421O10 gene	processed_transcript	chr4	-	NR_036602	32593334	33031323
TC0400002453.mm.1	1.231	up	0.00174041	0.136981	Gm12397	ENSMUST00000105565	predicted gene 12397	pseudogene	chr4	-	ENSMUST00000105565	40912741	40913355
TC0400002463.mm.1	1.165	up	0.0138258	0.264088	NONMMUT046822	NONMMUT046822	NA	ncRNA	chr4	-	NA	41259947	41261218
TC0400002521.mm.1	1.385	up	0.00298842	0.159862	NONMMUT046966	NONMMUT046966	NA	ncRNA	chr4	-	NA	43397458	43399799
TC0400002619.mm.1	1.231	up	0.00710759	0.213474	KnowTID_00005412	KnowTID_00005412	NA	ncRNA	chr4	-	NA	48032330	48035705
TC0400002813.mm.1	1.693	up	0.00291039	0.158149	NONMMUT047633	NONMMUT047633	NA	ncRNA	chr4	-	NA	63977602	63980011
TC0400002814.mm.1	1.485	up	0.0352449	0.363033	NONMMUT047636	NONMMUT047636	NA	ncRNA	chr4	-	NA	63981906	63982583
TC0400002815.mm.1	1.537	up	0.00887734	0.221686	NONMMUT047639	NONMMUT047639	NA	ncRNA	chr4	-	NA	64003006	64005434
TC0400002816.mm.1	1.729	up	0.0178245	0.288498	NONMMUT047640	NONMMUT047640	NA	ncRNA	chr4	-	NA	64028682	64031102
TC0400002881.mm.1	1.214	up	0.0393879	0.376569	NONMMUT047768	NONMMUT047768	NA	ncRNA	chr4	-	NA	76371187	76373105
TC0400002930.mm.1	1.31	up	0.0183871	0.29184	NONMMUT047862	NONMMUT047862	NA	ncRNA	chr4	-	NA	82315587	82319897
TC0400002931.mm.1	1.31	up	0.00985872	0.231733	NONMMUT047865	NONMMUT047865	NA	ncRNA	chr4	-	NA	82363019	82363925
TC0400002932.mm.1	1.329	up	0.0251567	0.323902	NONMMUT047866	NONMMUT047866	NA	ncRNA	chr4	-	NA	82367106	82368072
TC0400002933.mm.1	1.32	up	0.0430483	0.38743	NONMMUT047867	NONMMUT047867	NA	ncRNA	chr4	-	NA	82395923	82399034
TC0400002934.mm.1	1.275	up	0.0196412	0.298974	NONMMUT047868	NONMMUT047868	NA	ncRNA	chr4	-	NA	82423325	82425707
TC0400003040.mm.1	1.231	up	0.0380985	0.372054	NONMMUT048069	NONMMUT048069	NA	ncRNA	chr4	-	NA	90752605	90753457
TC0400003125.mm.1	1.189	up	0.0344476	0.361308	NONMMUT048269	NONMMUT048269	NA	ncRNA	chr4	-	NA	99041662	99044491
TC0400003127.mm.1	1.173	up	0.00702425	0.212616	Gm12681	ENSMUST00000132337	predicted gene 12681	ncRNA	chr4	-	ENSMUST00000132337	99146914	99161642
TC0400003143.mm.1	1.189	up	0.0334652	0.357608	NONMMUT048315	NONMMUT048315	NA	ncRNA	chr4	-	NA	100092656	100095429
TC0400003348.mm.1	1.157	up	0.0108413	0.239249	NONMMUT048869	NONMMUT048869	NA	ncRNA	chr4	-	NA	116700625	116701990
TC0400003391.mm.1	1.214	up	0.00233093	0.146658	Gm12858	ENSMUST00000121913	predicted gene 12858	pseudogene	chr4	-	ENSMUST00000121913	118441013	118441220
TC0400003414.mm.1	1.157	up	0.0152767	0.273172	NONMMUT049178	NONMMUT049178	NA	ncRNA	chr4	-	NA	119131824	119132755
TC0400003455.mm.1	1.248	up	0.00692625	0.211964	Gm12881	ENSMUST00000121191	predicted gene 12881	pseudogene	chr4	-	ENSMUST00000121191	121120874	121121296
TC0400003486.mm.1	1.206	up	0.0300792	0.344966	NONMMUT049315	NONMMUT049315	NA	ncRNA	chr4	-	NA	123629913	123632135
TC0400003531.mm.1	1.165	up	0.0220253	0.310856	NONMMUT049458	NONMMUT049458	NA	ncRNA	chr4	-	NA	126182116	126184718
TC0400003544.mm.1	1.141	up	0.00170171	0.136046	Gm12928	ENSMUST00000117115	predicted gene 12928	pseudogene	chr4	-	ENSMUST00000117115	126476727	126477299
TC0400003714.mm.1	1.31	up	0.0199383	0.300225	NONMMUT049945	NONMMUT049945	NA	ncRNA	chr4	-	NA	133741085	133742297
TC0400003790.mm.1	1.125	up	0.0348453	0.362154	NONMMUT050138	NONMMUT050138	NA	ncRNA	chr4	-	NA	136765883	136766842
TC0400003889.mm.1	1.133	up	0.0222772	0.311657	NONMMUT050355	NONMMUT050355	NA	ncRNA	chr4	-	NA	141655759	141658110
TC0400003913.mm.1	1.223	up	0.0240836	0.319604	NONMMUT050427	NONMMUT050427	NA	ncRNA	chr4	-	NA	143201752	143205684
TC0400003935.mm.1	1.117	up	0.0177348	0.287897	Gm13104	ENSMUST00000119651	predicted gene 13104	pseudogene	chr4	-	ENSMUST00000119651	144041033	144042478
TC0400004002.mm.1	1.206	up	0.0113162	0.244471	NONMMUT050571	NONMMUT050571	NA	ncRNA	chr4	-	NA	147868831	147871655
TC0400004029.mm.1	1.206	up	0.000575533	0.102782	Gm13205	ENSMUST00000123548	predicted gene 13205	antisense	chr4	-	ENSMUST00000123548	148947492	148952834
TC0500000014.mm.1	1.214	up	0.0285122	0.339177	NONMMUT051103	NONMMUT051103	NA	ncRNA	chr5	+	NA	3585114	3586372
TC0500000022.mm.1	1.214	up	0.00815587	0.219063	NONMMUT051129	NONMMUT051129	NA	ncRNA	chr5	+	NA	4073571	4075457
TC0500000041.mm.1	1.133	up	0.0295687	0.342841	Gm8802	ENSMUST00000118633	predicted gene 8802	pseudogene	chr5	+	ENSMUST00000118633	7857108	7857847
TC0500000085.mm.1	1.329	up	0.045141	0.392942	NONMMUT051260	NONMMUT051260	NA	ncRNA	chr5	+	NA	13311895	13313937
TC0500000089.mm.1	1.485	up	0.00905532	0.22305	NONMMUT051264	NONMMUT051264	NA	ncRNA	chr5	+	NA	13604035	13606233
TC0500000113.mm.1	1.32	up	0.0439565	0.389915	NONMMUT051298	NONMMUT051298	NA	ncRNA	chr5	+	NA	15935524	15939944
TC0500000114.mm.1	1.526	up	0.0126575	0.255992	NONMMUT051299	NONMMUT051299	NA	ncRNA	chr5	+	NA	15969942	15971045
TC0500000115.mm.1	1.376	up	0.0251098	0.323844	NONMMUT051301	NONMMUT051301	NA	ncRNA	chr5	+	NA	15995413	15999062
TC0500000146.mm.1	1.266	up	0.0415572	0.382814	NONMMUT051357	NONMMUT051357	NA	ncRNA	chr5	+	NA	19459720	19461401
TC0500000149.mm.1	1.444	up	0.0087876	0.221686	NONMMUT051361	NONMMUT051361	NA	ncRNA	chr5	+	NA	19784526	19787145
TC0500000199.mm.1	1.149	up	0.0352219	0.362927	2700038G22Rik	NR_045040	RIKEN cDNA 2700038G22 gene	ncRNA	chr5	+	NR_045040	23850597	23855033
TC0500000204.mm.1	1.257	up	0.00844446	0.221686	NONMMUT051527	NONMMUT051527	NA	ncRNA	chr5	+	NA	24153294	24155888
TC0500000208.mm.1	1.102	up	0.0379197	0.371748	NONMMUT051532	NONMMUT051532	NA	ncRNA	chr5	+	NA	24245962	24246818
TC0500000257.mm.1	1.141	up	0.0423592	0.385696	NONMMUT051648	NONMMUT051648	NA	ncRNA	chr5	+	NA	27952042	27962625
TC0500000335.mm.1	1.495	up	0.0177002	0.287779	NONMMUT051818	NONMMUT051818	NA	ncRNA	chr5	+	NA	32136916	32139644
TC0500000338.mm.1	1.197	up	0.0019774	0.140987	Gm5864	ENSMUST00000182436	predicted gene 5864	pseudogene	chr5	+	ENSMUST00000182436	32420003	32420972
TC0500000340.mm.1	1.347	up	0.00269031	0.153685	NONMMUT051826	NONMMUT051826	NA	ncRNA	chr5	+	NA	32459828	32462293
TC0500000343.mm.1	1.31	up	0.015834	0.277162	NONMMUT051830	NONMMUT051830	NA	ncRNA	chr5	+	NA	32498755	32501075
TC0500000408.mm.1	1.125	up	0.0493419	0.400343	mmu-mir-7689	ENSMUST00000184943	mmu-mir-7689	ncRNA	chr5	+	ENSMUST00000184943	36301570	36301628
TC0500000480.mm.1	1.197	up	0.0182552	0.291253	NONMMUT052133	NONMMUT052133	NA	ncRNA	chr5	+	NA	44229324	44231165
TC0500000491.mm.1	1.133	up	0.0306749	0.347091	NONMMUT052163	NONMMUT052163	NA	ncRNA	chr5	+	NA	45556680	45558181
TC0500000506.mm.1	1.149	up	0.0346155	0.361594	5730480H06Rik	NR_045500	RIKEN cDNA 5730480H06 gene	ncRNA	chr5	+	NR_045500	48392837	48414294
TC0500000531.mm.1	1.181	up	0.00734498	0.214853	Gm5866	ENSMUST00000177881	predicted gene 5866	pseudogene	chr5	+	ENSMUST00000177881	52582320	52583227
TC0500000544.mm.1	1.189	up	0.0161849	0.279457	KnowTID_00005584	KnowTID_00005584	NA	ncRNA	chr5	+	NA	53918444	53920213
TC0500000561.mm.1	1.376	up	0.0176678	0.287543	NONMMUT052361	NONMMUT052361	NA	ncRNA	chr5	+	NA	57724393	57726963
TC0500000562.mm.1	1.485	up	0.0255074	0.326167	NONMMUT052362	NONMMUT052362	NA	ncRNA	chr5	+	NA	57778873	57781050
TC0500000579.mm.1	1.189	up	0.0317427	0.351279	Cbfa2t2-ps1	ENSMUST00000117165	core-binding factor, runt domain, alpha subunit 2; translocated to, (human), pseudogene 1	pseudogene	chr5	+	ENSMUST00000117165	60231482	60232198
TC0500000604.mm.1	1.231	up	0.0398399	0.377975	NONMMUT052477	NONMMUT052477	NA	ncRNA	chr5	+	NA	64972650	64974948
TC0500000644.mm.1	1.329	up	0.0194025	0.297593	NONMMUT052585	NONMMUT052585	NA	ncRNA	chr5	+	NA	66916008	66918711
TC0500000711.mm.1	1.24	up	0.0152627	0.273172	NONMMUT052793	NONMMUT052793	NA	ncRNA	chr5	+	NA	75610958	75613528
TC0500000754.mm.1	1.133	up	0.0127158	0.256239	NONMMUT052907	NONMMUT052907	NA	ncRNA	chr5	+	NA	81102945	81104342
TC0500000824.mm.1	1.125	up	0.0200498	0.301094	KnowTID_00005627	KnowTID_00005627	NA	ncRNA	chr5	+	NA	89522860	89525000
TC0500000954.mm.1	2.621	up	2.42694e-05	0.0355714	NONMMUT053228	NONMMUT053228	NA	ncRNA	chr5	+	NA	98881663	98884044
TC0500001111.mm.1	1.301	up	0.028285	0.338012	NONMMUT053660	NONMMUT053660	NA	ncRNA	chr5	+	NA	108644821	108645096
TC0500001155.mm.1	1.141	up	0.0471482	0.397712	Gm15989	ENSMUST00000121895	predicted gene 15989	pseudogene	chr5	+	ENSMUST00000121895	110905244	110905741
TC0500001158.mm.1	1.231	up	0.0144344	0.268057	NONMMUT053795	NONMMUT053795	NA	ncRNA	chr5	+	NA	111109402	111111123
TC0500001159.mm.1	1.206	up	0.0340544	0.35972	NONMMUT053796	NONMMUT053796	NA	ncRNA	chr5	+	NA	111136018	111137237
TC0500001212.mm.1	1.157	up	0.0345083	0.361382	Gm17122	ENSMUST00000166047	predicted gene 17122	antisense	chr5	+	ENSMUST00000166047	113842433	113843287
TC0500001246.mm.1	1.189	up	0.00852944	0.221686	NONMMUT054023	NONMMUT054023	NA	ncRNA	chr5	+	NA	115039770	115041084
TC0500001358.mm.1	1.157	up	0.00611332	0.203539	NONMMUT054288	NONMMUT054288	NA	ncRNA	chr5	+	NA	121391620	121393919
TC0500001381.mm.1	1.181	up	0.0404887	0.37975	NONMMUT054341	NONMMUT054341	NA	ncRNA	chr5	+	NA	122165597	122167937
TC0500001398.mm.1	1.149	up	0.0310811	0.349171	NONMMUT054370	NONMMUT054370	NA	ncRNA	chr5	+	NA	122581469	122584853
TC0500001418.mm.1	1.181	up	0.0373629	0.370572	NONMMUT054438	NONMMUT054438	NA	ncRNA	chr5	+	NA	123401072	123401941
TC0500001542.mm.1	1.125	up	0.0260653	0.328022	NONMMUT054744	NONMMUT054744	NA	ncRNA	chr5	+	NA	133234667	133291622
TC0500001558.mm.1	1.474	up	0.0264425	0.329874	AB346669	uc029vpb.1	NA	ncRNA	chr5	+	NA	134559573	134559600
TC0500001712.mm.1	1.141	up	0.00793772	0.216734	NONMMUT055099	NONMMUT055099	NA	ncRNA	chr5	+	NA	142109431	142112593
TC0500001812.mm.1	1.248	up	0.00687236	0.211961	NONMMUT055318	NONMMUT055318	NA	ncRNA	chr5	+	NA	147498734	147500249
TC0500001854.mm.1	1.149	up	0.0425992	0.386164	NONMMUT055430	NONMMUT055430	NA	ncRNA	chr5	+	NA	149690703	149691860
TC0500001861.mm.1	1.24	up	0.0170343	0.284299	NONMMUT055475	NONMMUT055475	NA	ncRNA	chr5	+	NA	150150611	150153627
TC0500001874.mm.1	1.165	up	0.0361586	0.36642	KnowTID_00005758	KnowTID_00005758	NA	ncRNA	chr5	+	NA	150819266	150820133
TC0500001900.mm.1	1.173	up	0.0062343	0.204443	NONMMUT051138	NONMMUT051138	NA	ncRNA	chr5	-	NA	4826340	4828093
TC0500001915.mm.1	1.165	up	0.0182188	0.290953	Gm15459	ENSMUST00000117405	predicted gene 15459	pseudogene	chr5	-	ENSMUST00000117405	5781530	5783620
TC0500002001.mm.1	1.275	up	0.00385195	0.17208	KnowTID_00005787	KnowTID_00005787	NA	ncRNA	chr5	-	NA	19198483	19201605
TC0500002047.mm.1	1.206	up	0.0184731	0.292265	KnowTID_00005794	KnowTID_00005794	NA	ncRNA	chr5	-	NA	23396103	23396883
TC0500002048.mm.1	1.257	up	0.0144234	0.268057	KnowTID_00005795	KnowTID_00005795	NA	ncRNA	chr5	-	NA	23404277	23405073
TC0500002181.mm.1	1.157	up	0.0278676	0.336144	NONMMUT051760	NONMMUT051760	NA	ncRNA	chr5	-	NA	31249374	31251192
TC0500002208.mm.1	1.165	up	0.0300062	0.344735	NONMMUT051846	NONMMUT051846	NA	ncRNA	chr5	-	NA	32808930	32810263
TC0500002303.mm.1	1.197	up	0.0374483	0.370677	NONMMUT052085	NONMMUT052085	NA	ncRNA	chr5	-	NA	41626227	41629117
TC0500002405.mm.1	1.206	up	0.0164114	0.280592	KnowTID_00005846	KnowTID_00005846	NA	ncRNA	chr5	-	NA	52139585	52142573
TC0500002491.mm.1	1.181	up	0.0213473	0.307756	KnowTID_00005865	KnowTID_00005865	NA	ncRNA	chr5	-	NA	65605723	65609380
TC0500002629.mm.1	1.366	up	0.0153976	0.274107	NONMMUT052836	NONMMUT052836	NA	ncRNA	chr5	-	NA	76233119	76233778
TC0500002630.mm.1	1.31	up	0.00162388	0.135019	NONMMUT052837	NONMMUT052837	NA	ncRNA	chr5	-	NA	76285569	76287367
TC0500002631.mm.1	1.223	up	0.0429433	0.387041	NONMMUT052838	NONMMUT052838	NA	ncRNA	chr5	-	NA	76297600	76301775
TC0500002765.mm.1	1.266	up	0.00896716	0.222011	NONMMUT053125	NONMMUT053125	NA	ncRNA	chr5	-	NA	92938637	92942247
TC0500002792.mm.1	1.231	up	0.0105112	0.236695	NONMMUT053172	NONMMUT053172	NA	ncRNA	chr5	-	NA	96148407	96150748
TC0500002807.mm.1	1.248	up	0.0199528	0.300225	NONMMUT053216	NONMMUT053216	NA	ncRNA	chr5	-	NA	97921308	97923982
TC0500002808.mm.1	1.149	up	0.042606	0.386164	NONMMUT053217	NONMMUT053217	NA	ncRNA	chr5	-	NA	97952118	97953526
TC0500002809.mm.1	1.257	up	0.0172178	0.284947	NONMMUT053218	NONMMUT053218	NA	ncRNA	chr5	-	NA	97999384	98000950
TC0500002853.mm.1	1.591	up	0.00511802	0.19158	NONMMUT053346	NONMMUT053346	NA	ncRNA	chr5	-	NA	101443533	101449496
TC0500002860.mm.1	1.31	up	0.00650474	0.207761	NONMMUT053368	NONMMUT053368	NA	ncRNA	chr5	-	NA	102057033	102058069
TC0500003008.mm.1	1.385	up	0.000103573	0.0619501	E130006D01Rik	NR_045832	RIKEN cDNA E130006D01 gene	ncRNA	chr5	-	NR_045832	111734284	111761728
TC0500003123.mm.1	1.102	up	0.0433871	0.388546	NONMMUT054124	NONMMUT054124	NA	ncRNA	chr5	-	NA	117071173	117071930
TC0500003214.mm.1	1.275	up	0.0457736	0.394483	NONMMUT054362	NONMMUT054362	NA	ncRNA	chr5	-	NA	122496159	122498008
TC0500003239.mm.1	1.248	up	0.0298467	0.343988	NONMMUT054451	NONMMUT054451	NA	ncRNA	chr5	-	NA	123682130	123683468
TC0500003336.mm.1	1.197	up	0.0225099	0.312698	NONMMUT054709	NONMMUT054709	NA	ncRNA	chr5	-	NA	131639948	131642807
TC0500003409.mm.1	1.591	up	6.54077e-05	0.0511768	NONMMUT054848	NONMMUT054848	NA	ncRNA	chr5	-	NA	135887905	135889564
TC0500003422.mm.1	1.32	up	0.0246657	0.321448	NONMMUT054873	NONMMUT054873	NA	ncRNA	chr5	-	NA	136529582	136531093
TC0500003424.mm.1	1.31	up	0.0134496	0.261619	NONMMUT054875	NONMMUT054875	NA	ncRNA	chr5	-	NA	136542297	136544056
TC0500003616.mm.1	1.173	up	0.0431636	0.387861	NONMMUT055283	NONMMUT055283	NA	ncRNA	chr5	-	NA	146764196	146765827
TC0500003690.mm.1	1.301	up	0.0136642	0.263142	NONMMUT055509	NONMMUT055509	NA	ncRNA	chr5	-	NA	150652711	150655661
TC0600000048.mm.1	1.338	up	0.00805394	0.218065	NONMMUT055684	NONMMUT055684	NA	ncRNA	chr6	+	NA	7853871	7855742
TC0600000106.mm.1	1.717	up	0.00383392	0.171904	NONMMUT055808	NONMMUT055808	NA	ncRNA	chr6	+	NA	14992563	14995091
TC0600000107.mm.1	1.404	up	0.0193404	0.296862	NONMMUT055809	NONMMUT055809	NA	ncRNA	chr6	+	NA	15027329	15030331
TC0600000108.mm.1	1.357	up	0.0421743	0.385262	NONMMUT055810	NONMMUT055810	NA	ncRNA	chr6	+	NA	15095413	15096836
TC0600000109.mm.1	1.283	up	0.0146811	0.269282	NONMMUT055811	NONMMUT055811	NA	ncRNA	chr6	+	NA	15166141	15166835
TC0600000110.mm.1	1.613	up	0.0073826	0.214874	NONMMUT055814	NONMMUT055814	NA	ncRNA	chr6	+	NA	15344782	15347216
TC0600000111.mm.1	1.548	up	0.00721068	0.213651	NONMMUT055815	NONMMUT055815	NA	ncRNA	chr6	+	NA	15366135	15369427
TC0600000112.mm.1	1.347	up	0.000100418	0.0613256	NONMMUT055816	NONMMUT055816	NA	ncRNA	chr6	+	NA	15384440	15385364
TC0600000119.mm.1	1.11	up	0.0431258	0.387679	KnowTID_00006046	KnowTID_00006046	NA	ncRNA	chr6	+	NA	16550389	16579873
TC0600000219.mm.1	1.32	up	0.0275907	0.334812	NONMMUT056014	NONMMUT056014	NA	ncRNA	chr6	+	NA	28796463	28799713
TC0600000261.mm.1	1.157	up	0.0258128	0.326939	BB283400	NR_038124	expressed sequence BB283400	ncRNA	chr6	+	NR_038124	30176623	30178046
TC0600000314.mm.1	1.248	up	0.0203459	0.302714	NONMMUT056272	NONMMUT056272	NA	ncRNA	chr6	+	NA	33712968	33715186
TC0600000332.mm.1	1.338	up	0.00224481	0.145513	NONMMUT056311	NONMMUT056311	NA	ncRNA	chr6	+	NA	34601449	34602617
TC0600000333.mm.1	1.338	up	0.0478177	0.398638	NONMMUT056312	NONMMUT056312	NA	ncRNA	chr6	+	NA	34635197	34639516
TC0600000335.mm.1	1.32	up	0.0113883	0.245146	NONMMUT056315	NONMMUT056315	NA	ncRNA	chr6	+	NA	34726703	34728426
TC0600000336.mm.1	1.347	up	0.00502403	0.191144	NONMMUT056317	NONMMUT056317	NA	ncRNA	chr6	+	NA	34734104	34735946
TC0600000391.mm.1	1.149	up	0.0431319	0.387682	NONMMUT056512	NONMMUT056512	NA	ncRNA	chr6	+	NA	39162372	39164129
TC0600000529.mm.1	1.444	up	0.0111425	0.242825	NONMMUT056721	NONMMUT056721	NA	ncRNA	chr6	+	NA	47465413	47467934
TC0600000607.mm.1	1.24	up	0.0233003	0.315807	NONMMUT056909	NONMMUT056909	NA	ncRNA	chr6	+	NA	51460314	51461806
TC0600000617.mm.1	1.11	up	0.014929	0.271181	Gm15051	XR_105023	predicted gene 15051	ncRNA	chr6	+	XR_105023	52156902	52162289
TC0600000642.mm.1	1.189	up	0.044863	0.391916	NONMMUT057018	NONMMUT057018	NA	ncRNA	chr6	+	NA	53667770	53669983
TC0600000745.mm.1	1.11	up	0.0424779	0.385927	NONMMUT057234	NONMMUT057234	NA	ncRNA	chr6	+	NA	63649999	63651213
TC0600000766.mm.1	1.357	up	0.0107673	0.238723	KnowTID_00006109	KnowTID_00006109	NA	ncRNA	chr6	+	NA	65709768	65712321
TC0600000776.mm.1	1.24	up	0.0330988	0.356186	NONMMUT057273	NONMMUT057273	NA	ncRNA	chr6	+	NA	66916403	66920713
TC0600001000.mm.1	1.173	up	0.0388954	0.375061	NONMMUT057806	NONMMUT057806	NA	ncRNA	chr6	+	NA	86961641	86963442
TC0600001089.mm.1	1.125	up	0.00307841	0.161139	NONMMUT057984	NONMMUT057984	NA	ncRNA	chr6	+	NA	91525454	91534274
TC0600001112.mm.1	1.464	up	0.00252043	0.151125	NONMMUT058083	NONMMUT058083	NA	ncRNA	chr6	+	NA	94303678	94305259
TC0600001113.mm.1	1.414	up	0.0073457	0.214853	NONMMUT058084	NONMMUT058084	NA	ncRNA	chr6	+	NA	94399118	94400216
TC0600001157.mm.1	1.125	up	0.0226304	0.313048	KnowTID_00006160	KnowTID_00006160	NA	ncRNA	chr6	+	NA	100807451	100810911
TC0600001194.mm.1	1.214	up	0.016726	0.282149	NONMMUT058317	NONMMUT058317	NA	ncRNA	chr6	+	NA	108221225	108223633
TC0600001195.mm.1	1.292	up	0.0133059	0.260911	NONMMUT058318	NONMMUT058318	NA	ncRNA	chr6	+	NA	108290140	108291521
TC0600001199.mm.1	1.206	up	0.0339063	0.359428	Mir7661	NR_106121	microRNA mir-7661	ncRNA	chr6	+	NR_106121	108489743	108489803
TC0600001200.mm.1	1.301	up	0.0482922	0.399263	NONMMUT058320	NONMMUT058320	NA	ncRNA	chr6	+	NA	108501709	108503421
TC0600001230.mm.1	1.424	up	0.0485731	0.399263	NONMMUT058373	NONMMUT058373	NA	ncRNA	chr6	+	NA	112285596	112288836
TC0600001231.mm.1	1.693	up	0.00145732	0.131502	NONMMUT058377	NONMMUT058377	NA	ncRNA	chr6	+	NA	112328879	112329182
TC0600001256.mm.1	1.24	up	0.0288509	0.340248	NONMMUT058437	NONMMUT058437	NA	ncRNA	chr6	+	NA	113611471	113612581
TC0600001284.mm.1	1.173	up	0.0374592	0.370677	NONMMUT058494	NONMMUT058494	NA	ncRNA	chr6	+	NA	115618796	115621682
TC0600001323.mm.1	1.275	up	0.0434792	0.388843	NONMMUT058567	NONMMUT058567	NA	ncRNA	chr6	+	NA	117914386	117916505
TC0600001357.mm.1	1.189	up	0.00433336	0.180323	NONMMUT058676	NONMMUT058676	NA	ncRNA	chr6	+	NA	120882651	120883609
TC0600001572.mm.1	1.395	up	0.00502798	0.191144	KnowTID_00006198	KnowTID_00006198	NA	ncRNA	chr6	+	NA	133113288	133114945
TC0600001581.mm.1	1.32	up	0.0313464	0.34965	NONMMUT059154	NONMMUT059154	NA	ncRNA	chr6	+	NA	134084601	134087464
TC0600001583.mm.1	1.214	up	0.041551	0.382814	NONMMUT059157	NONMMUT059157	NA	ncRNA	chr6	+	NA	134172233	134175644
TC0600001584.mm.1	1.329	up	0.00109801	0.118721	NONMMUT059158	NONMMUT059158	NA	ncRNA	chr6	+	NA	134187546	134191210
TC0600001599.mm.1	1.165	up	0.0196367	0.298974	KnowTID_00006208	KnowTID_00006208	NA	ncRNA	chr6	+	NA	134953826	134955069
TC0600001661.mm.1	1.231	up	0.00823953	0.219752	NONMMUT059313	NONMMUT059313	NA	ncRNA	chr6	+	NA	140764349	140771444
TC0600001737.mm.1	1.558	up	0.0163898	0.280592	NONMMUT059519	NONMMUT059519	NA	ncRNA	chr6	+	NA	146762581	146763814
TC0600001784.mm.1	1.157	up	0.0363866	0.367296	KnowTID_00006233	KnowTID_00006233	NA	ncRNA	chr6	-	NA	3325744	3327855
TC0600001785.mm.1	1.11	up	0.0408409	0.380843	Gm20559	XR_104969	predicted gene, 20559	processed_transcript	chr6	-	XR_104969	3333194	3346102
TC0600001894.mm.1	1.753	up	0.00364775	0.168584	NONMMUT055849	NONMMUT055849	NA	ncRNA	chr6	-	NA	17160852	17161386
TC0600001899.mm.1	1.102	up	0.0347006	0.361945	NONMMUT055868	NONMMUT055868	NA	ncRNA	chr6	-	NA	17747522	17748900
TC0600001910.mm.1	1.157	up	0.00528728	0.194363	NONMMUT055886	NONMMUT055886	NA	ncRNA	chr6	-	NA	18457073	18459511
TC0600001911.mm.1	1.102	up	0.0372541	0.37005	Gm20186	XR_104972	predicted gene, 20186	ncRNA	chr6	-	XR_104972	18842932	18848498
TC0600001961.mm.1	1.24	up	0.0455857	0.393741	KnowTID_00006266	KnowTID_00006266	NA	ncRNA	chr6	-	NA	28211008	28214805
TC0600001963.mm.1	1.275	up	0.0334592	0.357608	NONMMUT056003	NONMMUT056003	NA	ncRNA	chr6	-	NA	28233081	28237013
TC0600002006.mm.1	1.181	up	0.0107123	0.238381	NONMMUT056142	NONMMUT056142	NA	ncRNA	chr6	-	NA	30862150	30863534
TC0600002028.mm.1	1.189	up	0.0381534	0.372055	NONMMUT056251	NONMMUT056251	NA	ncRNA	chr6	-	NA	32835608	32837118
TC0600002061.mm.1	1.24	up	0.0155658	0.274937	NONMMUT056344	NONMMUT056344	NA	ncRNA	chr6	-	NA	35085566	35089561
TC0600002062.mm.1	1.189	up	0.0455042	0.393667	NONMMUT056345	NONMMUT056345	NA	ncRNA	chr6	-	NA	35108196	35109625
TC0600002063.mm.1	1.248	up	0.0127629	0.256794	NONMMUT056346	NONMMUT056346	NA	ncRNA	chr6	-	NA	35116289	35120664
TC0600002065.mm.1	1.223	up	0.0356794	0.364848	NONMMUT056349	NONMMUT056349	NA	ncRNA	chr6	-	NA	35130643	35133183
TC0600002068.mm.1	1.283	up	0.0025717	0.15193	KnowTID_00006275	KnowTID_00006275	NA	ncRNA	chr6	-	NA	35497321	35500830
TC0600002069.mm.1	1.214	up	0.00823783	0.219752	NONMMUT056359	NONMMUT056359	NA	ncRNA	chr6	-	NA	35504829	35507226
TC0600002115.mm.1	1.102	up	0.0234911	0.316522	NONMMUT056508	NONMMUT056508	NA	ncRNA	chr6	-	NA	39125165	39126381
TC0600002120.mm.1	1.275	up	0.0244532	0.320622	KnowTID_00006291	KnowTID_00006291	NA	ncRNA	chr6	-	NA	39328155	39328786
TC0600002179.mm.1	1.414	up	0.000700459	0.105016	NONMMUT056637	NONMMUT056637	NA	ncRNA	chr6	-	NA	42680513	42682176
TC0600002194.mm.1	1.125	up	0.00621856	0.204443	Rbpsuh-rs3	ENSMUST00000114639	recombining binding protein suppressor of hairless (Drosophila), related sequence 3	pseudogene	chr6	-	ENSMUST00000114639	46529351	46530922
TC0600002277.mm.1	1.206	up	0.0148053	0.270075	NONMMUT056942	NONMMUT056942	NA	ncRNA	chr6	-	NA	52166518	52167331
TC0600002311.mm.1	1.157	up	0.0476211	0.398389	Gm15527	XR_105043	predicted gene 15527	processed_transcript	chr6	-	XR_105043	54245732	54279076
TC0600002357.mm.1	1.117	up	0.0351725	0.362927	Vmn1r-ps12	ENSMUST00000176946	vomeronasal 1 receptor, pseudogene 12	pseudogene	chr6	-	ENSMUST00000176946	57872415	57872916
TC0600002367.mm.1	1.173	up	0.0187353	0.293117	KnowTID_00006320	KnowTID_00006320	NA	ncRNA	chr6	-	NA	58137380	58138718
TC0600002488.mm.1	1.141	up	0.0455058	0.393667	NONMMUT057427	NONMMUT057427	NA	ncRNA	chr6	-	NA	72372853	72374705
TC0600002594.mm.1	1.206	up	0.0286316	0.339304	KnowTID_00006355	KnowTID_00006355	NA	ncRNA	chr6	-	NA	84612237	84615139
TC0600002596.mm.1	1.292	up	0.00134266	0.129449	NONMMUT057675	NONMMUT057675	NA	ncRNA	chr6	-	NA	84666486	84669858
TC0600002597.mm.1	1.32	up	0.0200289	0.300917	NONMMUT057676	NONMMUT057676	NA	ncRNA	chr6	-	NA	84696534	84697548
TC0600002598.mm.1	1.24	up	0.0246508	0.321423	NONMMUT057677	NONMMUT057677	NA	ncRNA	chr6	-	NA	84702570	84704502
TC0600002619.mm.1	1.189	up	0.00795108	0.216734	Mir6375	NR_105794	microRNA mir-6375	ncRNA	chr6	-	NR_105794	85790140	85790234
TC0600002650.mm.1	1.189	up	0.0214292	0.307884	NONMMUT057819	NONMMUT057819	NA	ncRNA	chr6	-	NA	87252250	87255608
TC0600002702.mm.1	1.165	up	0.016251	0.279475	Vmn1r-ps27	ENSMUST00000174619	vomeronasal 1 receptor, pseudogene 27	pseudogene	chr6	-	ENSMUST00000174619	89805008	89805992
TC0600002708.mm.1	1.149	up	0.00618837	0.204295	Vmn1r-ps31	ENSMUST00000174112	vomeronasal 1 receptor, pseudogene 31	pseudogene	chr6	-	ENSMUST00000174112	90056409	90056646
TC0600002739.mm.1	1.181	up	0.0465126	0.395736	NONMMUT058007	NONMMUT058007	NA	ncRNA	chr6	-	NA	92165992	92167016
TC0600002764.mm.1	1.231	up	0.0245357	0.320622	NONMMUT058069	NONMMUT058069	NA	ncRNA	chr6	-	NA	93705547	93708003
TC0600002790.mm.1	1.357	up	0.0431572	0.387856	KnowTID_00006397	KnowTID_00006397	NA	ncRNA	chr6	-	NA	96035432	96036591
TC0600002809.mm.1	1.189	up	0.013578	0.262702	KnowTID_00006399	KnowTID_00006399	NA	ncRNA	chr6	-	NA	97784972	97785597
TC0600002818.mm.1	1.257	up	0.00789128	0.216734	NONMMUT058172	NONMMUT058172	NA	ncRNA	chr6	-	NA	98992681	98997596
TC0600002829.mm.1	1.32	up	0.0015094	0.132531	NONMMUT058189	NONMMUT058189	NA	ncRNA	chr6	-	NA	99274013	99276293
TC0600002830.mm.1	1.24	up	0.0360245	0.365969	NONMMUT058192	NONMMUT058192	NA	ncRNA	chr6	-	NA	99335736	99339124
TC0600002840.mm.1	1.197	up	0.00587948	0.200926	NONMMUT058208	NONMMUT058208	NA	ncRNA	chr6	-	NA	99621880	99624296
TC0600002885.mm.1	1.102	up	0.0121205	0.251868	Gm16433	ENSMUST00000062429	predicted gene 16433	pseudogene	chr6	-	ENSMUST00000062429	108563445	108565693
TC0600002898.mm.1	1.206	up	0.0127571	0.256761	5031434C07Rik	NR_045986	RIKEN cDNA 5031434C07 gene	antisense	chr6	-	NR_045986	112285857	112290319
TC0600002899.mm.1	1.197	up	0.0323765	0.353643	NONMMUT058376	NONMMUT058376	NA	ncRNA	chr6	-	NA	112293231	112295753
TC0600002969.mm.1	1.275	up	0.0211083	0.305916	NONMMUT058512	NONMMUT058512	NA	ncRNA	chr6	-	NA	116166932	116169033
TC0600003004.mm.1	1.434	up	0.034961	0.362154	KnowTID_00006422	KnowTID_00006422	NA	ncRNA	chr6	-	NA	118587240	118592294
TC0600003008.mm.1	1.329	up	0.000759748	0.107532	NONMMUT058597	NONMMUT058597	NA	ncRNA	chr6	-	NA	118901445	118904171
TC0600003009.mm.1	1.292	up	0.00606176	0.20347	NONMMUT058598	NONMMUT058598	NA	ncRNA	chr6	-	NA	118907681	118911452
TC0600003011.mm.1	1.464	up	0.00067793	0.104447	NONMMUT058601	NONMMUT058601	NA	ncRNA	chr6	-	NA	119029383	119030616
TC0600003026.mm.1	1.248	up	0.015589	0.274937	NONMMUT058622	NONMMUT058622	NA	ncRNA	chr6	-	NA	119793441	119794307
TC0600003034.mm.1	1.292	up	0.00881552	0.221686	NONMMUT058642	NONMMUT058642	NA	ncRNA	chr6	-	NA	120013219	120015705
TC0600003057.mm.1	1.173	up	0.0454479	0.393667	KnowTID_00006426	KnowTID_00006426	NA	ncRNA	chr6	-	NA	121272047	121272715
TC0600003154.mm.1	1.165	up	0.0438518	0.389604	NONMMUT058905	NONMMUT058905	NA	ncRNA	chr6	-	NA	126098741	126099257
TC0600003173.mm.1	1.133	up	0.0320892	0.3527	NONMMUT058943	NONMMUT058943	NA	ncRNA	chr6	-	NA	127457452	127458635
TC0600003361.mm.1	1.165	up	0.0307553	0.347524	NONMMUT059317	NONMMUT059317	NA	ncRNA	chr6	-	NA	141246920	141250009
TC0700000025.mm.1	1.275	up	0.0018492	0.13923	NONMMUT059749	NONMMUT059749	NA	ncRNA	chr7	+	NA	4149327	4150395
TC0700000117.mm.1	1.125	up	0.0029982	0.159862	NONMMUT059927	NONMMUT059927	NA	ncRNA	chr7	+	NA	11478208	11479567
TC0700000148.mm.1	1.24	up	0.00385208	0.17208	NONMMUT059966	NONMMUT059966	NA	ncRNA	chr7	+	NA	12838157	12840909
TC0700000180.mm.1	1.266	up	0.00219246	0.144993	Gm20664	ENSMUST00000177223	predicted gene 20664	pseudogene	chr7	+	ENSMUST00000177223	14778015	14778290
TC0700000497.mm.1	1.24	up	0.00162072	0.135019	NONMMUT060449	NONMMUT060449	NA	ncRNA	chr7	+	NA	28376569	28392363
TC0700000499.mm.1	1.223	up	0.0462341	0.395171	NONMMUT060455	NONMMUT060455	NA	ncRNA	chr7	+	NA	28397605	28398267
TC0700000549.mm.1	1.206	up	0.00638245	0.206819	KnowTID_00006521	KnowTID_00006521	NA	ncRNA	chr7	+	NA	30139914	30140747
TC0700000679.mm.1	1.292	up	0.0164705	0.280592	NONMMUT060798	NONMMUT060798	NA	ncRNA	chr7	+	NA	36710174	36711333
TC0700000681.mm.1	1.366	up	0.000775319	0.107912	NONMMUT060800	NONMMUT060800	NA	ncRNA	chr7	+	NA	36728183	36729581
TC0700000704.mm.1	1.133	up	0.0227485	0.313256	NONMMUT060865	NONMMUT060865	NA	ncRNA	chr7	+	NA	39496303	39500301
TC0700000706.mm.1	1.11	up	0.0460505	0.395123	KnowTID_00006529	KnowTID_00006529	NA	ncRNA	chr7	+	NA	39551582	39580814
TC0700000833.mm.1	1.173	up	0.0161507	0.279168	Mir7055	NR_106022	microRNA mir-7055	ncRNA	chr7	+	NR_106022	45173303	45173361
TC0700000890.mm.1	1.165	up	0.00083731	0.110309	Mrgprb13	XM_884524	MAS-related GPR, member B13	pseudogene	chr7	+	XM_884524	48311304	48312323
TC0700001010.mm.1	1.257	up	0.0213571	0.307763	NONMMUT061964	NONMMUT061964	NA	ncRNA	chr7	+	NA	68051058	68054086
TC0700001016.mm.1	1.157	up	0.0336957	0.358499	NONMMUT061991	NONMMUT061991	NA	ncRNA	chr7	+	NA	68332989	68335529
TC0700001036.mm.1	1.173	up	0.00658349	0.209663	KnowTID_00006558	KnowTID_00006558	NA	ncRNA	chr7	+	NA	70551723	70554388
TC0700001077.mm.1	1.11	up	0.0228298	0.313701	KnowTID_00006570	KnowTID_00006570	NA	ncRNA	chr7	+	NA	74557987	74559873
TC0700001090.mm.1	1.173	up	0.049558	0.400902	NONMMUT062249	NONMMUT062249	NA	ncRNA	chr7	+	NA	75560614	75563794
TC0700001358.mm.1	1.223	up	0.0290447	0.340736	NONMMUT062830	NONMMUT062830	NA	ncRNA	chr7	+	NA	97643857	97647202
TC0700001405.mm.1	1.117	up	0.0475893	0.398389	NONMMUT062935	NONMMUT062935	NA	ncRNA	chr7	+	NA	100330694	100341843
TC0700001414.mm.1	1.223	up	0.0295563	0.342841	NONMMUT062948	NONMMUT062948	NA	ncRNA	chr7	+	NA	100618773	100621257
TC0700001421.mm.1	1.181	up	0.047759	0.398559	NONMMUT062964	NONMMUT062964	NA	ncRNA	chr7	+	NA	101092856	101096139
TC0700001454.mm.1	1.125	up	0.0294018	0.342277	NONMMUT063038	NONMMUT063038	NA	ncRNA	chr7	+	NA	102360973	102363485
TC0700001650.mm.1	1.206	up	0.0498441	0.400982	NONMMUT063260	NONMMUT063260	NA	ncRNA	chr7	+	NA	112562136	112565913
TC0700001661.mm.1	1.444	up	0.00102469	0.117335	NONMMUT063285	NONMMUT063285	NA	ncRNA	chr7	+	NA	113219370	113220523
TC0700001663.mm.1	1.292	up	0.00541043	0.195616	NONMMUT063288	NONMMUT063288	NA	ncRNA	chr7	+	NA	113295930	113296364
TC0700001682.mm.1	1.149	up	0.0485566	0.399263	NONMMUT063353	NONMMUT063353	NA	ncRNA	chr7	+	NA	116334255	116338633
TC0700001761.mm.1	1.165	up	0.0125127	0.25459	NONMMUT063520	NONMMUT063520	NA	ncRNA	chr7	+	NA	122463438	122466160
TC0700001770.mm.1	1.197	up	0.0433681	0.388546	NONMMUT063543	NONMMUT063543	NA	ncRNA	chr7	+	NA	123132189	123135692
TC0700001921.mm.1	1.189	up	0.0299195	0.344092	NONMMUT063927	NONMMUT063927	NA	ncRNA	chr7	+	NA	131396258	131398535
TC0700001923.mm.1	1.283	up	0.0391924	0.376569	NONMMUT063929	NONMMUT063929	NA	ncRNA	chr7	+	NA	131420684	131421566
TC0700001924.mm.1	1.283	up	0.0345573	0.361382	NONMMUT063930	NONMMUT063930	NA	ncRNA	chr7	+	NA	131426274	131428141
TC0700001967.mm.1	1.173	up	0.0182083	0.29095	NONMMUT064039	NONMMUT064039	NA	ncRNA	chr7	+	NA	135900310	135906443
TC0700002258.mm.1	1.197	up	0.0368707	0.368822	Gm7696	ENSMUST00000174727	predicted gene 7696	pseudogene	chr7	-	ENSMUST00000174727	8351413	8357905
TC0700002592.mm.1	1.257	up	0.0324073	0.353649	NONMMUT060220	NONMMUT060220	NA	ncRNA	chr7	-	NA	24225342	24227129
TC0700002709.mm.1	1.181	up	0.0380036	0.371948	NONMMUT060482	NONMMUT060482	NA	ncRNA	chr7	-	NA	28920951	28926021
TC0700002823.mm.1	1.125	up	0.0307095	0.34724	NONMMUT060675	NONMMUT060675	NA	ncRNA	chr7	-	NA	34052426	34054021
TC0700002833.mm.1	1.197	up	0.0141308	0.266616	NONMMUT060689	NONMMUT060689	NA	ncRNA	chr7	-	NA	34364162	34365331
TC0700002963.mm.1	1.24	up	0.018693	0.292969	NONMMUT061039	NONMMUT061039	NA	ncRNA	chr7	-	NA	44482028	44484782
TC0700003037.mm.1	1.24	up	0.00298877	0.159862	NONMMUT061243	NONMMUT061243	NA	ncRNA	chr7	-	NA	46682838	46685398
TC0700003078.mm.1	1.275	up	0.0343643	0.360891	NONMMUT061304	NONMMUT061304	NA	ncRNA	chr7	-	NA	49606690	49610050
TC0700003084.mm.1	1.141	up	0.0475991	0.398389	KnowTID_00006758	KnowTID_00006758	NA	ncRNA	chr7	-	NA	51850304	51852818
TC0700003536.mm.1	1.173	up	0.00214309	0.142946	Gm5597	ENSMUST00000182353	predicted gene 5597	pseudogene	chr7	-	ENSMUST00000182353	76244746	76245938
TC0700003543.mm.1	1.301	up	0.04942	0.400386	NONMMUT062290	NONMMUT062290	NA	ncRNA	chr7	-	NA	78466883	78470684
TC0700003549.mm.1	1.292	up	0.00144951	0.131502	KnowTID_00006845	KnowTID_00006845	NA	ncRNA	chr7	-	NA	78922254	78954057
TC0700003562.mm.1	1.197	up	0.0490767	0.400067	NONMMUT062352	NONMMUT062352	NA	ncRNA	chr7	-	NA	79547238	79550257
TC0700003624.mm.1	1.31	up	0.0112591	0.24392	NONMMUT062484	NONMMUT062484	NA	ncRNA	chr7	-	NA	81930388	81932285
TC0700003651.mm.1	1.189	up	0.00482565	0.188443	KnowTID_00006856	KnowTID_00006856	NA	ncRNA	chr7	-	NA	84208183	84210514
TC0700003739.mm.1	1.189	up	0.0374653	0.370677	NONMMUT062730	NONMMUT062730	NA	ncRNA	chr7	-	NA	92640114	92642668
TC0700003742.mm.1	1.157	up	0.0169096	0.283971	4632427E13Rik	NR_015510	RIKEN cDNA 4632427E13 gene	antisense	chr7	-	NR_015510	92734166	92741468
TC0700003774.mm.1	1.181	up	0.00728907	0.214472	KnowTID_00006869	KnowTID_00006869	NA	ncRNA	chr7	-	NA	98206389	98210377
TC0700003830.mm.1	1.376	up	5.38852e-05	0.0497276	NONMMUT062963	NONMMUT062963	NA	ncRNA	chr7	-	NA	100975811	100979237
TC0700003833.mm.1	1.231	up	0.0101276	0.233457	NONMMUT062978	NONMMUT062978	NA	ncRNA	chr7	-	NA	101285355	101288622
TC0700003855.mm.1	1.206	up	0.0161477	0.279168	NONMMUT063028	NONMMUT063028	NA	ncRNA	chr7	-	NA	102171110	102172429
TC0700003935.mm.1	1.165	up	0.0326335	0.354488	Gm15135	ENSMUST00000149813	predicted gene 15135	antisense	chr7	-	ENSMUST00000149813	104261465	104262174
TC0700004106.mm.1	1.266	up	0.0184301	0.292015	NONMMUT063211	NONMMUT063211	NA	ncRNA	chr7	-	NA	110890572	110892395
TC0700004136.mm.1	1.173	up	0.0242461	0.320466	NONMMUT063312	NONMMUT063312	NA	ncRNA	chr7	-	NA	114303457	114306229
TC0700004266.mm.1	1.125	up	0.0482294	0.399263	NONMMUT063613	NONMMUT063613	NA	ncRNA	chr7	-	NA	126164033	126168403
TC0700004343.mm.1	1.173	up	0.00920585	0.223804	NONMMUT063766	NONMMUT063766	NA	ncRNA	chr7	-	NA	127863047	127865065
TC0700004386.mm.1	1.173	up	0.049593	0.400902	NONMMUT063891	NONMMUT063891	NA	ncRNA	chr7	-	NA	130456012	130457673
TC0700004396.mm.1	1.257	up	0.0014768	0.131502	NONMMUT063916	NONMMUT063916	NA	ncRNA	chr7	-	NA	131338184	131341062
TC0700004398.mm.1	1.197	up	0.0287451	0.340098	NONMMUT063917	NONMMUT063917	NA	ncRNA	chr7	-	NA	131351674	131355742
TC0700004410.mm.1	1.404	up	0.00566882	0.198892	NONMMUT063950	NONMMUT063950	NA	ncRNA	chr7	-	NA	132574779	132575751
TC0700004627.mm.1	1.173	up	0.0334966	0.357608	B130055M24Rik	ENSMUST00000144796	RIKEN cDNA B130055M24 gene	processed_transcript	chr7	+	ENSMUST00000144796	127448383	127463124
TC0800000134.mm.1	1.149	up	0.036335	0.367169	NONMMUT064681	NONMMUT064681	NA	ncRNA	chr8	+	NA	13871750	13872677
TC0800000290.mm.1	1.231	up	0.0204552	0.303042	NONMMUT064917	NONMMUT064917	NA	ncRNA	chr8	+	NA	22895324	22900489
TC0800000373.mm.1	1.591	up	0.000385253	0.0934181	NONMMUT065108	NONMMUT065108	NA	ncRNA	chr8	+	NA	31262911	31263789
TC0800000437.mm.1	1.173	up	0.0166963	0.28192	NONMMUT065258	NONMMUT065258	NA	ncRNA	chr8	+	NA	35810284	35814947
TC0800000467.mm.1	1.189	up	0.0376415	0.371214	KnowTID_00007016	KnowTID_00007016	NA	ncRNA	chr8	+	NA	39171656	39174192
TC0800000473.mm.1	1.141	up	0.0471276	0.397707	NONMMUT065360	NONMMUT065360	NA	ncRNA	chr8	+	NA	40360988	40364144
TC0800000491.mm.1	1.292	up	0.00915365	0.223624	NONMMUT065397	NONMMUT065397	NA	ncRNA	chr8	+	NA	41291138	41292882
TC0800000494.mm.1	1.102	up	0.0416232	0.38294	NONMMUT065407	NONMMUT065407	NA	ncRNA	chr8	+	NA	41397938	41399087
TC0800000508.mm.1	1.414	up	0.014037	0.26589	NONMMUT065427	NONMMUT065427	NA	ncRNA	chr8	+	NA	44935207	44936362
TC0800000522.mm.1	1.516	up	0.000734794	0.107147	NONMMUT065461	NONMMUT065461	NA	ncRNA	chr8	+	NA	45920872	45922424
TC0800000546.mm.1	1.11	up	0.0218224	0.309544	NONMMUT065515	NONMMUT065515	NA	ncRNA	chr8	+	NA	47220783	47221529
TC0800000703.mm.1	1.189	up	0.0176559	0.287543	Gm15654	ENSMUST00000152660	predicted gene 15654	pseudogene	chr8	+	ENSMUST00000152660	68620138	68620437
TC0800000815.mm.1	1.141	up	0.0316113	0.350831	NONMMUT066110	NONMMUT066110	NA	ncRNA	chr8	+	NA	72135850	72137320
TC0800000819.mm.1	1.181	up	0.0180135	0.289992	KnowTID_00007069	KnowTID_00007069	NA	ncRNA	chr8	+	NA	72225103	72237483
TC0800000856.mm.1	1.495	up	0.00522563	0.193349	NONMMUT066193	NONMMUT066193	NA	ncRNA	chr8	+	NA	76916227	76919353
TC0800000857.mm.1	1.548	up	0.0186393	0.292932	NONMMUT066194	NONMMUT066194	NA	ncRNA	chr8	+	NA	76922076	76925438
TC0800000858.mm.1	1.569	up	0.00592928	0.201773	NONMMUT066195	NONMMUT066195	NA	ncRNA	chr8	+	NA	76952219	76954020
TC0800000887.mm.1	1.266	up	0.0185354	0.292774	NONMMUT066271	NONMMUT066271	NA	ncRNA	chr8	+	NA	79778830	79779632
TC0800000917.mm.1	1.189	up	0.018374	0.29184	NONMMUT066328	NONMMUT066328	NA	ncRNA	chr8	+	NA	83171852	83174853
TC0800001024.mm.1	1.283	up	0.00258435	0.15193	NONMMUT066554	NONMMUT066554	NA	ncRNA	chr8	+	NA	88127060	88127880
TC0800001051.mm.1	1.141	up	0.0488901	0.399796	NONMMUT066645	NONMMUT066645	NA	ncRNA	chr8	+	NA	90876581	90878476
TC0800001060.mm.1	1.173	up	0.0126279	0.255878	NONMMUT066664	NONMMUT066664	NA	ncRNA	chr8	+	NA	91365669	91367266
TC0800001062.mm.1	1.24	up	0.000972016	0.11643	NONMMUT066668	NONMMUT066668	NA	ncRNA	chr8	+	NA	91493019	91495595
TC0800001261.mm.1	1.165	up	0.00795494	0.216734	NONMMUT067035	NONMMUT067035	NA	ncRNA	chr8	+	NA	107014839	107019713
TC0800001272.mm.1	1.214	up	0.0386009	0.373935	NONMMUT067055	NONMMUT067055	NA	ncRNA	chr8	+	NA	107335641	107336471
TC0800001277.mm.1	1.266	up	0.00414481	0.177061	NONMMUT067065	NONMMUT067065	NA	ncRNA	chr8	+	NA	107459428	107462102
TC0800001283.mm.1	1.149	up	0.00199283	0.140987	NONMMUT067075	NONMMUT067075	NA	ncRNA	chr8	+	NA	108032561	108034743
TC0800001288.mm.1	1.434	up	0.0011866	0.121906	KnowTID_00007126	KnowTID_00007126	NA	ncRNA	chr8	+	NA	108681895	108682648
TC0800001342.mm.1	1.189	up	0.0458967	0.394712	NONMMUT067246	NONMMUT067246	NA	ncRNA	chr8	+	NA	111942675	111944977
TC0800001415.mm.1	1.117	up	0.0318783	0.352025	NONMMUT067392	NONMMUT067392	NA	ncRNA	chr8	+	NA	118710561	118718818
TC0800001434.mm.1	1.248	up	0.0255621	0.326296	A130014A01Rik	ENSMUST00000183021	RIKEN cDNA A130014A01 gene	ncRNA	chr8	+	ENSMUST00000183021	120101582	120103904
TC0800001459.mm.1	1.214	up	0.0436884	0.389544	NONMMUT067463	NONMMUT067463	NA	ncRNA	chr8	+	NA	121185270	121188152
TC0800001486.mm.1	1.173	up	0.0325278	0.353911	NONMMUT067517	NONMMUT067517	NA	ncRNA	chr8	+	NA	122392850	122396513
TC0800001636.mm.1	1.11	up	0.0153186	0.273684	NONMMUT064453	NONMMUT064453	NA	ncRNA	chr8	-	NA	4404323	4405088
TC0800001656.mm.1	1.283	up	0.0405114	0.37975	NONMMUT064497	NONMMUT064497	NA	ncRNA	chr8	-	NA	8637966	8639205
TC0800001765.mm.1	1.102	up	0.0490442	0.400044	Gm15678	ENSMUST00000117573	predicted gene 15678	pseudogene	chr8	-	ENSMUST00000117573	15100329	15101350
TC0800001924.mm.1	1.181	up	0.0070972	0.213453	NONMMUT065008	NONMMUT065008	NA	ncRNA	chr8	-	NA	25942471	25944187
TC0800001930.mm.1	1.173	up	0.0473541	0.397899	NONMMUT065015	NONMMUT065015	NA	ncRNA	chr8	-	NA	26062515	26066052
TC0800002078.mm.1	1.454	up	0.011905	0.249431	NONMMUT065299	NONMMUT065299	NA	ncRNA	chr8	-	NA	36788203	36790231
TC0800002079.mm.1	1.424	up	0.0322793	0.353246	NONMMUT065300	NONMMUT065300	NA	ncRNA	chr8	-	NA	36823199	36824804
TC0800002195.mm.1	1.385	up	0.00355961	0.166983	NONMMUT065575	NONMMUT065575	NA	ncRNA	chr8	-	NA	48544061	48546929
TC0800002245.mm.1	1.125	up	0.0238162	0.318198	NONMMUT065679	NONMMUT065679	NA	ncRNA	chr8	-	NA	56579040	56595058
TC0800002260.mm.1	1.157	up	0.0387984	0.374644	NONMMUT065713	NONMMUT065713	NA	ncRNA	chr8	-	NA	57626083	57627487
TC0800002340.mm.1	1.275	up	0.0462215	0.395171	NONMMUT065857	NONMMUT065857	NA	ncRNA	chr8	-	NA	67806030	67808378
TC0800002342.mm.1	1.526	up	0.00305394	0.160766	NONMMUT065859	NONMMUT065859	NA	ncRNA	chr8	-	NA	67870431	67871996
TC0800002343.mm.1	1.434	up	0.000695528	0.105016	NONMMUT065861	NONMMUT065861	NA	ncRNA	chr8	-	NA	67916078	67920501
TC0800002345.mm.1	1.266	up	0.0103996	0.236278	NONMMUT065867	NONMMUT065867	NA	ncRNA	chr8	-	NA	68035847	68040286
TC0800002366.mm.1	1.11	up	0.0272657	0.33321	KnowTID_00007295	KnowTID_00007295	NA	ncRNA	chr8	-	NA	69572187	69585095
TC0800002442.mm.1	1.141	up	0.0254123	0.325266	KnowTID_00007303	KnowTID_00007303	NA	ncRNA	chr8	-	NA	71752026	71781322
TC0800002459.mm.1	1.133	up	0.0480769	0.399064	NONMMUT066127	NONMMUT066127	NA	ncRNA	chr8	-	NA	72350053	72351004
TC0800002472.mm.1	1.292	up	0.0434645	0.388843	NONMMUT066156	NONMMUT066156	NA	ncRNA	chr8	-	NA	72898635	72900428
TC0800002519.mm.1	1.248	up	0.00654163	0.208838	NONMMUT066260	NONMMUT066260	NA	ncRNA	chr8	-	NA	79358157	79360249
TC0800002662.mm.1	1.157	up	0.00352901	0.166194	KnowTID_00007321	KnowTID_00007321	NA	ncRNA	chr8	-	NA	88860968	88863074
TC0800002763.mm.1	1.141	up	0.00303426	0.160629	Gm5913	ENSMUST00000119397	predicted gene 5913	pseudogene	chr8	-	ENSMUST00000119397	97427712	97429110
TC0800002784.mm.1	1.385	up	0.00877976	0.221686	NONMMUT066897	NONMMUT066897	NA	ncRNA	chr8	-	NA	102654191	102658188
TC0800002785.mm.1	1.301	up	0.0144375	0.268057	NONMMUT066899	NONMMUT066899	NA	ncRNA	chr8	-	NA	102706049	102706790
TC0800002902.mm.1	1.11	up	0.0405708	0.379882	NONMMUT067125	NONMMUT067125	NA	ncRNA	chr8	-	NA	109467865	109493938
TC0800002944.mm.1	1.266	up	0.0222605	0.311657	NONMMUT067217	NONMMUT067217	NA	ncRNA	chr8	-	NA	111237973	111239619
TC0800003064.mm.1	1.197	up	0.0029893	0.159862	Gm17709	ENSMUST00000168516	predicted gene, 17709	pseudogene	chr8	-	ENSMUST00000168516	121972727	121973822
TC0800003181.mm.1	1.141	up	0.0247605	0.321985	NONMMUT067719	NONMMUT067719	NA	ncRNA	chr8	-	NA	125133080	125136409
TC0800003215.mm.1	1.165	up	0.0452506	0.393221	NONMMUT067838	NONMMUT067838	NA	ncRNA	chr8	-	NA	129175567	129178776
TC0900000037.mm.1	1.385	up	0.0292968	0.342156	NONMMUT067930	NONMMUT067930	NA	ncRNA	chr9	+	NA	6344741	6347109
TC0900000089.mm.1	1.214	up	0.0190125	0.294917	NONMMUT068100	NONMMUT068100	NA	ncRNA	chr9	+	NA	13606480	13610635
TC0900000093.mm.1	1.231	up	0.0300661	0.344936	NONMMUT068104	NONMMUT068104	NA	ncRNA	chr9	+	NA	13672935	13674071
TC0900000192.mm.1	1.404	up	0.00440316	0.180937	NONMMUT068293	NONMMUT068293	NA	ncRNA	chr9	+	NA	21275069	21277764
TC0900000195.mm.1	1.231	up	0.00357519	0.167525	NONMMUT068304	NONMMUT068304	NA	ncRNA	chr9	+	NA	21390100	21391255
TC0900000220.mm.1	1.157	up	0.0282144	0.337549	NONMMUT068346	NONMMUT068346	NA	ncRNA	chr9	+	NA	22332137	22333866
TC0900000246.mm.1	1.181	up	0.0214948	0.307931	KnowTID_00007434	KnowTID_00007434	NA	ncRNA	chr9	+	NA	25312087	25314783
TC0900000260.mm.1	1.366	up	0.0142027	0.266616	AI414108	NR_027907	expressed sequence AI414108	ncRNA	chr9	+	NR_027907	27335727	27357546
TC0900000301.mm.1	1.157	up	0.0281781	0.33736	KnowTID_00007443	KnowTID_00007443	NA	ncRNA	chr9	+	NA	32971037	32972384
TC0900000331.mm.1	1.231	up	0.0027415	0.154993	NONMMUT068577	NONMMUT068577	NA	ncRNA	chr9	+	NA	35218539	35220354
TC0900000367.mm.1	1.206	up	0.00672158	0.210724	NONMMUT068643	NONMMUT068643	NA	ncRNA	chr9	+	NA	37497769	37499912
TC0900000469.mm.1	1.32	up	0.00329437	0.163726	2610203C20Rik	NR_015483	RIKEN cDNA 2610203C20 gene	processed_transcript	chr9	+	NR_015483	41474937	41617772
TC0900000474.mm.1	1.424	up	0.000637488	0.104333	NONMMUT068733	NONMMUT068733	NA	ncRNA	chr9	+	NA	41584674	41586194
TC0900000552.mm.1	1.275	up	0.0227344	0.313256	NONMMUT068941	NONMMUT068941	NA	ncRNA	chr9	+	NA	46028235	46033470
TC0900000595.mm.1	1.414	up	0.00536122	0.195616	NONMMUT069036	NONMMUT069036	NA	ncRNA	chr9	+	NA	49681350	49685586
TC0900000610.mm.1	1.301	up	0.000249604	0.0850051	KnowTID_00007481	KnowTID_00007481	NA	ncRNA	chr9	+	NA	50848286	50849737
TC0900000622.mm.1	1.454	up	2.36212e-05	0.0354082	NONMMUT069098	NONMMUT069098	NA	ncRNA	chr9	+	NA	51803960	51806994
TC0900000623.mm.1	1.357	up	0.00330896	0.163726	AB344719	uc029wyu.1	NA	ncRNA	chr9	+	NA	51840025	51840068
TC0900000627.mm.1	1.223	up	0.0123798	0.253826	NONMMUT069117	NONMMUT069117	NA	ncRNA	chr9	+	NA	52088858	52091533
TC0900000703.mm.1	1.133	up	0.00377797	0.170321	NONMMUT069288	NONMMUT069288	NA	ncRNA	chr9	+	NA	57485449	57489858
TC0900000710.mm.1	1.133	up	0.0225863	0.312831	NONMMUT069295	NONMMUT069295	NA	ncRNA	chr9	+	NA	57584845	57586110
TC0900000790.mm.1	1.165	up	0.00681551	0.211855	KnowTID_00007507	KnowTID_00007507	NA	ncRNA	chr9	+	NA	62640579	62641719
TC0900000827.mm.1	1.173	up	0.04982	0.400982	NONMMUT069590	NONMMUT069590	NA	ncRNA	chr9	+	NA	65069652	65071394
TC0900000866.mm.1	1.223	up	0.0129742	0.258763	NONMMUT069657	NONMMUT069657	NA	ncRNA	chr9	+	NA	66262155	66263757
TC0900000914.mm.1	1.625	up	0.00065759	0.104444	NONMMUT069818	NONMMUT069818	NA	ncRNA	chr9	+	NA	69293771	69296950
TC0900000915.mm.1	1.283	up	0.00373241	0.169529	NONMMUT069819	NONMMUT069819	NA	ncRNA	chr9	+	NA	69303482	69304956
TC0900000930.mm.1	1.189	up	0.033945	0.359428	NONMMUT069859	NONMMUT069859	NA	ncRNA	chr9	+	NA	70270135	70272156
TC0900000932.mm.1	1.338	up	0.00727435	0.214472	NONMMUT069862	NONMMUT069862	NA	ncRNA	chr9	+	NA	70336044	70337671
TC0900000946.mm.1	1.133	up	0.0124462	0.254306	Gm3436	ENSMUST00000179930	predicted pseudogene 3436	pseudogene	chr9	+	ENSMUST00000179930	70852576	70853418
TC0900000960.mm.1	1.338	up	0.000383302	0.0934181	NONMMUT069941	NONMMUT069941	NA	ncRNA	chr9	+	NA	72275323	72291812
TC0900000962.mm.1	1.181	up	0.0475735	0.398354	NONMMUT069943	NONMMUT069943	NA	ncRNA	chr9	+	NA	72315131	72317137
TC0900000973.mm.1	1.149	up	0.0308074	0.347695	NONMMUT069959	NONMMUT069959	NA	ncRNA	chr9	+	NA	72594923	72597007
TC0900000998.mm.1	1.125	up	0.00599926	0.203021	NONMMUT070019	NONMMUT070019	NA	ncRNA	chr9	+	NA	74115327	74115672
TC0900001201.mm.1	1.223	up	0.0115438	0.246787	NONMMUT070502	NONMMUT070502	NA	ncRNA	chr9	+	NA	95699427	95701155
TC0900001206.mm.1	1.102	up	0.0327497	0.354628	NONMMUT070521	NONMMUT070521	NA	ncRNA	chr9	+	NA	96053560	96057622
TC0900001216.mm.1	1.149	up	0.0172242	0.284947	NONMMUT070554	NONMMUT070554	NA	ncRNA	chr9	+	NA	96705828	96711449
TC0900001270.mm.1	1.292	up	0.00948124	0.226655	NONMMUT070695	NONMMUT070695	NA	ncRNA	chr9	+	NA	101092966	101094578
TC0900001292.mm.1	1.149	up	0.00933098	0.225186	4930533D04Rik	uc009rfv.1	RIKEN cDNA 4930533D04 gene	ncRNA	chr9	+	uc009rfv.1	102692885	102693834
TC0900001389.mm.1	1.206	up	0.0423331	0.385696	NONMMUT070942	NONMMUT070942	NA	ncRNA	chr9	+	NA	108010976	108338234
TC0900001401.mm.1	1.283	up	0.0054905	0.195747	NONMMUT070963	NONMMUT070963	NA	ncRNA	chr9	+	NA	108328055	108329499
TC0900001413.mm.1	1.214	up	0.0125064	0.254589	NONMMUT070979	NONMMUT070979	NA	ncRNA	chr9	+	NA	108550613	108551473
TC0900001420.mm.1	1.24	up	0.0156321	0.275363	NONMMUT070988	NONMMUT070988	NA	ncRNA	chr9	+	NA	108724120	108727056
TC0900001526.mm.1	1.214	up	0.00452062	0.183267	NONMMUT071224	NONMMUT071224	NA	ncRNA	chr9	+	NA	115143564	115146907
TC0900001581.mm.1	1.189	up	0.0411991	0.381593	KnowTID_00007604	KnowTID_00007604	NA	ncRNA	chr9	+	NA	119440022	119442137
TC0900001667.mm.1	1.275	up	0.00712517	0.213579	NONMMUT071530	NONMMUT071530	NA	ncRNA	chr9	+	NA	123530188	123532979
TC0900001691.mm.1	1.206	up	0.023371	0.315986	KnowTID_00007616	KnowTID_00007616	NA	ncRNA	chr9	-	NA	4286459	4288520
TC0900001700.mm.1	1.266	up	0.0459533	0.394712	NONMMUT067907	NONMMUT067907	NA	ncRNA	chr9	-	NA	4506518	4508082
TC0900001716.mm.1	1.133	up	0.024186	0.320244	NONMMUT067935	NONMMUT067935	NA	ncRNA	chr9	-	NA	6938644	6939847
TC0900001932.mm.1	1.231	up	0.00979011	0.231201	NONMMUT068390	NONMMUT068390	NA	ncRNA	chr9	-	NA	25248128	25251729
TC0900002041.mm.1	1.149	up	0.0230393	0.314678	NONMMUT068625	NONMMUT068625	NA	ncRNA	chr9	-	NA	37138553	37139624
TC0900002124.mm.1	1.301	up	0.0134738	0.261619	NONMMUT068775	NONMMUT068775	NA	ncRNA	chr9	-	NA	43044472	43050998
TC0900002125.mm.1	1.248	up	0.0311182	0.349172	NONMMUT068777	NONMMUT068777	NA	ncRNA	chr9	-	NA	43097186	43101889
TC0900002145.mm.1	1.275	up	0.00285852	0.156722	KnowTID_00007668	KnowTID_00007668	NA	ncRNA	chr9	-	NA	44142977	44143319
TC0900002148.mm.1	1.133	up	0.0349917	0.362154	NONMMUT068832	NONMMUT068832	NA	ncRNA	chr9	-	NA	44147423	44148123
TC0900002178.mm.1	1.231	up	0.00282119	0.15593	NONMMUT068875	NONMMUT068875	NA	ncRNA	chr9	-	NA	44761346	44764556
TC0900002206.mm.1	1.173	up	0.0294036	0.342277	Gm16536	ENSMUST00000162209	predicted gene 16536	antisense	chr9	-	ENSMUST00000162209	45834829	45860682
TC0900002208.mm.1	1.206	up	0.0146028	0.268809	NONMMUT068930	NONMMUT068930	NA	ncRNA	chr9	-	NA	45861429	45862355
TC0900002215.mm.1	1.181	up	0.0174765	0.286324	NONMMUT068938	NONMMUT068938	NA	ncRNA	chr9	-	NA	45962866	45964741
TC0900002234.mm.1	1.11	up	0.0403304	0.379084	KnowTID_00007680	KnowTID_00007680	NA	ncRNA	chr9	-	NA	48459423	48461231
TC0900002255.mm.1	1.214	up	0.0487798	0.399796	NONMMUT069033	NONMMUT069033	NA	ncRNA	chr9	-	NA	49581196	49585206
TC0900002256.mm.1	1.58	up	0.00672556	0.210724	NONMMUT069035	NONMMUT069035	NA	ncRNA	chr9	-	NA	49681216	49683585
TC0900002257.mm.1	1.717	up	0.0061643	0.204295	NONMMUT069037	NONMMUT069037	NA	ncRNA	chr9	-	NA	49688746	49691849
TC0900002258.mm.1	1.301	up	0.0215577	0.308096	NONMMUT069038	NONMMUT069038	NA	ncRNA	chr9	-	NA	49754423	49758517
TC0900002275.mm.1	1.197	up	0.0158423	0.277235	NONMMUT069061	NONMMUT069061	NA	ncRNA	chr9	-	NA	50677855	50680830
TC0900002295.mm.1	1.24	up	0.0119011	0.249427	NONMMUT069120	NONMMUT069120	NA	ncRNA	chr9	-	NA	52109575	52111430
TC0900002344.mm.1	1.165	up	0.0242464	0.320466	NONMMUT069238	NONMMUT069238	NA	ncRNA	chr9	-	NA	55898957	55900006
TC0900002349.mm.1	1.266	up	0.018593	0.292932	NONMMUT069245	NONMMUT069245	NA	ncRNA	chr9	-	NA	56263599	56265167
TC0900002351.mm.1	1.338	up	0.00380539	0.171255	NONMMUT069248	NONMMUT069248	NA	ncRNA	chr9	-	NA	56414031	56416066
TC0900002407.mm.1	1.165	up	0.0342534	0.360552	NONMMUT069359	NONMMUT069359	NA	ncRNA	chr9	-	NA	59400482	59402935
TC0900002412.mm.1	1.329	up	0.00814977	0.219063	NONMMUT069367	NONMMUT069367	NA	ncRNA	chr9	-	NA	59472322	59473310
TC0900002431.mm.1	1.329	up	0.0447441	0.391852	NONMMUT069401	NONMMUT069401	NA	ncRNA	chr9	-	NA	60197933	60200486
TC0900002473.mm.1	1.214	up	0.0198132	0.299643	NONMMUT069509	NONMMUT069509	NA	ncRNA	chr9	-	NA	63209868	63214568
TC0900002595.mm.1	1.283	up	0.0103472	0.2359	NONMMUT069865	NONMMUT069865	NA	ncRNA	chr9	-	NA	70444491	70446344
TC0900002614.mm.1	1.223	up	0.0462064	0.395171	NONMMUT069911	NONMMUT069911	NA	ncRNA	chr9	-	NA	71852001	71855203
TC0900002620.mm.1	1.24	up	0.0202488	0.302087	NONMMUT069919	NONMMUT069919	NA	ncRNA	chr9	-	NA	71983829	71985673
TC0900002739.mm.1	1.283	up	0.0345293	0.361382	KnowTID_00007751	KnowTID_00007751	NA	ncRNA	chr9	-	NA	79801184	79809538
TC0900002759.mm.1	1.214	up	0.021414	0.307884	NONMMUT070232	NONMMUT070232	NA	ncRNA	chr9	-	NA	82955805	82959511
TC0900002781.mm.1	1.625	up	0.00154644	0.133349	NONMMUT070309	NONMMUT070309	NA	ncRNA	chr9	-	NA	86638135	86641206
TC0900002845.mm.1	1.11	up	0.0422702	0.385595	KnowTID_00007780	KnowTID_00007780	NA	ncRNA	chr9	-	NA	92301963	92305144
TC0900002861.mm.1	1.214	up	0.00785122	0.216734	NONMMUT070471	NONMMUT070471	NA	ncRNA	chr9	-	NA	95399296	95400582
TC0900002940.mm.1	1.464	up	0.00276056	0.155249	NONMMUT070676	NONMMUT070676	NA	ncRNA	chr9	-	NA	100638371	100639432
TC0900002951.mm.1	1.102	up	0.022602	0.312917	Gm5161	XM_356179	predicted pseudogene 5161	pseudogene	chr9	-	XM_356179	101448497	101449342
TC0900003056.mm.1	1.141	up	0.0414097	0.382454	NONMMUT070958	NONMMUT070958	NA	ncRNA	chr9	-	NA	108246184	108248500
TC0900003067.mm.1	1.157	up	0.0462492	0.395171	NONMMUT070984	NONMMUT070984	NA	ncRNA	chr9	-	NA	108639117	108641366
TC0900003274.mm.1	1.189	up	0.0158269	0.277111	NONMMUT071452	NONMMUT071452	NA	ncRNA	chr9	-	NA	121843822	121846937
TC0X00000109.mm.1	1.366	up	0.00927025	0.224783	KnowTID_00007874	KnowTID_00007874	NA	ncRNA	chrX	+	NA	9270236	9271193
TC0X00000176.mm.1	1.338	up	0.0158972	0.27746	Gm14519	ENSMUST00000118490	predicted gene 14519	pseudogene	chrX	+	ENSMUST00000118490	15365179	15365490
TC0X00000177.mm.1	1.125	up	0.018302	0.291488	Gm14518	ENSMUST00000117351	predicted gene 14518	pseudogene	chrX	+	ENSMUST00000117351	15522456	15522997
TC0X00000221.mm.1	1.141	up	0.0124037	0.253848	A230072C01Rik	NR_027445	RIKEN cDNA A230072C01 gene	processed_transcript	chrX	+	NR_027445	20961676	20987349
TC0X00000362.mm.1	1.338	up	0.00040273	0.0942974	Gm14556	ENSMUST00000118349	predicted gene 14556	pseudogene	chrX	+	ENSMUST00000118349	38180728	38181626
TC0X00000400.mm.1	1.231	up	0.0404926	0.37975	NONMMUT072235	NONMMUT072235	NA	ncRNA	chrX	+	NA	42177347	42179236
TC0X00000455.mm.1	1.125	up	0.0201508	0.301501	NONMMUT072402	NONMMUT072402	NA	ncRNA	chrX	+	NA	50882545	50884072
TC0X00000520.mm.1	1.275	up	0.0179348	0.289316	NONMMUT072526	NONMMUT072526	NA	ncRNA	chrX	+	NA	56474192	56477238
TC0X00000588.mm.1	1.165	up	0.0135093	0.261988	Gm14670	ENSMUST00000117327	predicted gene 14670	pseudogene	chrX	+	ENSMUST00000117327	65086838	65087174
TC0X00000601.mm.1	1.149	up	0.0271616	0.332956	1700036O09Rik	ENSMUST00000136834	RIKEN cDNA 1700036O09 gene	ncRNA	chrX	+	ENSMUST00000136834	67458196	67459203
TC0X00000619.mm.1	1.376	up	0.0455633	0.393741	NONMMUT072705	NONMMUT072705	NA	ncRNA	chrX	+	NA	69409226	69411190
TC0X00000622.mm.1	1.24	up	0.00537205	0.195616	NONMMUT072708	NONMMUT072708	NA	ncRNA	chrX	+	NA	69497835	69501062
TC0X00000696.mm.1	1.149	up	0.0432036	0.387903	Gm14817	ENSMUST00000148522	predicted gene 14817	processed_transcript	chrX	+	ENSMUST00000148522	73793573	73797616
TC0X00000729.mm.1	1.133	up	0.0435867	0.389148	Gm6897	XM_893332	predicted pseudogene 6897	pseudogene	chrX	+	XM_893332	74859828	74861018
TC0X00000750.mm.1	1.125	up	0.0266144	0.330636	Gm15065	ENSMUST00000121699	predicted gene 15065	pseudogene	chrX	+	ENSMUST00000121699	75705409	75705681
TC0X00000802.mm.1	1.625	up	0.000761871	0.107602	NONMMUT073014	NONMMUT073014	NA	ncRNA	chrX	+	NA	81087381	81089389
TC0X00000815.mm.1	1.444	up	0.0244429	0.320622	NONMMUT073038	NONMMUT073038	NA	ncRNA	chrX	+	NA	83583474	83599650
TC0X00000816.mm.1	1.231	up	0.0119242	0.249754	NONMMUT073040	NONMMUT073040	NA	ncRNA	chrX	+	NA	83868076	83868893
TC0X00000817.mm.1	1.395	up	0.0492802	0.400124	NONMMUT073042	NONMMUT073042	NA	ncRNA	chrX	+	NA	83932958	83935191
TC0X00000820.mm.1	1.464	up	0.0169367	0.283971	NONMMUT073044	NONMMUT073044	NA	ncRNA	chrX	+	NA	84137669	84139713
TC0X00000821.mm.1	1.485	up	0.0339088	0.359428	NONMMUT073046	NONMMUT073046	NA	ncRNA	chrX	+	NA	84446371	84450595
TC0X00000822.mm.1	1.474	up	0.0238112	0.318198	NONMMUT073047	NONMMUT073047	NA	ncRNA	chrX	+	NA	84527721	84529834
TC0X00000828.mm.1	1.474	up	0.00260738	0.152188	NONMMUT073055	NONMMUT073055	NA	ncRNA	chrX	+	NA	85191055	85192801
TC0X00000858.mm.1	1.141	up	0.0116381	0.247729	Gm14805	ENSMUST00000120172	predicted gene 14805	pseudogene	chrX	+	ENSMUST00000120172	89397111	89397450
TC0X00000869.mm.1	1.141	up	0.0164665	0.280592	Gm14785	ENSMUST00000120185	predicted gene 14785	pseudogene	chrX	+	ENSMUST00000120185	91550084	91551230
TC0X00000943.mm.1	1.257	up	0.0361544	0.36642	NONMMUT073302	NONMMUT073302	NA	ncRNA	chrX	+	NA	100024098	100026453
TC0X00000955.mm.1	1.165	up	0.0424524	0.385923	Gm6175	ENSMUST00000121351	predicted gene 6175	pseudogene	chrX	+	ENSMUST00000121351	100585009	100585408
TC0X00001103.mm.1	1.275	up	0.0282906	0.338012	NONMMUT073678	NONMMUT073678	NA	ncRNA	chrX	+	NA	109102201	109105350
TC0X00001144.mm.1	1.102	up	0.0263891	0.329668	Gm14894	ENSMUST00000117170	predicted gene 14894	pseudogene	chrX	+	ENSMUST00000117170	114662197	114662466
TC0X00001177.mm.1	1.125	up	0.036777	0.368754	Gm14928	ENSMUST00000120198	predicted gene 14928	pseudogene	chrX	+	ENSMUST00000120198	120178939	120179415
TC0X00001182.mm.1	1.376	up	6.68914e-05	0.0513011	NONMMUT073768	NONMMUT073768	NA	ncRNA	chrX	+	NA	120665605	120666844
TC0X00001256.mm.1	1.347	up	0.0476121	0.398389	NONMMUT073854	NONMMUT073854	NA	ncRNA	chrX	+	NA	130009911	130011556
TC0X00001258.mm.1	1.347	up	0.0149641	0.27131	NONMMUT073856	NONMMUT073856	NA	ncRNA	chrX	+	NA	130340729	130341381
TC0X00001259.mm.1	1.464	up	0.00856174	0.221686	NONMMUT073857	NONMMUT073857	NA	ncRNA	chrX	+	NA	130349753	130352292
TC0X00001261.mm.1	1.338	up	0.0483577	0.399263	NONMMUT073859	NONMMUT073859	NA	ncRNA	chrX	+	NA	130393674	130394503
TC0X00001307.mm.1	1.173	up	0.0318354	0.351752	NONMMUT073942	NONMMUT073942	NA	ncRNA	chrX	+	NA	135763399	135766288
TC0X00001308.mm.1	1.301	up	0.00557074	0.196949	NONMMUT073943	NONMMUT073943	NA	ncRNA	chrX	+	NA	135773934	135775167
TC0X00001309.mm.1	1.149	up	0.00386545	0.172083	NONMMUT073944	NONMMUT073944	NA	ncRNA	chrX	+	NA	135782386	135783998
TC0X00001376.mm.1	1.117	up	0.0411413	0.381487	NONMMUT074075	NONMMUT074075	NA	ncRNA	chrX	+	NA	139970763	139974397
TC0X00001398.mm.1	1.181	up	0.00399338	0.174963	Gm6368	ENSMUST00000119727	predicted gene 6368	pseudogene	chrX	+	ENSMUST00000119727	141980175	141982321
TC0X00001516.mm.1	1.283	up	0.0019024	0.140002	NONMMUT074346	NONMMUT074346	NA	ncRNA	chrX	+	NA	151351834	151354290
TC0X00001527.mm.1	1.283	up	0.0203529	0.302727	NONMMUT074361	NONMMUT074361	NA	ncRNA	chrX	+	NA	151814085	151816002
TC0X00001528.mm.1	1.347	up	0.0113354	0.244601	NONMMUT074362	NONMMUT074362	NA	ncRNA	chrX	+	NA	151819952	151826238
TC0X00001570.mm.1	1.149	up	0.0089306	0.221939	Gm15142	XM_001475438	predicted gene 15142	pseudogene	chrX	+	XM_001475438	154635551	154639147
TC0X00001581.mm.1	1.329	up	0.0322532	0.353113	NONMMUT074458	NONMMUT074458	NA	ncRNA	chrX	+	NA	155265440	155268449
TC0X00001614.mm.1	1.266	up	0.036103	0.366289	NONMMUT074509	NONMMUT074509	NA	ncRNA	chrX	+	NA	159279996	159285171
TC0X00001615.mm.1	1.329	up	0.0201793	0.301677	NONMMUT074511	NONMMUT074511	NA	ncRNA	chrX	+	NA	159294511	159297238
TC0X00001616.mm.1	1.173	up	0.045244	0.393221	NONMMUT074513	NONMMUT074513	NA	ncRNA	chrX	+	NA	159318907	159322027
TC0X00001623.mm.1	1.181	up	0.0460184	0.39495	NONMMUT074526	NONMMUT074526	NA	ncRNA	chrX	+	NA	159559978	159561961
TC0X00001823.mm.1	1.485	up	0.00294297	0.158714	KnowTID_00007991	KnowTID_00007991	NA	ncRNA	chrX	-	NA	9179464	9188579
TC0X00001843.mm.1	1.141	up	0.0215771	0.308133	NONMMUT071835	NONMMUT071835	NA	ncRNA	chrX	-	NA	11389687	11419027
TC0X00001861.mm.1	1.32	up	0.00197396	0.140987	NONMMUT071867	NONMMUT071867	NA	ncRNA	chrX	-	NA	12735402	12738696
TC0X00002110.mm.1	1.257	up	0.0115032	0.2465	NONMMUT072221	NONMMUT072221	NA	ncRNA	chrX	-	NA	41864753	41868356
TC0X00002134.mm.1	1.11	up	0.0364121	0.367374	Itpa-ps3	ENSMUST00000119034	inosine triphosphatase (nucleoside triphosphate pyrophosphatase) pseudogene 3	pseudogene	chrX	-	ENSMUST00000119034	44466839	44467233
TC0X00002215.mm.1	1.173	up	0.0499574	0.400982	NONMMUT072435	NONMMUT072435	NA	ncRNA	chrX	-	NA	52350175	52351810
TC0X00002219.mm.1	1.558	up	0.0204886	0.303094	NONMMUT072441	NONMMUT072441	NA	ncRNA	chrX	-	NA	52553142	52556050
TC0X00002303.mm.1	1.11	up	0.0492669	0.400124	Gm14887	ENSMUST00000119522	predicted gene 14887	pseudogene	chrX	-	ENSMUST00000119522	59866697	59867753
TC0X00002309.mm.1	1.189	up	0.018562	0.292932	NONMMUT072592	NONMMUT072592	NA	ncRNA	chrX	-	NA	60284088	60286280
TC0X00002379.mm.1	1.173	up	0.0235164	0.316734	Gm14705	ENSMUST00000154109	predicted gene 14705	antisense	chrX	-	ENSMUST00000154109	69356596	69361269
TC0X00002483.mm.1	1.424	up	0.00892877	0.221939	NONMMUT072940	NONMMUT072940	NA	ncRNA	chrX	-	NA	75846047	75849215
TC0X00002484.mm.1	1.347	up	0.0278545	0.336128	NONMMUT072941	NONMMUT072941	NA	ncRNA	chrX	-	NA	75863929	75866636
TC0X00002516.mm.1	1.149	up	0.0256605	0.326667	NONMMUT072992	NONMMUT072992	NA	ncRNA	chrX	-	NA	78574534	78577525
TC0X00002557.mm.1	1.569	up	0.0239093	0.318708	NONMMUT073066	NONMMUT073066	NA	ncRNA	chrX	-	NA	85732680	85736832
TC0X00002558.mm.1	1.292	up	0.0442229	0.390857	NONMMUT073071	NONMMUT073071	NA	ncRNA	chrX	-	NA	85766965	85771527
TC0X00002616.mm.1	1.11	up	0.0365118	0.36766	Gm14782	ENSMUST00000120151	predicted gene 14782	pseudogene	chrX	-	ENSMUST00000120151	91859498	91859692
TC0X00002634.mm.1	1.24	up	0.0186242	0.292932	NONMMUT073159	NONMMUT073159	NA	ncRNA	chrX	-	NA	93553132	93559664
TC0X00002655.mm.1	1.173	up	0.0253801	0.325001	Zxda	NR_003292	zinc finger, X-linked, duplicated A	pseudogene	chrX	-	NR_003292	94791285	94798289
TC0X00002705.mm.1	1.157	up	0.0316791	0.351047	NONMMUT073314	NONMMUT073314	NA	ncRNA	chrX	-	NA	100619572	100620966
TC0X00002716.mm.1	1.149	up	0.0478644	0.398638	NONMMUT073334	NONMMUT073334	NA	ncRNA	chrX	-	NA	101160639	101162257
TC0X00002718.mm.1	1.248	up	0.00282519	0.155931	NONMMUT073336	NONMMUT073336	NA	ncRNA	chrX	-	NA	101201852	101204839
TC0X00002719.mm.1	1.24	up	0.0220543	0.311032	NONMMUT073338	NONMMUT073338	NA	ncRNA	chrX	-	NA	101207883	101210521
TC0X00002746.mm.1	1.214	up	0.0416392	0.382981	NONMMUT073407	NONMMUT073407	NA	ncRNA	chrX	-	NA	102374085	102375430
TC0X00002757.mm.1	1.181	up	0.00403609	0.175608	Gm9115	ENSMUST00000120192	predicted gene 9115	pseudogene	chrX	-	ENSMUST00000120192	102724402	102725749
TC0X00002769.mm.1	1.11	up	0.0159928	0.278243	Gm6206	ENSMUST00000087891	predicted pseudogene 6206	pseudogene	chrX	-	ENSMUST00000087891	103162894	103165427
TC0X00002781.mm.1	1.189	up	0.0222769	0.311657	NONMMUT073500	NONMMUT073500	NA	ncRNA	chrX	-	NA	103576433	103582244
TC0X00002790.mm.1	1.24	up	0.0400486	0.378136	NONMMUT073523	NONMMUT073523	NA	ncRNA	chrX	-	NA	103968168	103970579
TC0X00002965.mm.1	1.11	up	0.0393298	0.376569	Gm14987	ENSMUST00000117820	predicted gene 14987	pseudogene	chrX	-	ENSMUST00000117820	130513114	130513789
TC0X00003039.mm.1	1.248	up	0.0497248	0.400982	NONMMUT074008	NONMMUT074008	NA	ncRNA	chrX	-	NA	136737320	136739727
TC0X00003086.mm.1	1.366	up	0.0233085	0.315807	Gm15077	ENSMUST00000122344	predicted gene 15077	pseudogene	chrX	-	ENSMUST00000122344	141302349	141302710
TC0X00003100.mm.1	1.181	up	0.0332017	0.356726	NONMMUT074132	NONMMUT074132	NA	ncRNA	chrX	-	NA	142375189	142377150
TC0X00003106.mm.1	1.11	up	0.0181302	0.290875	Gm5763	ENSMUST00000061991	predicted pseudogene 5763	pseudogene	chrX	-	ENSMUST00000061991	142631483	142634015
TC0X00003148.mm.1	1.133	up	0.0427769	0.38666	NONMMUT074225	NONMMUT074225	NA	ncRNA	chrX	-	NA	147516118	147518159
TC0X00003189.mm.1	1.189	up	0.00385815	0.17208	Kantr	NR_040269	Kdm5c adjacent non-coding transcript	ncRNA	chrX	-	NR_040269	152294824	152327495
TC0X00003199.mm.1	1.149	up	0.0241334	0.319691	NONMMUT074419	NONMMUT074419	NA	ncRNA	chrX	-	NA	152750900	152751591
TC0X00003264.mm.1	1.125	up	0.00816389	0.219063	Gm15185	ENSMUST00000117397	predicted gene 15185	pseudogene	chrX	-	ENSMUST00000117397	159096347	159097092
TC0X00003279.mm.1	1.682	up	0.000238227	0.0850051	NONMMUT074553	NONMMUT074553	NA	ncRNA	chrX	-	NA	160801393	160802751
TC0X00003280.mm.1	1.705	up	0.000258762	0.086634	NONMMUT074554	NONMMUT074554	NA	ncRNA	chrX	-	NA	160803029	160807142
TC0X00003290.mm.1	1.141	up	0.0449215	0.39205	NONMMUT074564	NONMMUT074564	NA	ncRNA	chrX	-	NA	161865888	161868453
TC0X00003302.mm.1	1.133	up	0.0495841	0.400902	NONMMUT074578	NONMMUT074578	NA	ncRNA	chrX	-	NA	162452431	162455107
TC1000000081.mm.1	1.31	up	0.0279487	0.33663	KnowTID_00000655	KnowTID_00000655	NA	ncRNA	chr10	+	NA	11302099	11304079
TC1000000103.mm.1	1.149	up	0.028495	0.339177	NONMMUT004785	NONMMUT004785	NA	ncRNA	chr10	+	NA	14082838	14085428
TC1000000209.mm.1	1.266	up	0.0376752	0.371271	NONMMUT005027	NONMMUT005027	NA	ncRNA	chr10	+	NA	24158885	24161899
TC1000000213.mm.1	1.248	up	0.00140324	0.130596	Gm15271	ENSMUST00000134627	predicted gene 15271	ncRNA	chr10	+	ENSMUST00000134627	24447490	24452657
TC1000000247.mm.1	1.347	up	0.00849508	0.221686	NONMMUT005115	NONMMUT005115	NA	ncRNA	chr10	+	NA	28207321	28208985
TC1000000251.mm.1	1.165	up	0.0234009	0.316138	NONMMUT005120	NONMMUT005120	NA	ncRNA	chr10	+	NA	28489240	28492586
TC1000000316.mm.1	1.149	up	0.0259463	0.327465	KnowTID_00000691	KnowTID_00000691	NA	ncRNA	chr10	+	NA	37354849	37357066
TC1000000323.mm.1	1.505	up	0.0167263	0.282149	NONMMUT005277	NONMMUT005277	NA	ncRNA	chr10	+	NA	39007950	39008750
TC1000000334.mm.1	1.206	up	0.0212909	0.30748	NONMMUT005330	NONMMUT005330	NA	ncRNA	chr10	+	NA	39758526	39760730
TC1000000339.mm.1	1.181	up	0.032101	0.352704	NONMMUT005340	NONMMUT005340	NA	ncRNA	chr10	+	NA	39927032	39934109
TC1000000394.mm.1	1.223	up	0.0198366	0.299652	NONMMUT005455	NONMMUT005455	NA	ncRNA	chr10	+	NA	43250398	43252928
TC1000000486.mm.1	1.223	up	0.0303263	0.346247	NONMMUT005623	NONMMUT005623	NA	ncRNA	chr10	+	NA	53614369	53615274
TC1000000535.mm.1	1.141	up	0.0213177	0.307545	NONMMUT005755	NONMMUT005755	NA	ncRNA	chr10	+	NA	59408986	59409728
TC1000000610.mm.1	1.32	up	0.0479048	0.398638	NONMMUT005920	NONMMUT005920	NA	ncRNA	chr10	+	NA	63986062	63988117
TC1000000680.mm.1	1.231	up	0.00608878	0.203539	NONMMUT006118	NONMMUT006118	NA	ncRNA	chr10	+	NA	70443815	70448068
TC1000000790.mm.1	1.141	up	0.0324012	0.353643	NONMMUT006343	NONMMUT006343	NA	ncRNA	chr10	+	NA	78591713	78593411
TC1000000914.mm.1	1.197	up	0.0261447	0.328395	KnowTID_00000759	KnowTID_00000759	NA	ncRNA	chr10	+	NA	82014473	82017230
TC1000000921.mm.1	1.173	up	0.0469917	0.397477	KnowTID_00000763	KnowTID_00000763	NA	ncRNA	chr10	+	NA	82164247	82166784
TC1000000927.mm.1	1.11	up	0.041302	0.382064	Ap3m1-ps	ENSMUST00000177652	adaptor-related protein complex 3, mu 1 subunit, pseudogene	pseudogene	chr10	+	ENSMUST00000177652	82585406	82587534
TC1000000951.mm.1	1.569	up	0.0323865	0.353643	AB336562	uc011xjv.1	NA	ncRNA	chr10	+	NA	83377343	83377369
TC1000000958.mm.1	1.32	up	0.02869	0.339643	AB336678	uc011xjx.1	NA	ncRNA	chr10	+	NA	83378994	83379021
TC1000001026.mm.1	1.189	up	0.0298354	0.343988	NONMMUT006620	NONMMUT006620	NA	ncRNA	chr10	+	NA	85004091	85007165
TC1000001139.mm.1	1.231	up	0.0461315	0.395171	NONMMUT006882	NONMMUT006882	NA	ncRNA	chr10	+	NA	93723359	93724250
TC1000001140.mm.1	1.505	up	0.0061125	0.203539	Gm15963	ENSMUST00000131387	predicted gene 15963	ncRNA	chr10	+	ENSMUST00000131387	93726726	93728207
TC1000001150.mm.1	1.404	up	0.00734281	0.214853	NONMMUT006914	NONMMUT006914	NA	ncRNA	chr10	+	NA	94397471	94398810
TC1000001205.mm.1	1.149	up	0.00848217	0.221686	NONMMUT007074	NONMMUT007074	NA	ncRNA	chr10	+	NA	99148485	99149759
TC1000001218.mm.1	1.181	up	0.00646026	0.207607	NONMMUT007110	NONMMUT007110	NA	ncRNA	chr10	+	NA	100067214	100070549
TC1000001246.mm.1	1.11	up	0.0301481	0.345425	KnowTID_00000801	KnowTID_00000801	NA	ncRNA	chr10	+	NA	103507368	103566565
TC1000001254.mm.1	1.206	up	0.0111289	0.242825	Gm15663	NR_038032	predicted gene 15663	processed_transcript	chr10	+	NR_038032	105573611	105583874
TC1000001267.mm.1	1.454	up	0.011222	0.243714	NONMMUT007239	NONMMUT007239	NA	ncRNA	chr10	+	NA	108179806	108184916
TC1000001300.mm.1	1.125	up	0.0444509	0.391111	Gm5176	NR_033603	high mobility group box 2 pseudogene	pseudogene	chr10	+	NR_033603	111500739	111503850
TC1000001344.mm.1	1.257	up	0.0265174	0.330246	KnowTID_00000821	KnowTID_00000821	NA	ncRNA	chr10	+	NA	116729253	116739760
TC1000001488.mm.1	1.329	up	0.0145062	0.268304	Gm4473	ENSMUST00000145987	predicted gene 4473	antisense	chr10	+	ENSMUST00000145987	120899157	120901888
TC1000001582.mm.1	1.329	up	0.0163348	0.280129	NONMMUT008109	NONMMUT008109	NA	ncRNA	chr10	+	NA	128061000	128062260
TC1000001583.mm.1	1.223	up	0.0295647	0.342841	NONMMUT008110	NONMMUT008110	NA	ncRNA	chr10	+	NA	128065096	128065601
TC1000001683.mm.1	1.376	up	0.00818743	0.219249	NONMMUT004541	NONMMUT004541	NA	ncRNA	chr10	-	NA	5297133	5298869
TC1000001711.mm.1	1.454	up	0.021041	0.305517	NONMMUT004639	NONMMUT004639	NA	ncRNA	chr10	-	NA	8438898	8440998
TC1000001712.mm.1	1.266	up	0.00645795	0.207607	NONMMUT004640	NONMMUT004640	NA	ncRNA	chr10	-	NA	8456574	8459105
TC1000001757.mm.1	1.223	up	0.0279174	0.336498	NONMMUT004730	NONMMUT004730	NA	ncRNA	chr10	-	NA	12420804	12421596
TC1000001775.mm.1	1.181	up	0.0177986	0.288445	NONMMUT004768	NONMMUT004768	NA	ncRNA	chr10	-	NA	13675026	13677960
TC1000001778.mm.1	1.283	up	0.000151944	0.0711279	NONMMUT004771	NONMMUT004771	NA	ncRNA	chr10	-	NA	13766859	13769630
TC1000001793.mm.1	1.173	up	0.026624	0.330636	Gm8355	ENSMUST00000177767	predicted pseudogene 8355	pseudogene	chr10	-	ENSMUST00000177767	14745362	14746117
TC1000001880.mm.1	1.266	up	0.0423613	0.385696	KnowTID_00000899	KnowTID_00000899	NA	ncRNA	chr10	-	NA	23781257	23782603
TC1000001890.mm.1	1.141	up	0.0130975	0.259886	Gm15272	ENSMUST00000120865	predicted gene 15272	pseudogene	chr10	-	ENSMUST00000120865	24514279	24514511
TC1000001891.mm.1	1.133	up	0.00470658	0.185996	Gm15270	ENSMUST00000125158	predicted gene 15270	processed_transcript	chr10	-	ENSMUST00000125158	24549315	24597108
TC1000001892.mm.1	1.157	up	0.00837731	0.221279	Gm6893	ENSMUST00000118385	predicted gene 6893	pseudogene	chr10	-	ENSMUST00000118385	24567077	24568134
TC1000001899.mm.1	1.11	up	0.028692	0.339643	NONMMUT005053	NONMMUT005053	NA	ncRNA	chr10	-	NA	24962339	24963484
TC1000001914.mm.1	1.181	up	0.0254894	0.326063	NONMMUT005092	NONMMUT005092	NA	ncRNA	chr10	-	NA	26304195	26309801
TC1000001921.mm.1	1.79	up	0.00960703	0.228339	NONMMUT005105	NONMMUT005105	NA	ncRNA	chr10	-	NA	27450480	27452361
TC1000001922.mm.1	1.495	up	0.0130843	0.259781	NONMMUT005107	NONMMUT005107	NA	ncRNA	chr10	-	NA	27613568	27615328
TC1000001960.mm.1	1.385	up	0.000307249	0.0901379	KnowTID_00000913	KnowTID_00000913	NA	ncRNA	chr10	-	NA	31494035	31496936
TC1000001961.mm.1	1.275	up	0.00623074	0.204443	NONMMUT005179	NONMMUT005179	NA	ncRNA	chr10	-	NA	31499859	31501527
TC1000002005.mm.1	1.11	up	0.0462727	0.395178	NONMMUT005245	NONMMUT005245	NA	ncRNA	chr10	-	NA	36611900	36614074
TC1000002023.mm.1	1.117	up	0.0134682	0.261619	Gm16365	ENSMUST00000122987	predicted gene 16365	antisense	chr10	-	ENSMUST00000122987	39558496	39613682
TC1000002037.mm.1	1.301	up	0.0015921	0.134053	NONMMUT005346	NONMMUT005346	NA	ncRNA	chr10	-	NA	40098721	40100587
TC1000002053.mm.1	1.31	up	0.00119713	0.122796	NONMMUT005383	NONMMUT005383	NA	ncRNA	chr10	-	NA	41470037	41477800
TC1000002079.mm.1	1.197	up	0.012249	0.252921	NONMMUT005447	NONMMUT005447	NA	ncRNA	chr10	-	NA	43120929	43124015
TC1000002080.mm.1	1.366	up	0.00661699	0.210024	NONMMUT005449	NONMMUT005449	NA	ncRNA	chr10	-	NA	43145414	43148916
TC1000002177.mm.1	1.214	up	0.0330923	0.356184	NONMMUT005631	NONMMUT005631	NA	ncRNA	chr10	-	NA	53948540	53952463
TC1000002178.mm.1	1.338	up	0.0046173	0.184234	NONMMUT005632	NONMMUT005632	NA	ncRNA	chr10	-	NA	53959897	53962747
TC1000002180.mm.1	1.283	up	0.0305847	0.346899	NONMMUT005635	NONMMUT005635	NA	ncRNA	chr10	-	NA	54063826	54066999
TC1000002186.mm.1	1.197	up	0.0470381	0.397528	NONMMUT005646	NONMMUT005646	NA	ncRNA	chr10	-	NA	56146938	56147883
TC1000002190.mm.1	1.705	up	0.000700183	0.105016	KnowTID_00000947	KnowTID_00000947	NA	ncRNA	chr10	-	NA	56909607	56914765
TC1000002230.mm.1	1.24	up	0.0458689	0.394712	NONMMUT005785	NONMMUT005785	NA	ncRNA	chr10	-	NA	60196678	60199469
TC1000002244.mm.1	1.141	up	0.0311402	0.349172	NONMMUT005827	NONMMUT005827	NA	ncRNA	chr10	-	NA	61446774	61451214
TC1000002292.mm.1	1.165	up	0.0335627	0.357886	NONMMUT005931	NONMMUT005931	NA	ncRNA	chr10	-	NA	64078321	64080895
TC1000002321.mm.1	1.376	up	0.0281301	0.337091	NONMMUT006042	NONMMUT006042	NA	ncRNA	chr10	-	NA	68109557	68111344
TC1000002322.mm.1	1.31	up	0.0335249	0.357736	NONMMUT006043	NONMMUT006043	NA	ncRNA	chr10	-	NA	68113481	68115378
TC1000002326.mm.1	1.338	up	0.0205914	0.30347	NONMMUT006047	NONMMUT006047	NA	ncRNA	chr10	-	NA	68272761	68275224
TC1000002444.mm.1	1.165	up	0.0459608	0.394712	NONMMUT006326	NONMMUT006326	NA	ncRNA	chr10	-	NA	78185431	78186269
TC1000002617.mm.1	1.117	up	0.0400536	0.378136	NONMMUT006658	NONMMUT006658	NA	ncRNA	chr10	-	NA	86092158	86092801
TC1000002748.mm.1	1.357	up	0.0416235	0.38294	NONMMUT007036	NONMMUT007036	NA	ncRNA	chr10	-	NA	97388208	97402094
TC1000002749.mm.1	1.602	up	0.0280033	0.336707	KnowTID_00001040	KnowTID_00001040	NA	ncRNA	chr10	-	NA	97422937	97425921
TC1000002798.mm.1	1.338	up	0.0258853	0.327304	NONMMUT007193	NONMMUT007193	NA	ncRNA	chr10	-	NA	105340249	105342314
TC1000002800.mm.1	1.32	up	0.0156657	0.275584	NONMMUT007196	NONMMUT007196	NA	ncRNA	chr10	-	NA	105392502	105394286
TC1000002802.mm.1	1.647	up	0.000220363	0.0822873	NONMMUT007198	NONMMUT007198	NA	ncRNA	chr10	-	NA	105514681	105516649
TC1000002803.mm.1	1.485	up	0.0154434	0.274255	NONMMUT007200	NONMMUT007200	NA	ncRNA	chr10	-	NA	105524042	105526360
TC1000002804.mm.1	1.516	up	0.00116933	0.121753	NONMMUT007201	NONMMUT007201	NA	ncRNA	chr10	-	NA	105532984	105534493
TC1000002805.mm.1	1.292	up	0.0491661	0.400067	NONMMUT007202	NONMMUT007202	NA	ncRNA	chr10	-	NA	105556615	105557787
TC1000002826.mm.1	1.206	up	0.00509589	0.191295	NONMMUT007247	NONMMUT007247	NA	ncRNA	chr10	-	NA	108442846	108445546
TC1000002850.mm.1	1.223	up	0.00156961	0.133519	NONMMUT007283	NONMMUT007283	NA	ncRNA	chr10	-	NA	109893024	109895729
TC1000002869.mm.1	1.548	up	0.0113463	0.244601	NONMMUT007319	NONMMUT007319	NA	ncRNA	chr10	-	NA	110934293	110934897
TC1000002910.mm.1	1.173	up	0.0276346	0.334931	NONMMUT007474	NONMMUT007474	NA	ncRNA	chr10	-	NA	116566782	116568031
TC1000002922.mm.1	1.275	up	0.00206654	0.142477	NONMMUT007513	NONMMUT007513	NA	ncRNA	chr10	-	NA	117092663	117095038
TC1000003031.mm.1	1.181	up	0.0206641	0.303682	NONMMUT007701	NONMMUT007701	NA	ncRNA	chr10	-	NA	120760431	120765929
TC1000003033.mm.1	1.376	up	0.0065609	0.20915	Gm15961	ENSMUST00000156090	predicted gene 15961	ncRNA	chr10	-	ENSMUST00000156090	120800677	120801794
TC1000003039.mm.1	1.347	up	0.00090198	0.114072	KnowTID_00001089	KnowTID_00001089	NA	ncRNA	chr10	-	NA	121159782	121161529
TC1000003077.mm.1	1.24	up	0.0172348	0.284947	KnowTID_00001096	KnowTID_00001096	NA	ncRNA	chr10	-	NA	125222014	125223798
TC1000003079.mm.1	1.24	up	0.00583926	0.200786	KnowTID_00001098	KnowTID_00001098	NA	ncRNA	chr10	-	NA	125338963	125389967
TC1000003087.mm.1	1.231	up	0.00694426	0.211964	mmu-mir-378d	ENSMUST00000184232	mmu-mir-378d	ncRNA	chr10	-	ENSMUST00000184232	126710282	126710391
TC1000003111.mm.1	1.165	up	0.00821837	0.219657	NONMMUT008078	NONMMUT008078	NA	ncRNA	chr10	-	NA	127292488	127295802
TC1100000095.mm.1	1.231	up	0.0132923	0.260911	mmu-mir-7651	ENSMUST00000184154	mmu-mir-7651	ncRNA	chr11	+	ENSMUST00000184154	6401630	6401693
TC1100000111.mm.1	1.206	up	0.000540143	0.102782	NONMMUT008545	NONMMUT008545	NA	ncRNA	chr11	+	NA	7185054	7187388
TC1100000167.mm.1	1.366	up	0.00200934	0.140987	Gm12014	ENSMUST00000120164	predicted gene 12014	pseudogene	chr11	+	ENSMUST00000120164	17017852	17022080
TC1100000193.mm.1	1.257	up	0.0311447	0.349172	NONMMUT008759	NONMMUT008759	NA	ncRNA	chr11	+	NA	20216484	20217299
TC1100000218.mm.1	1.125	up	0.0415939	0.382843	NONMMUT008833	NONMMUT008833	NA	ncRNA	chr11	+	NA	21597567	21599475
TC1100000241.mm.1	1.257	up	0.00108034	0.118503	NONMMUT008908	NONMMUT008908	NA	ncRNA	chr11	+	NA	23338765	23341254
TC1100000317.mm.1	1.214	up	0.0309297	0.348216	NONMMUT009126	NONMMUT009126	NA	ncRNA	chr11	+	NA	31103234	31105355
TC1100000345.mm.1	1.206	up	0.0429161	0.386928	NONMMUT009191	NONMMUT009191	NA	ncRNA	chr11	+	NA	32647560	32650780
TC1100000444.mm.1	1.464	up	0.00545378	0.195639	NONMMUT009431	NONMMUT009431	NA	ncRNA	chr11	+	NA	44685168	44687080
TC1100000446.mm.1	1.414	up	0.0142892	0.266616	NONMMUT009433	NONMMUT009433	NA	ncRNA	chr11	+	NA	44725926	44727384
TC1100000449.mm.1	1.231	up	0.0323668	0.353643	NONMMUT009438	NONMMUT009438	NA	ncRNA	chr11	+	NA	44776963	44778892
TC1100000490.mm.1	1.117	up	0.0312552	0.349579	Gm12180	ENSMUST00000120905	predicted gene 12180	pseudogene	chr11	+	ENSMUST00000120905	48568355	48569015
TC1100000569.mm.1	1.149	up	0.0450086	0.392255	NONMMUT009653	NONMMUT009653	NA	ncRNA	chr11	+	NA	51392683	51394102
TC1100000603.mm.1	1.474	up	0.00329299	0.163726	Mir6920	NR_105885	microRNA mir-6920	ncRNA	chr11	+	NR_105885	53409197	53409267
TC1100000840.mm.1	1.257	up	0.00167498	0.135434	NONMMUT010260	NONMMUT010260	NA	ncRNA	chr11	+	NA	65825162	65826580
TC1100000843.mm.1	1.157	up	0.0260496	0.327954	NONMMUT010268	NONMMUT010268	NA	ncRNA	chr11	+	NA	66553230	66555711
TC1100000969.mm.1	1.206	up	0.00981893	0.23144	NONMMUT010536	NONMMUT010536	NA	ncRNA	chr11	+	NA	70858901	70861887
TC1100000985.mm.1	1.11	up	0.035189	0.362927	4930563E22Rik	NM_001163728	RIKEN cDNA 4930563E22 gene	processed_transcript	chr11	+	NM_001163728	72215138	72218450
TC1100001007.mm.1	1.157	up	0.0054476	0.195616	Gm6733	ENSMUST00000118302	predicted gene 6733	pseudogene	chr11	+	ENSMUST00000118302	72833461	72835380
TC1100001079.mm.1	1.231	up	0.0143252	0.266977	NONMMUT010738	NONMMUT010738	NA	ncRNA	chr11	+	NA	75694254	75696644
TC1100001084.mm.1	1.357	up	0.00456981	0.183565	NONMMUT010743	NONMMUT010743	NA	ncRNA	chr11	+	NA	75743019	75745408
TC1100001118.mm.1	1.275	up	0.0206228	0.303547	Gm12346	ENSMUST00000121455	predicted gene 12346	pseudogene	chr11	+	ENSMUST00000121455	77293444	77295898
TC1100001137.mm.1	1.223	up	0.0160625	0.278541	NONMMUT010860	NONMMUT010860	NA	ncRNA	chr11	+	NA	77985717	77986405
TC1100001275.mm.1	1.189	up	0.0223857	0.311952	NONMMUT011159	NONMMUT011159	NA	ncRNA	chr11	+	NA	84009726	84012082
TC1100001307.mm.1	1.125	up	0.042786	0.38666	Brip1os	ENSMUST00000128960	BRCA1 interacting protein C-terminal helicase 1, opposite strand	antisense	chr11	+	ENSMUST00000128960	86201360	86304443
TC1100001398.mm.1	1.659	up	0.00118189	0.121753	NONMMUT011491	NONMMUT011491	NA	ncRNA	chr11	+	NA	90260593	90263724
TC1100001420.mm.1	1.197	up	0.0437053	0.389544	NONMMUT011549	NONMMUT011549	NA	ncRNA	chr11	+	NA	93906527	93908391
TC1100001437.mm.1	1.117	up	0.0482897	0.399263	NONMMUT011592	NONMMUT011592	NA	ncRNA	chr11	+	NA	94507494	94511592
TC1100001511.mm.1	1.117	up	0.0430426	0.38743	NONMMUT011736	NONMMUT011736	NA	ncRNA	chr11	+	NA	96639974	96640990
TC1100001635.mm.1	1.248	up	0.0103987	0.236278	NONMMUT012042	NONMMUT012042	NA	ncRNA	chr11	+	NA	101021443	101022993
TC1100001674.mm.1	1.828	up	5.75872e-05	0.0499766	4930417O22Rik	NR_045806	RIKEN cDNA 4930417O22 gene	antisense	chr11	+	NR_045806	101952421	101960574
TC1100001731.mm.1	1.717	up	0.000275901	0.0875413	NONMMUT012291	NONMMUT012291	NA	ncRNA	chr11	+	NA	104671263	104672108
TC1100001732.mm.1	1.741	up	0.00139896	0.130596	KnowTID_00001192	KnowTID_00001192	NA	ncRNA	chr11	+	NA	104674240	104674746
TC1100001734.mm.1	1.181	up	0.0213092	0.307545	NONMMUT012293	NONMMUT012293	NA	ncRNA	chr11	+	NA	104785108	104794911
TC1100001758.mm.1	1.434	up	0.000729121	0.107147	NONMMUT012328	NONMMUT012328	NA	ncRNA	chr11	+	NA	105629685	105634265
TC1100001760.mm.1	1.301	up	0.00207838	0.142665	NONMMUT012330	NONMMUT012330	NA	ncRNA	chr11	+	NA	105717093	105718606
TC1100001761.mm.1	1.474	up	0.00291093	0.158149	NONMMUT012331	NONMMUT012331	NA	ncRNA	chr11	+	NA	105722275	105722767
TC1100001804.mm.1	1.133	up	0.0220289	0.310856	NONMMUT012464	NONMMUT012464	NA	ncRNA	chr11	+	NA	107637934	107639163
TC1100001814.mm.1	1.11	up	0.0408875	0.380941	Gm11656	ENSMUST00000137462	predicted gene 11656	ncRNA	chr11	+	ENSMUST00000137462	108377877	108381093
TC1100001972.mm.1	1.248	up	0.00112796	0.119866	NONMMUT012935	NONMMUT012935	NA	ncRNA	chr11	+	NA	117816233	117819189
TC1100002081.mm.1	1.157	up	0.0259603	0.327465	NONMMUT008252	NONMMUT008252	NA	ncRNA	chr11	-	NA	3247071	3249060
TC1100002117.mm.1	1.366	up	0.0158647	0.27746	NONMMUT008358	NONMMUT008358	NA	ncRNA	chr11	-	NA	4590456	4593820
TC1100002135.mm.1	1.149	up	0.0164156	0.280592	NONMMUT008406	NONMMUT008406	NA	ncRNA	chr11	-	NA	5349444	5351932
TC1100002137.mm.1	1.266	up	0.000667438	0.104447	NONMMUT008408	NONMMUT008408	NA	ncRNA	chr11	-	NA	5402880	5405016
TC1100002141.mm.1	1.275	up	0.0381494	0.372055	NONMMUT008420	NONMMUT008420	NA	ncRNA	chr11	-	NA	5526423	5527594
TC1100002271.mm.1	1.347	up	0.00978465	0.231201	NONMMUT008712	NONMMUT008712	NA	ncRNA	chr11	-	NA	18897398	18899910
TC1100002272.mm.1	1.275	up	0.0289146	0.340248	NONMMUT008713	NONMMUT008713	NA	ncRNA	chr11	-	NA	18921787	18923439
TC1100002337.mm.1	1.275	up	0.02142	0.307884	NONMMUT008844	NONMMUT008844	NA	ncRNA	chr11	-	NA	22071213	22073366
TC1100002414.mm.1	1.173	up	0.0162339	0.279457	NONMMUT009035	NONMMUT009035	NA	ncRNA	chr11	-	NA	29211242	29213769
TC1100002581.mm.1	1.149	up	0.0394155	0.376694	Gm12158	ENSMUST00000130493	predicted gene 12158	antisense	chr11	-	ENSMUST00000130493	44659522	44662676
TC1100002615.mm.1	1.31	up	0.0102897	0.235239	NONMMUT009497	NONMMUT009497	NA	ncRNA	chr11	-	NA	46971079	46971870
TC1100002616.mm.1	1.283	up	0.00833204	0.220626	NONMMUT009498	NONMMUT009498	NA	ncRNA	chr11	-	NA	46972496	46973895
TC1100002617.mm.1	1.444	up	0.0161981	0.279457	NONMMUT009499	NONMMUT009499	NA	ncRNA	chr11	-	NA	46983430	46985853
TC1100002676.mm.1	1.125	up	0.025308	0.324777	Gm12199	ENSMUST00000137567	predicted gene 12199	antisense	chr11	-	ENSMUST00000137567	50717670	50718915
TC1100002768.mm.1	1.24	up	0.00907556	0.22305	NONMMUT009808	NONMMUT009808	NA	ncRNA	chr11	-	NA	54778699	54781273
TC1100002971.mm.1	1.301	up	0.000198582	0.0792327	Gm12291	ENSMUST00000121627	predicted gene 12291	pseudogene	chr11	-	ENSMUST00000121627	64759717	64760027
TC1100002974.mm.1	1.173	up	0.0058309	0.200786	Gm12292	ENSMUST00000122911	predicted gene 12292	ncRNA	chr11	-	ENSMUST00000122911	64840600	64843753
TC1100002982.mm.1	1.474	up	0.0186959	0.292969	NONMMUT010238	NONMMUT010238	NA	ncRNA	chr11	-	NA	65170688	65173645
TC1100002989.mm.1	1.24	up	0.00971509	0.230027	NONMMUT010254	NONMMUT010254	NA	ncRNA	chr11	-	NA	65701891	65704941
TC1100002991.mm.1	1.231	up	0.0182092	0.29095	NONMMUT010257	NONMMUT010257	NA	ncRNA	chr11	-	NA	65744283	65745134
TC1100003194.mm.1	1.141	up	0.0479241	0.398688	NONMMUT010661	NONMMUT010661	NA	ncRNA	chr11	-	NA	74432470	74433973
TC1100003208.mm.1	1.149	up	0.0488934	0.399796	NONMMUT010685	NONMMUT010685	NA	ncRNA	chr11	-	NA	74921377	74923472
TC1100003360.mm.1	1.24	up	3.4499e-05	0.0421374	KnowTID_00001290	KnowTID_00001290	NA	ncRNA	chr11	-	NA	82020877	82022656
TC1100003413.mm.1	1.189	up	0.00963334	0.228673	NONMMUT011176	NONMMUT011176	NA	ncRNA	chr11	-	NA	84492302	84493248
TC1100003440.mm.1	1.248	up	0.0363646	0.367235	NONMMUT011267	NONMMUT011267	NA	ncRNA	chr11	-	NA	86305296	86306707
TC1100003446.mm.1	1.231	up	0.0328164	0.355059	NONMMUT011280	NONMMUT011280	NA	ncRNA	chr11	-	NA	86496137	86498804
TC1100003453.mm.1	1.117	up	0.0345203	0.361382	NONMMUT011297	NONMMUT011297	NA	ncRNA	chr11	-	NA	86645834	86648195
TC1100003456.mm.1	1.301	up	0.0175128	0.286405	NONMMUT011304	NONMMUT011304	NA	ncRNA	chr11	-	NA	86739765	86741138
TC1100003460.mm.1	1.157	up	0.0345796	0.36139	KnowTID_00001299	KnowTID_00001299	NA	ncRNA	chr11	-	NA	86811828	86816129
[truncated: 480 more rows]

[truncated: 3 more sheets: Down CIH12W vs Nor12W, Up CIH12W vs CIH8W+Nor4W, Down CIH12W vs CIH8W+Nor4W]
