# Supplementary material for: Potential Role of mRNAs and LncRNAs in Chronic Intermittent Hypoxia Exposure-Aggravated Atherosclerosis
Source: Front Genet. 2020 Apr 9;11:290. doi: 10.3389/fgene.2020.00290 (PMC7160761; doi:10.3389/fgene.2020.00290)
Supplement: Supplementary file 6 [file Table_5.XLSX]

## Sheet: Up CIH8W vs Nor8W
Supplementary Table S5 KEGG analysis-mRNAs
Pathway_ID	Pathway_Name	Population_mapped_id	Study_mapped_id	Enrichment	P_value	FDR	Link
mmu04142	Lysosome	124	37	3.982	8.40394e-14	1.87593e-11	www.genome.jp/kegg-bin/show_pathway?map=mmu04142&multi_query=27060%09red/242341%09red/108664%09red/19025%09red/13030%09red/13032%09red/56464%09RoyalBlue/13038%09red/13039%09red/13040%09red/64138%09red/16541%09red/19141%09red/11605%09red/14420%09red/110006%09red/15211%09red/15212%09red/17159%09red/50917%09red/16889%09red/192654%09red/11433%09red/11886%09red/19156%09red/16784%09red/12514%09red/1251…
mmu04380	Osteoclast differentiation	132	38	3.841	1.36929e-13	1.87593e-11	www.genome.jp/kegg-bin/show_pathway?map=mmu04380&multi_query=14784%09red/30955%09red/74769%09red/320207%09red/15979%09red/16175%09red/21937%09red/21803%09red/18383%09red/12675%09red/15977%09RoyalBlue/16478%09RoyalBlue/13058%09red/13057%09red/17970%09red/17969%09red/12229%09red/21682%09red/18722%09red/18726%09red/18729%09red/18733%09red/100038909%09red/100041146%09red/14130%09red/14131%09red/24625…
mmu04662	B cell receptor signaling pathway	74	24	4.328	3.10148e-10	2.83268e-08	www.genome.jp/kegg-bin/show_pathway?map=mmu04662&multi_query=17096%09red/20963%09red/12229%09red/17060%09red/22324%09red/57257%09red/19354%09red/234779%09red/19055%09red/19059%09RoyalBlue/14784%09red/240168%09red/18176%09red/18751%09red/240354%09red/12675%09red/320207%09red/30955%09red/74769%09red/14130%09red/16331%09red/12483%09red/15170%09red/83490%09red/18733%09red/
mmu04145	Phagosome	184	37	2.683	2.04734e-08	1.40243e-06	www.genome.jp/kegg-bin/show_pathway?map=mmu04145&multi_query=22319%09red/14997%09red/224756%09red/11964%09red/66335%09red/73834%09red/66290%09red/11974%09red/27060%09red/242341%09red/108664%09red/235661%09RoyalBlue/16784%09red/18711%09red/13039%09red/13040%09red/12317%09red/14130%09red/14131%09red/246256%09red/50909%09red/16409%09red/16414%09red/12266%09red/16398%09red/21825%09red/24088%09red/218…
mmu04610	Complement and coagulation cascades	87	23	3.528	5.77781e-08	3.16624e-06	www.genome.jp/kegg-bin/show_pathway?map=mmu04610&multi_query=14068%09red/14058%09red/14067%09red/14071%09red/22371%09red/16621%09red/16644%09red/385643%09red/19128%09red/18792%09red/18793%09red/12266%09red/12259%09red/12260%09red/50909%09red/317677%09red/50908%09red/12268%09red/12267%09red/16409%09red/16414%09red/16411%09red/12273%09red/
mmu05152	Tuberculosis	178	35	2.624	8.9699e-08	4.09626e-06	www.genome.jp/kegg-bin/show_pathway?map=mmu05152&multi_query=21937%09red/12367%09red/11783%09red/15979%09red/16451%09red/16155%09red/13040%09red/56619%09red/14127%09red/20963%09red/240354%09red/24088%09red/21897%09red/21899%09red/21898%09red/12475%09red/266632%09red/18126%09red/16173%09red/16175%09red/12608%09red/15977%09RoyalBlue/21803%09red/12266%09red/16411%09red/16414%09red/16409%09red/17533%…
mmu05134	Legionellosis	58	18	4.141	1.13532e-07	4.44397e-06	www.genome.jp/kegg-bin/show_pathway?map=mmu05134&multi_query=12266%09red/16409%09red/16414%09red/66397%09red/11783%09red/12367%09red/17940%09red/17951%09red/17952%09red/17948%09red/12369%09red/268973%09red/66824%09red/16173%09red/24088%09red/12475%09red/21898%09red/14825%09red/
mmu05140	Leishmaniasis	66	19	3.841	1.92175e-07	6.582e-06	www.genome.jp/kegg-bin/show_pathway?map=mmu05140&multi_query=24088%09red/21898%09red/266632%09red/16175%09red/18126%09red/21803%09red/12266%09red/16409%09red/16414%09red/14131%09red/246256%09red/16401%09red/18751%09red/17969%09red/17970%09red/13057%09red/15979%09red/16451%09red/15170%09red/
mmu05323	Rheumatoid arthritis	83	21	3.376	4.88771e-07	1.48804e-05	www.genome.jp/kegg-bin/show_pathway?map=mmu05323&multi_query=12519%09red/12477%09red/16414%09red/16175%09red/16173%09red/24088%09red/21898%09red/21803%09red/11964%09red/66335%09red/73834%09red/66290%09red/11974%09red/27060%09red/242341%09red/108664%09red/13038%09red/11433%09red/13039%09red/20296%09red/14254%09red/
mmu04621	NOD-like receptor signaling pathway	169	32	2.527	7.83241e-07	2.14608e-05	www.genome.jp/kegg-bin/show_pathway?map=mmu04621&multi_query=12675%09red/16173%09red/14825%09red/20296%09red/11793%09red/22051%09RoyalBlue/11796%09red/21929%09red/56480%09red/21353%09red/15977%09RoyalBlue/195046%09red/637515%09red/66824%09red/13030%09red/216799%09red/18439%09red/18796%09red/56532%09red/13058%09red/13057%09red/54483%09red/17940%09red/17951%09red/17952%09red/17948%09red/268973%09re…
mmu04210	Apoptosis	138	28	2.707	9.13548e-07	2.27556e-05	www.genome.jp/kegg-bin/show_pathway?map=mmu04210&multi_query=21937%09red/12367%09red/12369%09red/12018%09red/11783%09red/11546%09red/13665%09red/13030%09red/13032%09red/56464%09RoyalBlue/13038%09red/13039%09red/13040%09red/64138%09red/11796%09red/12125%09red/12675%09red/23882%09RoyalBlue/12047%09red/12044%09red/12045%09red/12046%09red/58801%09red/18049%09red/12984%09red/12983%09red/30955%09red/74…
mmu04064	NF-kappa B signaling pathway	102	23	3.009	1.27782e-06	2.91769e-05	www.genome.jp/kegg-bin/show_pathway?map=mmu04064&multi_query=20963%09red/17096%09red/17060%09red/12229%09red/234779%09red/18751%09red/240354%09red/266632%09red/21937%09red/11796%09red/217069%09red/12475%09red/21898%09red/225471%09red/12675%09red/12047%09red/12044%09red/12045%09red/12046%09red/21929%09red/20303%09red/22329%09red/18792%09red/
mmu04650	Natural killer cell mediated cytotoxicity	157	30	2.55	1.42287e-06	2.99898e-05	www.genome.jp/kegg-bin/show_pathway?map=mmu04650&multi_query=14997%09red/224756%09red/15170%09red/16414%09red/19229%09red/22324%09red/57257%09red/19354%09red/22177%09red/246256%09red/14127%09red/20963%09red/16822%09red/234779%09red/24055%09red/30955%09red/74769%09red/320207%09red/20418%09RoyalBlue/14784%09red/18176%09red/77777%09red/12506%09red/18106%09red/19055%09red/19059%09RoyalBlue/18751%09re…
mmu05133	Pertussis	75	19	3.38	1.67834e-06	3.28474e-05	www.genome.jp/kegg-bin/show_pathway?map=mmu05133&multi_query=16409%09red/16414%09red/12367%09red/12369%09red/66824%09red/216799%09red/12259%09red/12260%09red/50909%09red/317677%09red/50908%09red/12268%09red/12266%09red/21898%09red/12475%09red/266632%09red/225471%09red/16175%09red/18126%09red/
mmu04062	Chemokine signaling pathway	195	34	2.327	2.54747e-06	4.65337e-05	www.genome.jp/kegg-bin/show_pathway?map=mmu04062&multi_query=14825%09red/66102%09red/20312%09red/20296%09red/20303%09red/20305%09red/20308%09red/20306%09red/20301%09RoyalBlue/100040048%09RoyalBlue/621580%09RoyalBlue/13051%09red/12772%09red/12774%09red/12768%09red/20848%09red/17096%09red/15162%09red/14191%09red/20418%09RoyalBlue/14784%09red/18176%09red/320207%09red/30955%09red/74769%09red/12675%09…
mmu05150	Staphylococcus aureus infection	52	15	3.849	3.65819e-06	6.26465e-05	www.genome.jp/kegg-bin/show_pathway?map=mmu05150&multi_query=12266%09red/12259%09red/12260%09red/50909%09red/317677%09red/50908%09red/12268%09red/12267%09red/12273%09red/14130%09red/14131%09red/246256%09red/14289%09red/16409%09red/16414%09red/
mmu04666	Fc gamma R-mediated phagocytosis	89	20	2.999	6.64225e-06	0.000107058	www.genome.jp/kegg-bin/show_pathway?map=mmu04666&multi_query=19264%09red/15162%09red/17096%09red/20963%09red/30955%09red/74769%09red/320207%09red/234779%09red/17118%09red/18751%09red/17969%09red/22324%09red/57257%09red/67771%09red/56378%09red/19354%09red/18719%09RoyalBlue/94176%09red/14130%09red/16331%09red/17909%09red/
mmu00520	Amino sugar and nucleotide sugar metabolism	49	14	3.813	8.73742e-06	0.000133003	www.genome.jp/kegg-bin/show_pathway?map=mmu00520&multi_query=15211%09red/15212%09red/107652%09red/227620%09red/50798%09RoyalBlue/19703%09red/67311%09red/74091%09red/320635%09RoyalBlue/266690%09red/212032%09red/54342%09red/14583%09red/67883%09red/14751%09RoyalBlue/66681%09red/22235%09red/29858%09RoyalBlue/
mmu04664	Fc epsilon RI signaling pathway	70	17	3.241	1.09037e-05	0.000157243	www.genome.jp/kegg-bin/show_pathway?map=mmu04664&multi_query=14125%09red/14127%09red/20963%09red/17096%09red/12229%09red/16331%09red/234779%09red/30955%09red/74769%09red/320207%09red/19354%09red/16822%09red/22324%09red/57257%09red/14784%09red/18176%09red/11690%09red/
mmu04670	Leukocyte transendothelial migration	119	23	2.579	1.98397e-05	0.000271804	www.genome.jp/kegg-bin/show_pathway?map=mmu04670&multi_query=16409%09red/16414%09red/16401%09red/16456%09red/12562%09red/54419%09RoyalBlue/75677%09RoyalBlue/100039801%09RoyalBlue/22329%09red/22350%09red/30955%09red/74769%09red/320207%09red/13058%09red/13057%09red/17970%09red/17969%09red/216033%09RoyalBlue/17390%09red/234779%09red/18751%09red/98932%09RoyalBlue/109905%09red/215449%09red/19229%09red…
mmu04620	Toll-like receptor signaling pathway	101	20	2.642	4.76897e-05	0.000622237	www.genome.jp/kegg-bin/show_pathway?map=mmu04620&multi_query=21897%09red/24088%09red/21899%09red/12475%09red/21898%09red/170743%09red/170744%09red/13038%09red/30955%09red/74769%09red/320207%09red/266632%09red/12675%09red/20303%09red/225471%09red/27056%09red/20750%09red/56480%09red/12519%09red/15977%09RoyalBlue/15975%09red/
mmu05205	Proteoglycans in cancer	207	31	1.998	0.000146876	0.00182927	www.genome.jp/kegg-bin/show_pathway?map=mmu05205&multi_query=12505%09red/15163%09red/14784%09red/18176%09red/20130%09RoyalBlue/29875%09red/30955%09red/74769%09red/320207%09red/329251%09RoyalBlue/232807%09RoyalBlue/20848%09red/16000%09red/12512%09red/12367%09red/21803%09red/24088%09red/21898%09red/15251%09red/17295%09red/208650%09red/21825%09red/17390%09red/17022%09red/20969%09red/18792%09red/1879…
mmu05142	Chagas disease (American trypanosomiasis)	103	19	2.461	0.000196987	0.00234672	www.genome.jp/kegg-bin/show_pathway?map=mmu05142&multi_query=21898%09red/24088%09red/21899%09red/266632%09red/12675%09red/15977%09RoyalBlue/20296%09red/15979%09red/21937%09red/18126%09red/12266%09red/12317%09red/12259%09red/12260%09red/21803%09red/18796%09red/14681%09RoyalBlue/320207%09red/30955%09red/74769%09red/12500%09red/
mmu05145	Toxoplasmosis	113	20	2.362	0.000241453	0.00275659	www.genome.jp/kegg-bin/show_pathway?map=mmu05145&multi_query=15979%09red/16451%09red/18126%09red/239081%09red/266632%09red/12675%09red/11796%09red/21898%09red/24088%09red/16777%09red/23928%09RoyalBlue/16403%09red/16835%09RoyalBlue/21937%09red/12367%09red/14681%09RoyalBlue/30955%09red/74769%09red/320207%09red/12774%09red/16155%09red/20848%09red/21803%09red/
mmu04060	Cytokine-cytokine receptor interaction	274	37	1.802	0.000304153	0.00333352	www.genome.jp/kegg-bin/show_pathway?map=mmu04060&multi_query=14825%09red/66102%09red/20312%09red/20296%09red/20303%09red/20306%09red/20301%09RoyalBlue/100040048%09RoyalBlue/621580%09RoyalBlue/20305%09red/20308%09red/13019%09RoyalBlue/15234%09red/14256%09RoyalBlue/15977%09RoyalBlue/326623%09red/21803%09red/16175%09red/16173%09red/13051%09red/12772%09red/12774%09red/12768%09red/16157%09RoyalBlue/10…
mmu05146	Amoebiasis	108	19	2.348	0.000371449	0.0039145	www.genome.jp/kegg-bin/show_pathway?map=mmu05146&multi_query=12829%09RoyalBlue/12828%09RoyalBlue/16777%09red/23928%09RoyalBlue/12367%09red/18796%09red/18751%09red/24088%09red/21898%09red/12475%09red/11847%09red/18126%09red/16414%09red/16409%09red/320207%09red/30955%09red/74769%09red/66222%09red/380839%09red/20708%09red/282663%09red/21803%09red/
mmu05161	Hepatitis B	145	23	2.117	0.000451235	0.0045792	www.genome.jp/kegg-bin/show_pathway?map=mmu05161&multi_query=21803%09red/30955%09red/74769%09red/320207%09red/12675%09red/19211%09red/11783%09red/12367%09red/19229%09red/14784%09red/18176%09red/18538%09red/16451%09red/20848%09red/20849%09red/18751%09red/15975%09red/56480%09red/21898%09red/225471%09red/15977%09RoyalBlue/24088%09red/12571%09red/12428%09red/
mmu05162	Measles	138	22	2.127	0.00055551	0.00543607	www.genome.jp/kegg-bin/show_pathway?map=mmu05162&multi_query=12500%09red/16184%09red/16186%09red/320207%09red/30955%09red/74769%09red/16451%09red/20848%09red/56480%09red/170743%09red/266632%09red/12675%09red/24088%09red/21898%09red/21929%09red/15977%09RoyalBlue/16175%09red/14130%09red/15975%09red/15979%09red/12571%09red/13665%09red/208650%09red/
mmu04966	Collecting duct acid secretion	27	8	3.954	0.000586269	0.00547864	www.genome.jp/kegg-bin/show_pathway?map=mmu04966&multi_query=12349%09red/11964%09red/66290%09red/66335%09red/73834%09red/11974%09red/27060%09red/242341%09red/
mmu04640	Hematopoietic cell lineage	95	17	2.388	0.000608524	0.00547864	www.genome.jp/kegg-bin/show_pathway?map=mmu04640&multi_query=14256%09RoyalBlue/16175%09red/12505%09red/16184%09red/16197%09red/12494%09red/12500%09red/12483%09red/12493%09red/12982%09red/12489%09red/16790%09red/16409%09red/12475%09red/12491%09red/16157%09RoyalBlue/100042555%09RoyalBlue/16398%09red/16401%09red/16403%09red/
mmu05144	Malaria	55	12	2.911	0.000619846	0.00547864	www.genome.jp/kegg-bin/show_pathway?map=mmu05144&multi_query=20969%09red/15234%09red/17295%09red/24088%09red/21898%09red/21803%09red/20296%09red/16173%09red/12491%09red/22329%09red/21825%09red/16414%09red/
mmu00512	Mucin type O-glycan biosynthesis	28	8	3.813	0.000767665	0.00657313	www.genome.jp/kegg-bin/show_pathway?map=mmu00512&multi_query=14423%09red/207839%09red/108150%09red/14426%09red/14425%09red/218476%09red/20442%09red/56336%09red/
mmu04630	Jak-STAT signaling pathway	161	24	1.989	0.000859896	0.00713974	www.genome.jp/kegg-bin/show_pathway?map=mmu04630&multi_query=15977%09RoyalBlue/13019%09RoyalBlue/16184%09red/16186%09red/16197%09red/16155%09red/16157%09RoyalBlue/100042555%09RoyalBlue/16162%09red/16164%09red/209590%09red/15975%09red/15979%09red/242700%09RoyalBlue/18414%09red/12804%09RoyalBlue/12982%09red/12984%09red/12983%09red/16451%09red/20848%09red/20849%09red/216233%09RoyalBlue/54607%09red/5…
mmu04668	TNF signaling pathway	109	18	2.204	0.00113773	0.00916879	www.genome.jp/kegg-bin/show_pathway?map=mmu04668&multi_query=21937%09red/11796%09red/12608%09red/12675%09red/56532%09red/74568%09red/12369%09red/12367%09red/20296%09red/14825%09red/20312%09red/21929%09red/17387%09red/22329%09red/21938%09red/30955%09red/74769%09red/320207%09red/
mmu05321	Inflammatiory bowel disease (IBD)	59	12	2.714	0.00120045	0.00918594	www.genome.jp/kegg-bin/show_pathway?map=mmu05321&multi_query=24088%09red/21898%09red/15979%09red/16162%09red/20849%09red/16173%09red/16174%09red/16175%09red/21803%09red/20848%09red/209590%09red/16186%09red/
mmu05211	Renal cell carcinoma	67	13	2.589	0.00120691	0.00918594	www.genome.jp/kegg-bin/show_pathway?map=mmu05211&multi_query=15251%09red/112407%09red/21803%09red/15234%09red/17295%09red/30955%09red/74769%09red/320207%09red/109905%09red/215449%09red/14784%09red/18176%09red/214230%09RoyalBlue/23871%09red/
mmu04014	Ras signaling pathway	230	30	1.741	0.0019269	0.0139034	www.genome.jp/kegg-bin/show_pathway?map=mmu04014&multi_query=14164%09RoyalBlue/14175%09RoyalBlue/14166%09RoyalBlue/18049%09red/16000%09red/15234%09red/11602%09RoyalBlue/14254%09red/17295%09red/14784%09red/20418%09RoyalBlue/234779%09red/19395%09RoyalBlue/240168%09red/14710%09red/14811%09red/18176%09red/20130%09RoyalBlue/218397%09red/19414%09red/54153%09red/58231%09red/19354%09red/214230%09RoyalBlu…
mmu04660	T cell receptor signaling pathway	105	17	2.16	0.00192821	0.0139034	www.genome.jp/kegg-bin/show_pathway?map=mmu04660&multi_query=12500%09red/19264%09red/16822%09red/21682%09red/22324%09red/57257%09red/14784%09red/214230%09RoyalBlue/19055%09red/19059%09RoyalBlue/18176%09red/240354%09red/12675%09red/320207%09red/30955%09red/74769%09red/12477%09red/15170%09red/208650%09red/
mmu04215	Apoptosis - multiple species	32	8	3.336	0.00198937	0.0139766	www.genome.jp/kegg-bin/show_pathway?map=mmu04215&multi_query=21937%09red/12369%09red/12367%09red/12125%09red/58801%09red/12018%09red/11783%09red/11796%09red/
mmu00600	Sphingolipid metabolism	48	10	2.78	0.00250728	0.0171749	www.genome.jp/kegg-bin/show_pathway?map=mmu00600&multi_query=20773%09red/241447%09red/11886%09red/66190%09red/223753%09red/20397%09red/22234%09red/56386%09red/14420%09red/11605%09red/
mmu01521	EGFR tyrosine kinase inhibitor resistance	82	14	2.278	0.00284583	0.0189301	www.genome.jp/kegg-bin/show_pathway?map=mmu01521&multi_query=15234%09red/17295%09red/16000%09red/16451%09red/20848%09red/30955%09red/74769%09red/320207%09red/19211%09red/12125%09red/234779%09red/18751%09red/20418%09RoyalBlue/14784%09red/18176%09red/
mmu04066	HIF-1 signaling pathway	109	17	2.081	0.00290169	0.0189301	www.genome.jp/kegg-bin/show_pathway?map=mmu04066&multi_query=20848%09red/21898%09red/15979%09red/16000%09red/30955%09red/74769%09red/320207%09red/15251%09red/112407%09red/13058%09red/234779%09red/18751%09red/21857%09red/14254%09red/11602%09RoyalBlue/18126%09red/212032%09red/15368%09red/
mmu04115	p53 signaling pathway	68	12	2.355	0.00420905	0.0268204	www.genome.jp/kegg-bin/show_pathway?map=mmu04115&multi_query=12571%09red/55948%09RoyalBlue/268697%09red/12442%09red/12534%09red/23882%09RoyalBlue/58801%09red/64058%09RoyalBlue/11783%09red/12367%09red/16009%09red/16000%09red/21825%09red/20135%09red/19211%09red/
mmu00562	Inositol phosphate metabolism	70	12	2.288	0.00536287	0.0333961	www.genome.jp/kegg-bin/show_pathway?map=mmu00562&multi_query=17772%09red/170749%09RoyalBlue/67073%09red/18719%09RoyalBlue/30955%09red/74769%09red/19211%09red/16331%09red/234515%09red/18711%09red/18718%09red/18796%09red/72469%09RoyalBlue/234779%09red/212111%09RoyalBlue/217837%09RoyalBlue/69718%09red/
mmu04070	Phosphatidylinositol signaling system	98	15	2.042	0.00597423	0.0363764	www.genome.jp/kegg-bin/show_pathway?map=mmu04070&multi_query=67073%09red/18719%09RoyalBlue/30955%09red/74769%09red/320207%09red/19211%09red/16331%09red/234515%09red/18711%09red/17772%09red/170749%09RoyalBlue/18718%09red/18796%09red/72469%09RoyalBlue/234779%09red/69718%09red/212111%09RoyalBlue/217837%09RoyalBlue/227399%09red/217480%09RoyalBlue/320127%09RoyalBlue/18751%09red/
mmu05223	Non-small cell lung cancer	56	10	2.383	0.00795171	0.0473645	www.genome.jp/kegg-bin/show_pathway?map=mmu05223&multi_query=12571%09red/58231%09red/30955%09red/74769%09red/320207%09red/14784%09red/18176%09red/234779%09red/18751%09red/78798%09red/
mmu04510	Focal adhesion	201	25	1.66	0.00815066	0.0475166	www.genome.jp/kegg-bin/show_pathway?map=mmu04510&multi_query=12829%09RoyalBlue/12828%09RoyalBlue/16777%09red/23928%09RoyalBlue/21825%09red/20750%09red/22371%09red/16398%09red/16401%09red/16403%09red/319480%09red/16000%09red/15234%09red/14254%09red/17295%09red/98932%09RoyalBlue/329251%09RoyalBlue/232807%09RoyalBlue/228785%09RoyalBlue/22793%09RoyalBlue/64099%09red/18751%09red/30955%09red/74769%09re…
mmu04512	ECM-receptor interaction	83	13	2.09	0.00835834	0.0477122	www.genome.jp/kegg-bin/show_pathway?map=mmu04512&multi_query=12829%09RoyalBlue/12828%09RoyalBlue/16777%09red/23928%09RoyalBlue/21825%09red/20750%09red/22371%09red/16398%09red/16401%09red/16403%09red/319480%09red/12505%09red/20969%09red/64051%09RoyalBlue/12491%09red/16423%09red/15366%09red/
mmu04933	AGE-RAGE signaling pathway in diabetic complications	102	15	1.962	0.00864815	0.048359	www.genome.jp/kegg-bin/show_pathway?map=mmu04933&multi_query=21803%09red/12829%09RoyalBlue/12828%09RoyalBlue/13058%09red/72469%09RoyalBlue/18796%09red/234779%09red/18751%09red/20296%09red/22329%09red/17390%09red/16175%09red/18176%09red/30955%09red/74769%09red/320207%09red/12367%09red/20848%09red/
mmu04611	Platelet activation	123	17	1.844	0.00997815	0.0546803	www.genome.jp/kegg-bin/show_pathway?map=mmu04611&multi_query=21390%09RoyalBlue/228785%09RoyalBlue/18796%09red/19395%09RoyalBlue/109905%09red/215449%09red/54519%09red/108101%09red/30955%09red/74769%09red/320207%09red/20963%09red/14127%09red/17096%09red/16398%09red/16822%09red/234779%09red/12229%09red/22371%09red/54195%09RoyalBlue/21391%09red/
mmu04810	Regulation of actin cytoskeleton	216	26	1.606	0.0106676	0.0572605	www.genome.jp/kegg-bin/show_pathway?map=mmu04810&multi_query=12475%09red/14164%09RoyalBlue/14175%09RoyalBlue/14166%09RoyalBlue/16398%09red/16401%09red/16403%09red/319480%09red/16409%09red/16411%09red/16414%09red/30938%09red/18176%09red/20130%09RoyalBlue/30955%09red/74769%09red/320207%09red/22324%09red/57257%09red/19354%09red/214230%09RoyalBlue/228785%09RoyalBlue/329251%09RoyalBlue/232807%09RoyalB…
mmu04068	FoxO signaling pathway	134	18	1.792	0.010867	0.0572605	www.genome.jp/kegg-bin/show_pathway?map=mmu04068&multi_query=21803%09red/108097%09RoyalBlue/18099%09red/58231%09red/16000%09red/30955%09red/74769%09red/320207%09red/12675%09red/19211%09red/170755%09red/20848%09red/14784%09red/18176%09red/268697%09red/12442%09red/20620%09red/23882%09RoyalBlue/12125%09red/16197%09red/
mmu05202	Transcriptional misregulation in cancers	177	22	1.659	0.0126786	0.0643829	www.genome.jp/kegg-bin/show_pathway?map=mmu05202&multi_query=12394%09red/20375%09red/12475%09red/16409%09red/12047%09red/12044%09red/12045%09red/12046%09red/14011%09red/140780%09red/19696%09red/18792%09red/20732%09RoyalBlue/13714%09red/12151%09red/14247%09red/16000%09red/16009%09red/11908%09red/12608%09red/14254%09red/17295%09red/11796%09red/
mmu05132	Salmonella infection	78	12	2.053	0.0126886	0.0643829	www.genome.jp/kegg-bin/show_pathway?map=mmu05132&multi_query=12475%09red/21898%09red/268973%09red/66824%09red/16173%09red/16175%09red/20303%09red/14825%09red/67771%09red/56378%09red/16593%09RoyalBlue/16594%09RoyalBlue/235661%09RoyalBlue/15979%09red/18126%09red/
mmu05340	Primary immunodeficiency	36	7	2.595	0.015834	0.0788819	www.genome.jp/kegg-bin/show_pathway?map=mmu05340&multi_query=16197%09red/16186%09red/227525%09red/12500%09red/19264%09red/17060%09red/12229%09red/
mmu04657	IL-17 signaling pathway	91	13	1.906	0.0175335	0.085789	www.genome.jp/kegg-bin/show_pathway?map=mmu04657&multi_query=16172%09red/12367%09red/16478%09RoyalBlue/21929%09red/22027%09red/56480%09red/12675%09red/50772%09red/12608%09red/14825%09red/20296%09red/20306%09red/16819%09red/17386%09red/
mmu05220	Chronic myeloid leukemia	73	11	2.011	0.019231	0.092444	www.genome.jp/kegg-bin/show_pathway?map=mmu05220&multi_query=208650%09red/30955%09red/74769%09red/320207%09red/12675%09red/14784%09red/18176%09red/20418%09RoyalBlue/12571%09red/21803%09red/14013%09red/12394%09red/
mmu02010	ABC transporters	46	8	2.321	0.01958	0.0924987	www.genome.jp/kegg-bin/show_pathway?map=mmu02010&multi_query=11303%09red/11305%09RoyalBlue/27404%09RoyalBlue/56325%09RoyalBlue/18669%09red/18670%09red/11306%09red/76408%09red/239273%09red/11307%09red/192663%09RoyalBlue/27405%09red/
mmu00604	Glycosphingolipid biosynthesis - ganglio series	15	4	3.558	0.0219039	0.101723	www.genome.jp/kegg-bin/show_pathway?map=mmu00604&multi_query=20442%09red/11416%09red/15211%09red/15212%09red/
mmu04010	MAPK signaling pathway	252	28	1.483	0.0224929	0.102718	www.genome.jp/kegg-bin/show_pathway?map=mmu04010&multi_query=12295%09RoyalBlue/140723%09RoyalBlue/18751%09red/19055%09red/19059%09RoyalBlue/19395%09RoyalBlue/240168%09red/218397%09red/109905%09red/215449%09red/18049%09red/14164%09RoyalBlue/14175%09RoyalBlue/14166%09RoyalBlue/14784%09red/18176%09red/20130%09RoyalBlue/56692%09red/110651%09red/13714%09red/16175%09red/21803%09red/21937%09red/12475%09…
mmu04150	mTOR signaling pathway	156	19	1.625	0.0237958	0.10324	www.genome.jp/kegg-bin/show_pathway?map=mmu04150&multi_query=11964%09red/66335%09red/73834%09red/66290%09red/108664%09red/56692%09red/329679%09red/54170%09red/22414%09RoyalBlue/14371%09RoyalBlue/21937%09red/16000%09red/14784%09red/18176%09red/110651%09red/320207%09red/30955%09red/74769%09red/19211%09red/12675%09red/18751%09red/
mmu05222	Small cell lung cancer	85	12	1.884	0.0239143	0.10324	www.genome.jp/kegg-bin/show_pathway?map=mmu05222&multi_query=11783%09red/12571%09red/12829%09RoyalBlue/12828%09RoyalBlue/16777%09red/23928%09RoyalBlue/16398%09red/16403%09red/30955%09red/74769%09red/320207%09red/19211%09red/12675%09red/11796%09red/18126%09red/
mmu05212	Pancreatic cancer	66	10	2.022	0.0241144	0.10324	www.genome.jp/kegg-bin/show_pathway?map=mmu05212&multi_query=30955%09red/74769%09red/320207%09red/19354%09red/12675%09red/56044%09red/16451%09red/20848%09red/12571%09red/21803%09red/
mmu05214	Glioma	66	10	2.022	0.0241144	0.10324	www.genome.jp/kegg-bin/show_pathway?map=mmu05214&multi_query=16000%09red/234779%09red/18751%09red/20418%09RoyalBlue/14784%09red/18176%09red/30955%09red/74769%09red/320207%09red/19211%09red/12571%09red/
mmu05221	Acute myeloid leukemia	57	9	2.107	0.0247562	0.104357	www.genome.jp/kegg-bin/show_pathway?map=mmu05221&multi_query=30955%09red/74769%09red/320207%09red/12675%09red/14784%09red/18176%09red/20848%09red/12394%09red/20375%09red/
mmu00603	Glycosphingolipid biosynthesis - globo and isoglobo series	16	4	3.336	0.0275172	0.114238	www.genome.jp/kegg-bin/show_pathway?map=mmu00603&multi_query=11605%09red/15211%09red/15212%09red/20442%09red/
mmu05164	Influenza A	170	20	1.57	0.0289323	0.11832	www.genome.jp/kegg-bin/show_pathway?map=mmu05164&multi_query=13665%09red/217069%09red/56480%09red/320207%09red/30955%09red/74769%09red/21898%09red/170743%09red/266632%09red/16175%09red/20296%09red/15977%09RoyalBlue/15975%09red/16451%09red/15979%09red/216799%09red/66824%09red/16173%09red/21937%09red/16647%09red/18751%09red/
mmu05200	Pathways in cancer	395	40	1.351	0.0300062	0.120907	www.genome.jp/kegg-bin/show_pathway?map=mmu05200&multi_query=13176%09RoyalBlue/12367%09red/216033%09RoyalBlue/22414%09RoyalBlue/14371%09RoyalBlue/19219%09red/14710%09red/12829%09RoyalBlue/12828%09RoyalBlue/16777%09red/23928%09RoyalBlue/16398%09red/16403%09red/30955%09red/74769%09red/320207%09red/19211%09red/12675%09red/18126%09red/11796%09red/208650%09red/18796%09red/18751%09red/19395%09RoyalBlue…
mmu04015	Rap1 signaling pathway	215	24	1.49	0.031391	0.124654	www.genome.jp/kegg-bin/show_pathway?map=mmu04015&multi_query=109905%09red/215449%09red/238130%09red/14811%09red/18796%09red/240168%09red/19395%09RoyalBlue/14164%09RoyalBlue/14175%09RoyalBlue/14166%09RoyalBlue/18049%09red/16000%09red/15234%09red/11602%09RoyalBlue/14254%09red/17295%09red/50791%09RoyalBlue/23880%09red/16822%09red/18751%09red/14681%09RoyalBlue/110351%09RoyalBlue/15901%09RoyalBlue/218…
mmu04370	VEGF signaling pathway	60	9	2.002	0.0333827	0.130669	www.genome.jp/kegg-bin/show_pathway?map=mmu04370&multi_query=234779%09red/18751%09red/18176%09red/19055%09red/19059%09RoyalBlue/102626%09red/30955%09red/74769%09red/320207%09red/19354%09red/
mmu05169	Epstein-Barr virus infection	220	24	1.456	0.0396254	0.150073	www.genome.jp/kegg-bin/show_pathway?map=mmu05169&multi_query=20020%09red/70428%09red/14997%09red/224756%09red/12494%09red/12534%09red/54194%09RoyalBlue/69253%09RoyalBlue/74197%09red/20375%09red/14191%09red/57296%09red/12428%09red/30955%09red/74769%09red/320207%09red/12675%09red/12505%09red/21929%09red/17096%09red/20963%09red/234779%09red/56480%09red/16155%09red/16451%09red/20848%09red/
mmu04151	PI3K-Akt signaling pathway	345	35	1.354	0.0396385	0.150073	www.genome.jp/kegg-bin/show_pathway?map=mmu04151&multi_query=14164%09RoyalBlue/14175%09RoyalBlue/14166%09RoyalBlue/18049%09red/16000%09red/15234%09red/11602%09RoyalBlue/14254%09red/17295%09red/14784%09red/18176%09red/24088%09red/21898%09red/20963%09red/83490%09red/15977%09RoyalBlue/18414%09red/16184%09red/16186%09red/16197%09red/15975%09red/16451%09red/12829%09RoyalBlue/12828%09RoyalBlue/16777%09…
mmu04721	Synaptic vesicle cycle	62	9	1.937	0.0401699	0.150073	www.genome.jp/kegg-bin/show_pathway?map=mmu04721&multi_query=19339%09RoyalBlue/20907%09RoyalBlue/56216%09RoyalBlue/18195%09red/11964%09red/66335%09red/73834%09red/66290%09red/11974%09red/27060%09red/242341%09red/108664%09red/
mmu04659	Th17 cell differentiation	102	13	1.701	0.0405308	0.150073	www.genome.jp/kegg-bin/show_pathway?map=mmu04659&multi_query=16364%09RoyalBlue/21803%09red/16186%09red/16451%09red/209590%09red/20848%09red/15251%09red/11622%09red/12500%09red/19055%09red/19059%09RoyalBlue/12675%09red/12394%09red/15979%09red/16184%09red/
mmu05203	Viral carcinogenesis	233	25	1.432	0.0429482	0.156182	www.genome.jp/kegg-bin/show_pathway?map=mmu05203&multi_query=18176%09red/16451%09red/20848%09red/12367%09red/30955%09red/74769%09red/320207%09red/19696%09red/69386%09RoyalBlue/14784%09red/12534%09red/23894%09red/74197%09red/12571%09red/12428%09red/17096%09red/20963%09red/242341%09red/12018%09red/19650%09red/232232%09RoyalBlue/234729%09red/12774%09red/58801%09red/12266%09red/14997%09red/224756%09r…
mmu04071	Sphingolipid signaling pathway	124	15	1.614	0.0436493	0.156182	www.genome.jp/kegg-bin/show_pathway?map=mmu04071&multi_query=20773%09red/241447%09red/21937%09red/11886%09red/14125%09red/14127%09red/30955%09red/74769%09red/320207%09red/18796%09red/20397%09red/18176%09red/19354%09red/18751%09red/19211%09red/
mmu04623	Cytosolic DNA-sensing pathway	63	9	1.906	0.0438905	0.156182	www.genome.jp/kegg-bin/show_pathway?map=mmu04623&multi_query=70428%09red/72512%09red/56480%09red/15977%09RoyalBlue/56532%09red/12675%09red/20303%09red/383619%09red/66824%09red/16173%09red/
mmu04973	Carbohydrate digestion and absorption	45	7	2.076	0.0482863	0.169621	www.genome.jp/kegg-bin/show_pathway?map=mmu04973&multi_query=11932%09RoyalBlue/11933%09red/212032%09red/320207%09red/30955%09red/74769%09red/18751%09red/18796%09red/
mmu04972	Pancreatic secretion	105	13	1.652	0.0494086	0.171367	www.genome.jp/kegg-bin/show_pathway?map=mmu04972&multi_query=18796%09red/18751%09red/109905%09red/215449%09red/12873%09red/18784%09RoyalBlue/12494%09red/12182%09red/233979%09red/23844%09red/229933%09red/11932%09RoyalBlue/11933%09red/16531%09RoyalBlue/67972%09red/320707%09RoyalBlue/12349%09red/

## Sheet: Down CIH8W vs Nor8W
Pathway_ID	Pathway_Name	Population_mapped_id	Study_mapped_id	Enrichment	P_value	FDR	Link
mmu00980	Metabolism of xenobiotics by cytochrome P450	65	11	5.641	3.01751e-06	0.000669888	www.genome.jp/kegg-bin/show_pathway?map=mmu00980&multi_query=14860%09RoyalBlue/14862%09RoyalBlue/14863%09RoyalBlue/14867%09RoyalBlue/14870%09RoyalBlue/14873%09red/14864%09RoyalBlue/14869%09RoyalBlue/68312%09RoyalBlue/14865%09RoyalBlue/76263%09RoyalBlue/54486%09red/12409%09RoyalBlue/22236%09red/67689%09red/
mmu00480	Glutathione metabolism	59	10	5.649	8.45474e-06	0.000938476	www.genome.jp/kegg-bin/show_pathway?map=mmu00480&multi_query=16790%09red/14860%09RoyalBlue/14862%09RoyalBlue/14863%09RoyalBlue/14867%09RoyalBlue/14870%09RoyalBlue/14873%09red/14864%09RoyalBlue/14869%09RoyalBlue/68312%09RoyalBlue/14865%09RoyalBlue/76263%09RoyalBlue/54486%09red/14782%09red/110208%09red/14380%09red/14775%09red/20135%09red/
mmu00982	Drug metabolism - cytochrome P450	67	10	4.975	2.70337e-05	0.00200049	www.genome.jp/kegg-bin/show_pathway?map=mmu00982&multi_query=14860%09RoyalBlue/14862%09RoyalBlue/14863%09RoyalBlue/14867%09RoyalBlue/14870%09RoyalBlue/14873%09red/14864%09RoyalBlue/14869%09RoyalBlue/68312%09RoyalBlue/14865%09RoyalBlue/76263%09RoyalBlue/54486%09red/67689%09red/22236%09red/
mmu05204	Chemical carcinogenesis	93	10	3.584	0.000445093	0.022586	www.genome.jp/kegg-bin/show_pathway?map=mmu05204&multi_query=14860%09RoyalBlue/14862%09RoyalBlue/14863%09RoyalBlue/14867%09RoyalBlue/14870%09RoyalBlue/14873%09red/14864%09RoyalBlue/14869%09RoyalBlue/68312%09RoyalBlue/14865%09RoyalBlue/76263%09RoyalBlue/54486%09red/22236%09red/67689%09red/
mmu01524	Platinum drug resistance	78	9	3.846	0.000508693	0.022586	www.genome.jp/kegg-bin/show_pathway?map=mmu01524&multi_query=14860%09RoyalBlue/14862%09RoyalBlue/14863%09RoyalBlue/14867%09RoyalBlue/14870%09RoyalBlue/14873%09red/14864%09RoyalBlue/14869%09RoyalBlue/68312%09RoyalBlue/14865%09RoyalBlue/21973%09red/12018%09red/58801%09red/12367%09red/11796%09red/30955%09red/74769%09red/320207%09red/11783%09red/
mmu04921	Oxytocin signaling pathway	159	13	2.725	0.000952972	0.0347556	www.genome.jp/kegg-bin/show_pathway?map=mmu04921&multi_query=18176%09red/12494%09red/18796%09red/18751%09red/12295%09RoyalBlue/140723%09RoyalBlue/19055%09red/19059%09RoyalBlue/55984%09RoyalBlue/108097%09RoyalBlue/215303%09RoyalBlue/227541%09red/54195%09RoyalBlue/228785%09RoyalBlue/216459%09RoyalBlue/98932%09RoyalBlue/329251%09RoyalBlue/232807%09RoyalBlue/14681%09RoyalBlue/30955%09red/74769%09red/…
mmu00650	Butanoate metabolism	27	5	6.173	0.0010959	0.0347556	www.genome.jp/kegg-bin/show_pathway?map=mmu00650&multi_query=272428%09RoyalBlue/268860%09RoyalBlue/15360%09RoyalBlue/64059%09RoyalBlue/71911%09RoyalBlue/
mmu00072	Synthesis and degradation of ketone bodies	11	3	9.091	0.00368071	0.10214	www.genome.jp/kegg-bin/show_pathway?map=mmu00072&multi_query=15360%09RoyalBlue/64059%09RoyalBlue/71911%09RoyalBlue/
mmu04270	Vascular smooth muscle contraction	138	10	2.415	0.00843623	0.208094	www.genome.jp/kegg-bin/show_pathway?map=mmu04270&multi_query=11550%09RoyalBlue/18784%09RoyalBlue/16531%09RoyalBlue/228785%09RoyalBlue/216459%09RoyalBlue/98932%09RoyalBlue/18796%09red/18751%09red/329251%09RoyalBlue/232807%09RoyalBlue/54598%09red/51801%09RoyalBlue/54195%09RoyalBlue/
mmu04310	Wnt signaling pathway	146	10	2.283	0.012279	0.272593	www.genome.jp/kegg-bin/show_pathway?map=mmu04310&multi_query=53627%09RoyalBlue/22414%09RoyalBlue/24117%09RoyalBlue/74499%09RoyalBlue/234130%09RoyalBlue/14371%09RoyalBlue/68010%09RoyalBlue/93960%09RoyalBlue/18099%09red/76441%09RoyalBlue/19354%09red/18796%09red/19055%09red/19059%09RoyalBlue/18751%09red/
mmu04911	Insulin secretion	85	7	2.745	0.0135924	0.274319	www.genome.jp/kegg-bin/show_pathway?map=mmu04911&multi_query=11932%09RoyalBlue/11933%09red/16514%09RoyalBlue/16531%09RoyalBlue/14652%09RoyalBlue/116838%09RoyalBlue/19339%09RoyalBlue/18796%09red/20907%09RoyalBlue/18751%09red/
mmu04024	cAMP signaling pathway	199	12	2.01	0.0164979	0.304666	www.genome.jp/kegg-bin/show_pathway?map=mmu04024&multi_query=22355%09RoyalBlue/14652%09RoyalBlue/58991%09RoyalBlue/18166%09RoyalBlue/239273%09red/20130%09RoyalBlue/109905%09red/215449%09red/22324%09red/57257%09red/19354%09red/30955%09red/74769%09red/320207%09red/19049%09RoyalBlue/14632%09RoyalBlue/98932%09RoyalBlue/14811%09red/14799%09RoyalBlue/11932%09RoyalBlue/11933%09red/56188%09RoyalBlue/6797…
mmu00100	Steroid biosynthesis	19	3	5.263	0.0181133	0.304666	www.genome.jp/kegg-bin/show_pathway?map=mmu00100&multi_query=14137%09RoyalBlue/16987%09RoyalBlue/74754%09RoyalBlue/16889%09red/20652%09red/
mmu00051	Fructose and mannose metabolism	35	4	3.809	0.0199513	0.304666	www.genome.jp/kegg-bin/show_pathway?map=mmu00051&multi_query=29858%09RoyalBlue/212032%09red/18642%09RoyalBlue/56421%09RoyalBlue/16548%09RoyalBlue/14187%09red/
mmu05412	Arrhythmogenic right ventricular cardiomyopathy (ARVC)	72	6	2.778	0.0205855	0.304666	www.genome.jp/kegg-bin/show_pathway?map=mmu05412&multi_query=16398%09red/16401%09red/16403%09red/319480%09red/24052%09RoyalBlue/20391%09RoyalBlue/13346%09RoyalBlue/12295%09RoyalBlue/140723%09RoyalBlue/216033%09RoyalBlue/
mmu00250	Alanine, aspartate and glutamate metabolism	37	4	3.603	0.0240277	0.333384	www.genome.jp/kegg-bin/show_pathway?map=mmu00250&multi_query=14719%09RoyalBlue/194237%09RoyalBlue/268860%09RoyalBlue/14661%09red/212647%09RoyalBlue/14583%09red/
mmu00280	Valine, leucine and isoleucine degradation	56	5	2.976	0.0257181	0.335848	www.genome.jp/kegg-bin/show_pathway?map=mmu00280&multi_query=12039%09RoyalBlue/56357%09RoyalBlue/268860%09RoyalBlue/64059%09RoyalBlue/15360%09RoyalBlue/
mmu04070	Phosphatidylinositol signaling system	98	7	2.381	0.0275437	0.339705	www.genome.jp/kegg-bin/show_pathway?map=mmu04070&multi_query=67073%09red/18719%09RoyalBlue/30955%09red/74769%09red/320207%09red/19211%09red/16331%09red/234515%09red/18711%09red/17772%09red/170749%09RoyalBlue/18718%09red/18796%09red/72469%09RoyalBlue/234779%09red/69718%09red/212111%09RoyalBlue/217837%09RoyalBlue/227399%09red/217480%09RoyalBlue/320127%09RoyalBlue/18751%09red/
mmu04260	Cardiac muscle contraction	78	6	2.564	0.0292204	0.341417	www.genome.jp/kegg-bin/show_pathway?map=mmu04260&multi_query=12295%09RoyalBlue/140723%09RoyalBlue/59069%09red/326618%09red/84682%09RoyalBlue/12861%09RoyalBlue/12868%09RoyalBlue/11932%09RoyalBlue/11933%09red/
mmu04022	cGMP - PKG signaling pathway	173	10	1.927	0.0351794	0.375848	www.genome.jp/kegg-bin/show_pathway?map=mmu04022&multi_query=11550%09RoyalBlue/11552%09RoyalBlue/22068%09red/19055%09red/19059%09RoyalBlue/16531%09RoyalBlue/11932%09RoyalBlue/11933%09red/67972%09red/320707%09RoyalBlue/18796%09red/228785%09RoyalBlue/98932%09RoyalBlue/242202%09RoyalBlue/54195%09RoyalBlue/30955%09red/74769%09red/320207%09red/
mmu04730	Long-term depression	61	5	2.732	0.0355532	0.375848	www.genome.jp/kegg-bin/show_pathway?map=mmu04730&multi_query=54195%09RoyalBlue/18176%09red/14804%09RoyalBlue/14681%09RoyalBlue/14687%09RoyalBlue/18751%09red/18796%09red/14799%09RoyalBlue/17096%09red/16000%09red/
mmu05410	Hypertrophic cardiomyopathy (HCM)	86	6	2.325	0.0440187	0.444189	www.genome.jp/kegg-bin/show_pathway?map=mmu05410&multi_query=16398%09red/16401%09red/16403%09red/319480%09red/24052%09RoyalBlue/20391%09RoyalBlue/13346%09RoyalBlue/59069%09red/326618%09red/12295%09RoyalBlue/140723%09RoyalBlue/108097%09RoyalBlue/16000%09red/21803%09red/
mmu02010	ABC transporters	46	4	2.898	0.0482704	0.465914	www.genome.jp/kegg-bin/show_pathway?map=mmu02010&multi_query=11303%09red/11305%09RoyalBlue/27404%09RoyalBlue/56325%09RoyalBlue/18669%09red/18670%09red/11306%09red/76408%09red/239273%09red/11307%09red/192663%09RoyalBlue/27405%09red/

## Sheet: Up CIH12W vs Nor12W
Pathway_ID	Pathway_Name	Population_mapped_id	Study_mapped_id	Enrichment	P_value	FDR
mmu04141	Protein processing in endoplasmic reticulum	167	43	4.016	9.1558e-16	2.20655e-13
mmu04510	Focal adhesion	201	39	3.026	2.72631e-10	3.2852e-08
mmu04915	Estrogen signaling pathway	98	19	3.024	1.14569e-05	0.000920369
mmu04512	ECM-receptor interaction	83	17	3.195	1.55362e-05	0.000936056
mmu05200	Pathways in cancer	395	47	1.856	2.32174e-05	0.00111908
mmu03015	mRNA surveillance pathway	96	18	2.925	3.1243e-05	0.00125493
mmu05215	Prostate cancer	89	17	2.979	4.03322e-05	0.00132767
mmu05161	Hepatitis B	145	23	2.474	4.40722e-05	0.00132767
mmu04810	Regulation of actin cytoskeleton	216	29	2.094	0.000111323	0.00298099
mmu04919	Thyroid hormone signaling pathway	117	19	2.533	0.000146149	0.00312659
mmu04520	Adherens junction	72	14	3.033	0.000156885	0.00312659
mmu05412	Arrhythmogenic right ventricular cardiomyopathy (ARVC)	72	14	3.033	0.000156885	0.00312659
mmu04151	PI3K-Akt signaling pathway	345	40	1.808	0.000168654	0.00312659
mmu04140	Autophagy - animal	141	21	2.323	0.000234215	0.00403184
mmu03040	Spliceosome	133	20	2.346	0.00028779	0.00462383
mmu05205	Proteoglycans in cancer	207	27	2.035	0.000307938	0.00462725
mmu04010	MAPK signaling pathway	252	31	1.919	0.000326404	0.00462725
mmu04390	Hippo signaling pathway	154	21	2.127	0.000785196	0.010276
mmu00510	N-Glycan biosynthesis	49	10	3.183	0.000910186	0.010276
mmu04350	TGF-beta signaling pathway	85	14	2.569	0.000924739	0.010276
mmu04530	Tight junction	167	22	2.055	0.000951802	0.010276
mmu01522	Endocrine resistance	95	15	2.463	0.000967009	0.010276
mmu04310	Wnt signaling pathway	146	20	2.137	0.000980698	0.010276
mmu05410	Hypertrophic cardiomyopathy (HCM)	86	14	2.539	0.00104128	0.0104562
mmu05166	HTLV-I infection	285	32	1.751	0.00129253	0.01246
mmu05414	Dilated cardiomyopathy (DCM)	89	14	2.454	0.00146739	0.0136016
mmu04933	AGE-RAGE signaling pathway in diabetic complications	102	15	2.294	0.00202034	0.0180334
mmu04912	GnRH signaling pathway	89	13	2.278	0.00417214	0.0359102
mmu04657	IL-17 signaling pathway	91	13	2.228	0.00506233	0.0413902
mmu04392	Hippo signaling pathway - multiple species	26	6	3.6	0.00515231	0.0413902
mmu05224	Breast cancer	146	18	1.923	0.00549209	0.04181
mmu04110	Cell cycle	124	16	2.013	0.00555154	0.04181
mmu05220	Chronic myeloid leukemia	73	11	2.35	0.00640528	0.0467779
mmu05210	Colorectal cancer	64	10	2.437	0.00708224	0.0502006
mmu05212	Pancreatic cancer	66	10	2.363	0.00879916	0.0605885
mmu05221	Acute myeloid leukemia	57	9	2.463	0.0097131	0.0636308
mmu05211	Renal cell carcinoma	67	10	2.328	0.00976904	0.0636308
mmu00514	Other types of O-glycan biosynthesis	22	5	3.545	0.0112436	0.0713078
mmu05164	Influenza A	170	19	1.743	0.0123638	0.0756638
mmu04710	Circadian rhythm	31	6	3.019	0.0125583	0.0756638
mmu04270	Vascular smooth muscle contraction	138	16	1.808	0.0150101	0.0882299
mmu05202	Transcriptional misregulation in cancers	177	19	1.674	0.0183602	0.105353
mmu05222	Small cell lung cancer	85	11	2.019	0.0192856	0.108089
mmu04540	Gap junction	86	11	1.995	0.0208861	0.114399
mmu04070	Phosphatidylinositol signaling system	98	12	1.91	0.0222669	0.119252
mmu04068	FoxO signaling pathway	134	15	1.746	0.0242278	0.126933
mmu04921	Oxytocin signaling pathway	159	17	1.668	0.0256978	0.13177
mmu05231	Choline metabolism in cancer	101	12	1.853	0.0275082	0.138114
mmu05142	Chagas disease (American trypanosomiasis)	103	12	1.817	0.0314674	0.154768
mmu03018	RNA degradation	81	10	1.926	0.0334395	0.159437
mmu04550	Signaling pathways regulating pluripotency of stem cells	140	15	1.671	0.0341868	0.159437
mmu04360	Axon guidance	177	18	1.586	0.0344014	0.159437
mmu04918	Thyroid hormone synthesis	73	9	1.923	0.0426912	0.192467
mmu05146	Amoebiasis	108	12	1.733	0.0431255	0.192467
mmu05213	Endometrial cancer	52	7	2.1	0.0467103	0.204676

## Sheet: Down CIH12W vs Nor12W
Pathway_ID	Pathway_Name	Population_mapped_id	Study_mapped_id	Enrichment	P_value	FDR	Link
mmu00190	Oxidative phosphorylation	134	70	8.376	1.47369e-49	3.69895e-47	www.genome.jp/kegg-bin/show_pathway?map=mmu00190&multi_query=17718%09RoyalBlue/17722%09RoyalBlue/227197%09RoyalBlue/226646%09RoyalBlue/68349%09RoyalBlue/17993%09RoyalBlue/595136%09RoyalBlue/407785%09RoyalBlue/75406%09RoyalBlue/225887%09RoyalBlue/17995%09RoyalBlue/72900%09RoyalBlue/78330%09RoyalBlue/54405%09RoyalBlue/66091%09RoyalBlue/17992%09RoyalBlue/68202%09RoyalBlue/67130%09RoyalBlue/68375%09R…
mmu05012	Parkinson's disease	144	68	7.572	2.29111e-44	2.87534e-42	www.genome.jp/kegg-bin/show_pathway?map=mmu05012&multi_query=224129%09red/50873%09RoyalBlue/21823%09RoyalBlue/17718%09RoyalBlue/17722%09RoyalBlue/17995%09RoyalBlue/72900%09RoyalBlue/78330%09RoyalBlue/54405%09RoyalBlue/66091%09RoyalBlue/17992%09RoyalBlue/68202%09RoyalBlue/67130%09RoyalBlue/68375%09RoyalBlue/66108%09RoyalBlue/67273%09RoyalBlue/70316%09RoyalBlue/68194%09RoyalBlue/100042503%09RoyalBl…
mmu05010	Alzheimer's disease	175	66	6.047	1.44464e-35	1.20868e-33	www.genome.jp/kegg-bin/show_pathway?map=mmu05010&multi_query=11820%09red/19164%09red/17995%09RoyalBlue/72900%09RoyalBlue/78330%09RoyalBlue/54405%09RoyalBlue/66091%09RoyalBlue/17992%09RoyalBlue/68202%09RoyalBlue/67130%09RoyalBlue/68375%09RoyalBlue/66108%09RoyalBlue/67273%09RoyalBlue/70316%09RoyalBlue/68194%09RoyalBlue/100042503%09RoyalBlue/66046%09RoyalBlue/230075%09RoyalBlue/66916%09RoyalBlue/672…
mmu05016	Huntington's disease	193	68	5.649	1.8489e-34	1.16019e-32	www.genome.jp/kegg-bin/show_pathway?map=mmu05016&multi_query=67300%09red/215114%09red/18797%09red/16438%09red/21817%09red/20466%09red/217864%09red/12914%09red/328572%09red/20683%09red/208647%09red/19016%09RoyalBlue/20655%09RoyalBlue/22227%09RoyalBlue/170770%09RoyalBlue/17995%09RoyalBlue/72900%09RoyalBlue/78330%09RoyalBlue/54405%09RoyalBlue/66091%09RoyalBlue/17992%09RoyalBlue/68202%09RoyalBlue/671…
mmu04932	Non-alcoholic fatty liver disease (NAFLD)	153	59	6.183	1.88386e-32	9.45699e-31	www.genome.jp/kegg-bin/show_pathway?map=mmu04932&multi_query=23797%09red/606496%09red/68465%09RoyalBlue/108097%09red/78943%09red/16476%09red/16150%09red/22433%09red/12606%09RoyalBlue/13063%09RoyalBlue/17995%09RoyalBlue/72900%09RoyalBlue/78330%09RoyalBlue/54405%09RoyalBlue/66091%09RoyalBlue/17992%09RoyalBlue/68202%09RoyalBlue/67130%09RoyalBlue/68375%09RoyalBlue/66108%09RoyalBlue/67273%09RoyalBlue/…
mmu01200	Carbon metabolism	118	44	5.979	1.13502e-23	4.74817e-22	www.genome.jp/kegg-bin/show_pathway?map=mmu01200&multi_query=72141%09red/11674%09RoyalBlue/353204%09RoyalBlue/18663%09RoyalBlue/13806%09RoyalBlue/433182%09RoyalBlue/18597%09RoyalBlue/68263%09RoyalBlue/235339%09RoyalBlue/13382%09RoyalBlue/109264%09RoyalBlue/14380%09RoyalBlue/21881%09RoyalBlue/21351%09RoyalBlue/11429%09RoyalBlue/15926%09RoyalBlue/15929%09RoyalBlue/67834%09RoyalBlue/170718%09RoyalBl…
mmu00020	Citrate cycle (TCA cycle)	33	22	10.689	2.01306e-19	7.21828e-18	www.genome.jp/kegg-bin/show_pathway?map=mmu00020&multi_query=11429%09RoyalBlue/15926%09RoyalBlue/15929%09RoyalBlue/67834%09RoyalBlue/170718%09RoyalBlue/78920%09RoyalBlue/13382%09RoyalBlue/56451%09RoyalBlue/20916%09RoyalBlue/66945%09RoyalBlue/67680%09RoyalBlue/66052%09RoyalBlue/66925%09RoyalBlue/14194%09RoyalBlue/17449%09RoyalBlue/17448%09RoyalBlue/18563%09RoyalBlue/18534%09RoyalBlue/18597%09Royal…
mmu01212	Fatty acid metabolism	52	25	7.709	4.11625e-17	1.29147e-15	www.genome.jp/kegg-bin/show_pathway?map=mmu01212&multi_query=107476%09RoyalBlue/223722%09RoyalBlue/14104%09RoyalBlue/26922%09RoyalBlue/110460%09RoyalBlue/110446%09RoyalBlue/52538%09RoyalBlue/231086%09RoyalBlue/15107%09RoyalBlue/93747%09RoyalBlue/97212%09RoyalBlue/11409%09RoyalBlue/11364%09RoyalBlue/11363%09RoyalBlue/11370%09RoyalBlue/14081%09RoyalBlue/216739%09RoyalBlue/433256%09RoyalBlue/94180%0…
mmu00640	Propanoate metabolism	31	19	9.827	6.40374e-16	1.78593e-14	www.genome.jp/kegg-bin/show_pathway?map=mmu00640&multi_query=68738%09RoyalBlue/60525%09RoyalBlue/380660%09RoyalBlue/12039%09RoyalBlue/13382%09RoyalBlue/11364%09RoyalBlue/97212%09RoyalBlue/93747%09RoyalBlue/227095%09RoyalBlue/107476%09RoyalBlue/100705%09RoyalBlue/56690%09RoyalBlue/66904%09RoyalBlue/52665%09RoyalBlue/73724%09RoyalBlue/56451%09RoyalBlue/20916%09RoyalBlue/110460%09RoyalBlue/110446%09…
mmu04260	Cardiac muscle contraction	78	27	5.55	4.96855e-14	1.24711e-12	www.genome.jp/kegg-bin/show_pathway?map=mmu04260&multi_query=54377%09RoyalBlue/140723%09RoyalBlue/54378%09RoyalBlue/22003%09red/17897%09RoyalBlue/66694%09RoyalBlue/66445%09RoyalBlue/22273%09RoyalBlue/67003%09RoyalBlue/66576%09RoyalBlue/67530%09RoyalBlue/22272%09RoyalBlue/66152%09RoyalBlue/66594%09RoyalBlue/17708%09RoyalBlue/12857%09RoyalBlue/12858%09RoyalBlue/12859%09RoyalBlue/12861%09RoyalBlue/1…
mmu00620	Pyruvate metabolism	39	19	7.811	1.95401e-13	4.4587e-12	www.genome.jp/kegg-bin/show_pathway?map=mmu00620&multi_query=68738%09RoyalBlue/60525%09RoyalBlue/18597%09RoyalBlue/68263%09RoyalBlue/235339%09RoyalBlue/13382%09RoyalBlue/27402%09RoyalBlue/107476%09RoyalBlue/100705%09RoyalBlue/56752%09RoyalBlue/52815%09RoyalBlue/109264%09RoyalBlue/18563%09RoyalBlue/17449%09RoyalBlue/17448%09RoyalBlue/14194%09RoyalBlue/18534%09RoyalBlue/110460%09RoyalBlue/110446%09…
mmu00071	Fatty acid degradation	49	21	6.872	2.49235e-13	5.21317e-12	www.genome.jp/kegg-bin/show_pathway?map=mmu00071&multi_query=110460%09RoyalBlue/110446%09RoyalBlue/52538%09RoyalBlue/231086%09RoyalBlue/15107%09RoyalBlue/97212%09RoyalBlue/93747%09RoyalBlue/11409%09RoyalBlue/11364%09RoyalBlue/11363%09RoyalBlue/11370%09RoyalBlue/14081%09RoyalBlue/216739%09RoyalBlue/433256%09RoyalBlue/94180%09RoyalBlue/12895%09RoyalBlue/12896%09RoyalBlue/13177%09RoyalBlue/23986%09R…
mmu03320	PPAR signaling pathway	85	27	5.093	5.40073e-13	1.04276e-11	www.genome.jp/kegg-bin/show_pathway?map=mmu03320&multi_query=12491%09RoyalBlue/26457%09RoyalBlue/26458%09RoyalBlue/14077%09RoyalBlue/11770%09RoyalBlue/12140%09RoyalBlue/20183%09RoyalBlue/19016%09RoyalBlue/20249%09RoyalBlue/30049%09RoyalBlue/13167%09RoyalBlue/16956%09RoyalBlue/14081%09RoyalBlue/216739%09RoyalBlue/433256%09RoyalBlue/94180%09RoyalBlue/20280%09RoyalBlue/12895%09RoyalBlue/12896%09Roya…
mmu00280	Valine, leucine and isoleucine degradation	56	19	5.44	4.43406e-10	7.94964e-09	www.genome.jp/kegg-bin/show_pathway?map=mmu00280&multi_query=12039%09RoyalBlue/13382%09RoyalBlue/11409%09RoyalBlue/11364%09RoyalBlue/97212%09RoyalBlue/93747%09RoyalBlue/15107%09RoyalBlue/52538%09RoyalBlue/231086%09RoyalBlue/66904%09RoyalBlue/73724%09RoyalBlue/227095%09RoyalBlue/56752%09RoyalBlue/257633%09RoyalBlue/72039%09RoyalBlue/208982%09RoyalBlue/110460%09RoyalBlue/110446%09RoyalBlue/208715%0…
mmu04146	Peroxisome	83	23	4.443	6.36609e-10	1.06526e-08	www.genome.jp/kegg-bin/show_pathway?map=mmu04146&multi_query=18633%09RoyalBlue/19301%09RoyalBlue/59038%09RoyalBlue/16922%09RoyalBlue/15488%09RoyalBlue/20280%09RoyalBlue/51798%09RoyalBlue/26874%09RoyalBlue/26458%09RoyalBlue/14081%09RoyalBlue/216739%09RoyalBlue/433256%09RoyalBlue/23986%09RoyalBlue/67528%09RoyalBlue/110959%09RoyalBlue/12908%09RoyalBlue/56690%09RoyalBlue/67420%09red/15926%09RoyalBlue…
mmu00630	Glyoxylate and dicarboxylate metabolism	29	12	6.635	5.94063e-08	9.31936e-07	www.genome.jp/kegg-bin/show_pathway?map=mmu00630&multi_query=17449%09RoyalBlue/17448%09RoyalBlue/11429%09RoyalBlue/110460%09RoyalBlue/110446%09RoyalBlue/73724%09RoyalBlue/66904%09RoyalBlue/12359%09RoyalBlue/14645%09RoyalBlue/20425%09RoyalBlue/108037%09red/13382%09RoyalBlue/68133%09RoyalBlue/
mmu00010	Glycolysis / Gluconeogenesis	67	18	4.308	8.05332e-08	1.18905e-06	www.genome.jp/kegg-bin/show_pathway?map=mmu00010&multi_query=14120%09RoyalBlue/11674%09RoyalBlue/353204%09RoyalBlue/18663%09RoyalBlue/13806%09RoyalBlue/433182%09RoyalBlue/18597%09RoyalBlue/68263%09RoyalBlue/235339%09RoyalBlue/13382%09RoyalBlue/27402%09RoyalBlue/26876%09RoyalBlue/56752%09RoyalBlue/68738%09RoyalBlue/60525%09RoyalBlue/319625%09RoyalBlue/72157%09RoyalBlue/72141%09red/18534%09RoyalBlu…
mmu00061	Fatty acid biosynthesis	14	8	9.162	4.65868e-07	6.49627e-06	www.genome.jp/kegg-bin/show_pathway?map=mmu00061&multi_query=107476%09RoyalBlue/100705%09RoyalBlue/223722%09RoyalBlue/14104%09RoyalBlue/14081%09RoyalBlue/216739%09RoyalBlue/433256%09RoyalBlue/94180%09RoyalBlue/
mmu01230	Biosynthesis of amino acids	78	16	3.289	1.9224e-05	0.00025396	www.genome.jp/kegg-bin/show_pathway?map=mmu01230&multi_query=18663%09RoyalBlue/13806%09RoyalBlue/433182%09RoyalBlue/11674%09RoyalBlue/353204%09RoyalBlue/21881%09RoyalBlue/21351%09RoyalBlue/20425%09RoyalBlue/108037%09red/76282%09RoyalBlue/14645%09RoyalBlue/18563%09RoyalBlue/11429%09RoyalBlue/15926%09RoyalBlue/15929%09RoyalBlue/67834%09RoyalBlue/170718%09RoyalBlue/11898%09red/
mmu00062	Fatty acid elongation	27	9	5.345	2.26098e-05	0.000270241	www.genome.jp/kegg-bin/show_pathway?map=mmu00062&multi_query=52538%09RoyalBlue/231086%09RoyalBlue/15107%09RoyalBlue/97212%09RoyalBlue/93747%09RoyalBlue/26922%09RoyalBlue/54326%09RoyalBlue/170439%09RoyalBlue/171210%09RoyalBlue/
mmu00650	Butanoate metabolism	27	9	5.345	2.26098e-05	0.000270241	www.genome.jp/kegg-bin/show_pathway?map=mmu00650&multi_query=110460%09RoyalBlue/110446%09RoyalBlue/15107%09RoyalBlue/97212%09RoyalBlue/93747%09RoyalBlue/11409%09RoyalBlue/272428%09RoyalBlue/208715%09RoyalBlue/208982%09RoyalBlue/
mmu00561	Glycerolipid metabolism	59	13	3.533	5.27146e-05	0.000601426	www.genome.jp/kegg-bin/show_pathway?map=mmu00561&multi_query=56752%09RoyalBlue/11997%09RoyalBlue/14187%09RoyalBlue/67861%09RoyalBlue/67512%09RoyalBlue/218121%09red/28169%09RoyalBlue/14245%09RoyalBlue/110197%09red/13350%09RoyalBlue/67800%09RoyalBlue/66853%09RoyalBlue/116939%09RoyalBlue/16956%09RoyalBlue/68393%09RoyalBlue/
mmu04923	Regulation of lipolysis in adipocyte	57	12	3.376	0.00016231	0.0017713	www.genome.jp/kegg-bin/show_pathway?map=mmu04923&multi_query=11554%09RoyalBlue/11555%09RoyalBlue/11556%09RoyalBlue/224129%09red/18160%09red/103968%09RoyalBlue/16890%09RoyalBlue/66853%09RoyalBlue/67469%09RoyalBlue/11770%09RoyalBlue/11832%09RoyalBlue/23797%09red/225845%09RoyalBlue/11539%09RoyalBlue/109648%09RoyalBlue/
mmu00051	Fructose and mannose metabolism	35	9	4.123	0.000217465	0.00227432	www.genome.jp/kegg-bin/show_pathway?map=mmu00051&multi_query=29858%09RoyalBlue/218138%09red/14120%09RoyalBlue/16548%09RoyalBlue/20322%09RoyalBlue/11997%09RoyalBlue/14187%09RoyalBlue/67861%09RoyalBlue/11674%09RoyalBlue/353204%09RoyalBlue/
mmu04964	Proximal tubule bicarbonate reclamation	22	7	5.102	0.000263592	0.00264647	www.genome.jp/kegg-bin/show_pathway?map=mmu04964&multi_query=12351%09RoyalBlue/12349%09RoyalBlue/54403%09RoyalBlue/11936%09RoyalBlue/27376%09RoyalBlue/17449%09RoyalBlue/18534%09RoyalBlue/
mmu00410	beta-Alanine metabolism	33	8	3.887	0.00074929	0.00715805	www.genome.jp/kegg-bin/show_pathway?map=mmu00410&multi_query=228608%09RoyalBlue/56752%09RoyalBlue/99586%09RoyalBlue/227095%09RoyalBlue/97212%09RoyalBlue/93747%09RoyalBlue/11364%09RoyalBlue/56690%09RoyalBlue/
mmu01210	2-Oxocarboxylic acid metabolism	19	6	5.063	0.000769989	0.00715805	www.genome.jp/kegg-bin/show_pathway?map=mmu01210&multi_query=11429%09RoyalBlue/15926%09RoyalBlue/15929%09RoyalBlue/67834%09RoyalBlue/170718%09RoyalBlue/76282%09RoyalBlue/
mmu00380	Tryptophan metabolism	46	9	3.137	0.00183798	0.0164762	www.genome.jp/kegg-bin/show_pathway?map=mmu00380&multi_query=56720%09RoyalBlue/97212%09RoyalBlue/93747%09RoyalBlue/15107%09RoyalBlue/110460%09RoyalBlue/110446%09RoyalBlue/13195%09RoyalBlue/56752%09RoyalBlue/12359%09RoyalBlue/
mmu00030	Pentose phosphate pathway	32	7	3.507	0.00302021	0.0261404	www.genome.jp/kegg-bin/show_pathway?map=mmu00030&multi_query=14380%09RoyalBlue/21881%09RoyalBlue/21351%09RoyalBlue/72157%09RoyalBlue/11674%09RoyalBlue/353204%09RoyalBlue/14120%09RoyalBlue/
mmu00072	Synthesis and degradation of ketone bodies	11	4	5.831	0.0034679	0.0290148	www.genome.jp/kegg-bin/show_pathway?map=mmu00072&multi_query=208715%09RoyalBlue/208982%09RoyalBlue/110460%09RoyalBlue/110446%09RoyalBlue/
mmu00254	Aflatoxin biosynthesis	2	2	16.034	0.00388245	0.0314353	www.genome.jp/kegg-bin/show_pathway?map=mmu00254&multi_query=107476%09RoyalBlue/100705%09RoyalBlue/
mmu04920	Adipocytokine signaling pathway	72	11	2.45	0.00469035	0.03679	www.genome.jp/kegg-bin/show_pathway?map=mmu04920&multi_query=16150%09red/23797%09red/12491%09RoyalBlue/14081%09RoyalBlue/216739%09RoyalBlue/433256%09RoyalBlue/94180%09RoyalBlue/16452%09red/108097%09red/109648%09RoyalBlue/18534%09RoyalBlue/20183%09RoyalBlue/68465%09RoyalBlue/55984%09red/207565%09red/100705%09RoyalBlue/12895%09RoyalBlue/20525%09red/
mmu01040	Biosynthesis of unsaturated fatty acids	28	6	3.436	0.00662359	0.0503794	www.genome.jp/kegg-bin/show_pathway?map=mmu01040&multi_query=170439%09RoyalBlue/20249%09RoyalBlue/30049%09RoyalBlue/54326%09RoyalBlue/97212%09RoyalBlue/171210%09RoyalBlue/
mmu00480	Glutathione metabolism	59	9	2.446	0.0102238	0.075476	www.genome.jp/kegg-bin/show_pathway?map=mmu00480&multi_query=14860%09RoyalBlue/14866%09RoyalBlue/14872%09RoyalBlue/56615%09RoyalBlue/15926%09RoyalBlue/14380%09RoyalBlue/14776%09RoyalBlue/14778%09RoyalBlue/625249%09RoyalBlue/18263%09red/
mmu00910	Nitrogen metabolism	17	4	3.773	0.0185608	0.133107	www.genome.jp/kegg-bin/show_pathway?map=mmu00910&multi_query=14645%09RoyalBlue/23831%09RoyalBlue/12349%09RoyalBlue/12351%09RoyalBlue/
mmu04152	AMPK signaling pathway	129	14	1.74	0.0296982	0.207062	www.genome.jp/kegg-bin/show_pathway?map=mmu04152&multi_query=55984%09red/207565%09red/68465%09RoyalBlue/108097%09red/14120%09RoyalBlue/18534%09RoyalBlue/74343%09red/208647%09red/15568%09red/232493%09RoyalBlue/16890%09RoyalBlue/14104%09RoyalBlue/107476%09RoyalBlue/20249%09RoyalBlue/30049%09RoyalBlue/56690%09RoyalBlue/12895%09RoyalBlue/21770%09red/26932%09red/57915%09red/12491%09RoyalBlue/23797%09r…
mmu00350	Tyrosine metabolism	39	6	2.467	0.0322156	0.218543	www.genome.jp/kegg-bin/show_pathway?map=mmu00350&multi_query=14085%09RoyalBlue/21823%09RoyalBlue/13195%09RoyalBlue/13166%09RoyalBlue/26876%09RoyalBlue/68636%09RoyalBlue/
mmu00052	Galactose metabolism	32	5	2.505	0.0461365	0.304744	www.genome.jp/kegg-bin/show_pathway?map=mmu00052&multi_query=319625%09RoyalBlue/72157%09RoyalBlue/11997%09RoyalBlue/14187%09RoyalBlue/67861%09RoyalBlue/
mmu00980	Metabolism of xenobiotics by cytochrome P450	65	8	1.973	0.0478765	0.308128	www.genome.jp/kegg-bin/show_pathway?map=mmu00980&multi_query=14860%09RoyalBlue/14866%09RoyalBlue/14872%09RoyalBlue/56615%09RoyalBlue/71755%09RoyalBlue/12408%09RoyalBlue/109857%09RoyalBlue/26876%09RoyalBlue/

## Sheet: Up CIH12W vs CIH8W+Nor4W
Pathway_ID	Pathway_Name	Population_mapped_id	Study_mapped_id	Enrichment	P_value	FDR	Link
mmu04141	Protein processing in endoplasmic reticulum	167	27	4.655	1.51702e-11	3.33745e-09	www.genome.jp/kegg-bin/show_pathway?map=mmu04141&multi_query=103963%09red/12282%09red/14828%09red/67838%09red/100037258%09red/22027%09red/19089%09red/12317%09red/227619%09red/66890%09red/27054%09red/320011%09red/12304%09red/71853%09red/66753%09RoyalBlue/66256%09red/15481%09red/231098%09RoyalBlue/15519%09red/15516%09red/15505%09red/18415%09red/66245%09red/12955%09red/19358%09red/94232%09red/22433%…
mmu05322	Systemic lupus erythematosus	142	16	3.244	3.0744e-05	0.00338185	www.genome.jp/kegg-bin/show_pathway?map=mmu05322&multi_query=319166%09red/319167%09red/319168%09red/319169%09red/319170%09red/319171%09red/319172%09red/319173%09red/319191%09red/665433%09red/68231%09RoyalBlue/15267%09RoyalBlue/319189%09red/69389%09RoyalBlue/319179%09red/319154%09red/319156%09red/319161%09red/326620%09RoyalBlue/20641%09red/
mmu00240	Pyrimidine metabolism	103	12	3.354	0.000221231	0.0162236	www.genome.jp/kegg-bin/show_pathway?map=mmu00240&multi_query=22247%09red/54369%09red/51797%09red/20017%09red/20020%09RoyalBlue/20021%09red/66420%09red/26939%09red/19076%09red/18973%09red/20133%09red/22171%09red/320685%09red/
mmu05034	Alcoholism	199	17	2.46	0.000537963	0.029588	www.genome.jp/kegg-bin/show_pathway?map=mmu05034&multi_query=319166%09red/319167%09red/319168%09red/319169%09red/319170%09red/319171%09red/319172%09red/319173%09red/319191%09red/665433%09red/68231%09RoyalBlue/15267%09RoyalBlue/319189%09red/69389%09RoyalBlue/319179%09red/319154%09red/319156%09red/319161%09red/326620%09RoyalBlue/14699%09RoyalBlue/78284%09RoyalBlue/110157%09red/55984%09red/19049%09R…
mmu00510	N-Glycan biosynthesis	49	7	4.113	0.00138973	0.0611481	www.genome.jp/kegg-bin/show_pathway?map=mmu00510&multi_query=13478%09red/207958%09red/102580%09red/223774%09red/381903%09red/103963%09red/227619%09red/
mmu03040	Spliceosome	133	12	2.598	0.00220372	0.0808032	www.genome.jp/kegg-bin/show_pathway?map=mmu03040&multi_query=212880%09RoyalBlue/20641%09red/53607%09red/67465%09red/81898%09RoyalBlue/101943%09red/70052%09red/66101%09red/20826%09red/28000%09red/53317%09red/15481%09red/433702%09red/15382%09RoyalBlue/15381%09red/
mmu03008	Ribosome biogenesis in eukaryotes	116	10	2.482	0.00692711	0.217709	www.genome.jp/kegg-bin/show_pathway?map=mmu03008&multi_query=74778%09red/217995%09red/73674%09red/27993%09red/20826%09red/14791%09red/67459%09red/100019%09red/68272%09red/53319%09red/
mmu00230	Purine metabolism	177	13	2.115	0.00856574	0.235558	www.genome.jp/kegg-bin/show_pathway?map=mmu00230&multi_query=53893%09red/231327%09RoyalBlue/11564%09red/23918%09red/54369%09red/20133%09red/27369%09red/20017%09red/20020%09RoyalBlue/20021%09red/66420%09red/26939%09red/19076%09red/18973%09red/23971%09red/
mmu05164	Influenza A	170	12	2.032	0.0151629	0.341241	www.genome.jp/kegg-bin/show_pathway?map=mmu05164&multi_query=73626%09RoyalBlue/246728%09red/100037258%09red/15481%09red/29857%09RoyalBlue/16150%09red/18708%09red/18710%09RoyalBlue/20296%09red/15968%09RoyalBlue/18854%09red/16646%09red/15463%09red/18750%09red/110157%09red/53319%09red/
mmu00480	Glutathione metabolism	59	6	2.928	0.0160322	0.341241	www.genome.jp/kegg-bin/show_pathway?map=mmu00480&multi_query=14859%09red/14863%09red/14871%09red/14872%09RoyalBlue/66447%09red/66073%09red/20133%09red/
mmu03020	RNA polymerase	29	4	3.971	0.017062	0.341241	www.genome.jp/kegg-bin/show_pathway?map=mmu03020&multi_query=20020%09RoyalBlue/20021%09red/66420%09red/26939%09red/20017%09red/
mmu04915	Estrogen signaling pathway	98	8	2.35	0.0203057	0.362453	www.genome.jp/kegg-bin/show_pathway?map=mmu04915&multi_query=15519%09red/15516%09red/22027%09red/14228%09red/15481%09red/78284%09RoyalBlue/110157%09red/18708%09red/18710%09RoyalBlue/18753%09red/
mmu04710	Circadian rhythm	31	4	3.715	0.0214177	0.362453	www.genome.jp/kegg-bin/show_pathway?map=mmu04710&multi_query=18626%09RoyalBlue/18628%09RoyalBlue/12952%09red/11865%09red/12753%09red/18143%09red/217166%09RoyalBlue/20893%09RoyalBlue/79362%09RoyalBlue/
mmu00970	Aminoacyl-tRNA biosynthesis	66	6	2.617	0.0264781	0.416085	www.genome.jp/kegg-bin/show_pathway?map=mmu00970&multi_query=71807%09red/27267%09red/71941%09red/212679%09red/66590%09red/70120%09red/
mmu05215	Prostate cancer	89	7	2.265	0.0346511	0.497164	www.genome.jp/kegg-bin/show_pathway?map=mmu05215&multi_query=12448%09red/18708%09red/18710%09RoyalBlue/78284%09RoyalBlue/16150%09red/110157%09red/94224%09RoyalBlue/15519%09red/15516%09red/22027%09red/
mmu04657	IL-17 signaling pathway	91	7	2.215	0.0384246	0.497164	www.genome.jp/kegg-bin/show_pathway?map=mmu04657&multi_query=15519%09red/15516%09red/22027%09red/16150%09red/29857%09RoyalBlue/15568%09red/20296%09red/20306%09red/56519%09RoyalBlue/
mmu00514	Other types of O-glycan biosynthesis	22	3	3.926	0.0391806	0.497164	www.genome.jp/kegg-bin/show_pathway?map=mmu00514&multi_query=232313%09red/99011%09red/217734%09red/
mmu05220	Chronic myeloid leukemia	73	6	2.366	0.040677	0.497164	www.genome.jp/kegg-bin/show_pathway?map=mmu05220&multi_query=110279%09red/18708%09red/18710%09RoyalBlue/16150%09red/110157%09red/21809%09red/13016%09red/
mmu00515	Mannose type O-glycan biosyntheis	23	3	3.755	0.0439352	0.508723	www.genome.jp/kegg-bin/show_pathway?map=mmu00515&multi_query=99011%09red/217734%09red/243853%09red/
mmu03015	mRNA surveillance pathway	96	7	2.099	0.0490078	0.539085	www.genome.jp/kegg-bin/show_pathway?map=mmu03015&multi_query=433702%09red/53319%09red/18789%09red/94230%09red/77305%09red/228410%09red/68188%09red/

## Sheet: Down CIH12W vs CIH8W+Nor4W
Pathway_ID	Pathway_Name	Population_mapped_id	Study_mapped_id	Enrichment	P_value	FDR	Link
mmu04740	Olfactory transduction	1121	83	2.478	1.96328e-16	4.04436e-14	www.genome.jp/kegg-bin/show_pathway?map=mmu04740&multi_query=258923%09RoyalBlue/258929%09RoyalBlue/258932%09red/258938%09RoyalBlue/258973%09RoyalBlue/258980%09red/258982%09RoyalBlue/259030%09RoyalBlue/259042%09RoyalBlue/259044%09RoyalBlue/259048%09red/259049%09RoyalBlue/259051%09RoyalBlue/258470%09RoyalBlue/258480%09RoyalBlue/258484%09RoyalBlue/258492%09RoyalBlue/258494%09RoyalBlue/258516%09Royal…
mmu04080	Neuroactive ligand-receptor interaction	312	20	2.146	0.00102642	0.105722	www.genome.jp/kegg-bin/show_pathway?map=mmu04080&multi_query=11551%09RoyalBlue/15557%09RoyalBlue/15565%09RoyalBlue/209517%09RoyalBlue/111174%09RoyalBlue/215855%09RoyalBlue/493809%09RoyalBlue/503558%09RoyalBlue/12061%09RoyalBlue/12062%09RoyalBlue/19065%09RoyalBlue/21336%09RoyalBlue/73626%09RoyalBlue/14062%09RoyalBlue/217369%09red/22094%09RoyalBlue/11539%09RoyalBlue/22044%09RoyalBlue/54598%09RoyalB…
mmu04710	Circadian rhythm	31	5	5.399	0.00205408	0.141047	www.genome.jp/kegg-bin/show_pathway?map=mmu04710&multi_query=18626%09RoyalBlue/18628%09RoyalBlue/12952%09red/11865%09red/12753%09red/18143%09red/217166%09RoyalBlue/20893%09RoyalBlue/79362%09RoyalBlue/
mmu04261	Adrenergic signaling in cardiomyocytes	152	10	2.202	0.0155188	0.799217	www.genome.jp/kegg-bin/show_pathway?map=mmu04261&multi_query=11941%09RoyalBlue/12289%09RoyalBlue/12299%09RoyalBlue/54377%09RoyalBlue/54378%09RoyalBlue/12323%09RoyalBlue/17897%09RoyalBlue/18750%09red/78284%09RoyalBlue/29857%09RoyalBlue/18708%09red/18710%09RoyalBlue/
mmu04260	Cardiac muscle contraction	78	6	2.575	0.0287088	0.996471	www.genome.jp/kegg-bin/show_pathway?map=mmu04260&multi_query=12289%09RoyalBlue/12299%09RoyalBlue/54377%09RoyalBlue/54378%09RoyalBlue/17897%09RoyalBlue/84682%09RoyalBlue/
mmu04024	cAMP signaling pathway	199	11	1.85	0.0360405	0.996471	www.genome.jp/kegg-bin/show_pathway?map=mmu04024&multi_query=15565%09RoyalBlue/15557%09RoyalBlue/11539%09RoyalBlue/12323%09RoyalBlue/66922%09red/18708%09red/18710%09RoyalBlue/110157%09red/19049%09RoyalBlue/78284%09RoyalBlue/19206%09RoyalBlue/14062%09RoyalBlue/11941%09RoyalBlue/12289%09RoyalBlue/
mmu04020	Calcium signaling pathway	183	10	1.829	0.0473894	0.996471	www.genome.jp/kegg-bin/show_pathway?map=mmu04020&multi_query=11941%09RoyalBlue/15565%09RoyalBlue/12289%09RoyalBlue/14062%09RoyalBlue/12061%09RoyalBlue/12062%09RoyalBlue/21336%09RoyalBlue/20698%09RoyalBlue/11739%09RoyalBlue/12323%09RoyalBlue/18750%09red/
