# Supplementary material for: Potential Role of mRNAs and LncRNAs in Chronic Intermittent Hypoxia Exposure-Aggravated Atherosclerosis
Source: Front Genet. 2020 Apr 9;11:290. doi: 10.3389/fgene.2020.00290 (PMC7160761; doi:10.3389/fgene.2020.00290)
Supplement: Supplementary file 7 [file Table_6.XLSX]

## Sheet: Up CIH8W vs Nor8W
Supplementary Table S6 KEGG analysis-lncRNA co-localized mRNAs
Pathway_ID	Pathway_Name	Population_mapped_id	Study_mapped_id	Enrichment	P_value	FDR	Link
mmu05150	Staphylococcus aureus infection	52	5	7.882	0.000402623	0.0708617	www.genome.jp/kegg-bin/show_pathway?map=mmu05150&multi_query=50909%09red/50908%09red/20345%09red/14960%09red/14969%09red/
mmu04612	Antigen processing and presentation	91	6	5.405	0.000817075	0.0719026	www.genome.jp/kegg-bin/show_pathway?map=mmu04612&multi_query=12317%09red/65972%09red/14960%09red/14969%09red/13039%09red/18045%09red/
mmu05133	Pertussis	75	5	5.465	0.00214444	0.125807	www.genome.jp/kegg-bin/show_pathway?map=mmu05133&multi_query=66824%09red/50909%09red/50908%09red/12258%09red/16175%09red/
mmu05164	Influenza A	170	7	3.375	0.0046227	0.178259	www.genome.jp/kegg-bin/show_pathway?map=mmu05164&multi_query=246728%09RoyalBlue/18709%09RoyalBlue/16175%09red/15945%09red/14960%09red/14969%09red/66824%09red/13067%09red/16647%09red/110196%09RoyalBlue/
mmu05321	Inflammatiory bowel disease (IBD)	59	4	5.557	0.00567601	0.178259	www.genome.jp/kegg-bin/show_pathway?map=mmu05321&multi_query=14960%09red/14969%09red/16175%09red/60505%09RoyalBlue/16186%09red/
mmu04060	Cytokine-cytokine receptor interaction	274	9	2.692	0.006077	0.178259	www.genome.jp/kegg-bin/show_pathway?map=mmu04060&multi_query=330122%09RoyalBlue/15945%09red/20309%09RoyalBlue/20303%09red/12981%09RoyalBlue/16187%09RoyalBlue/60505%09RoyalBlue/12159%09RoyalBlue/16175%09red/12765%09red/227288%09red/12772%09red/16186%09red/17480%09red/230979%09red/
mmu05332	Graft-versus-host disease	65	4	5.044	0.00798835	0.20085	www.genome.jp/kegg-bin/show_pathway?map=mmu05332&multi_query=16175%09red/14960%09red/14969%09red/14939%09red/
mmu04062	Chemokine signaling pathway	195	7	2.942	0.00960217	0.20203	www.genome.jp/kegg-bin/show_pathway?map=mmu04062&multi_query=330122%09RoyalBlue/15945%09red/20309%09RoyalBlue/20303%09red/12765%09red/227288%09red/12772%09red/18176%09red/18709%09RoyalBlue/12928%09red/
mmu04940	Type I diabetes mellitus	70	4	4.684	0.0103311	0.20203	www.genome.jp/kegg-bin/show_pathway?map=mmu04940&multi_query=14960%09red/14969%09red/14939%09red/16175%09red/
mmu05132	Salmonella infection	78	4	4.204	0.0149322	0.244346	www.genome.jp/kegg-bin/show_pathway?map=mmu05132&multi_query=66824%09red/16175%09red/20303%09red/330122%09RoyalBlue/12981%09RoyalBlue/76709%09red/
mmu04672	Intestinal immune network for IgA production	43	3	5.719	0.0152717	0.244346	www.genome.jp/kegg-bin/show_pathway?map=mmu04672&multi_query=14960%09red/14969%09red/17123%09red/
mmu04978	Mineral absorption	46	3	5.346	0.0182998	0.248759	www.genome.jp/kegg-bin/show_pathway?map=mmu04978&multi_query=18173%09red/17750%09red/17748%09red/
mmu05323	Rheumatoid arthritis	83	4	3.95	0.0183742	0.248759	www.genome.jp/kegg-bin/show_pathway?map=mmu05323&multi_query=14960%09red/14969%09red/16175%09red/76252%09RoyalBlue/13039%09red/12981%09RoyalBlue/
mmu05152	Tuberculosis	178	6	2.763	0.0213784	0.26681	www.genome.jp/kegg-bin/show_pathway?map=mmu05152&multi_query=13067%09red/18045%09red/14960%09red/14969%09red/16175%09red/12795%09red/12796%09RoyalBlue/
mmu05166	HTLV-I infection	285	8	2.301	0.0227395	0.26681	www.genome.jp/kegg-bin/show_pathway?map=mmu05166&multi_query=12317%09red/16186%09red/110196%09RoyalBlue/18176%09red/22334%09red/107995%09red/22418%09RoyalBlue/14371%09RoyalBlue/18709%09RoyalBlue/12981%09RoyalBlue/18045%09red/14960%09red/14969%09red/23872%09RoyalBlue/60599%09RoyalBlue/
mmu04145	Phagosome	184	6	2.673	0.0246893	0.271582	www.genome.jp/kegg-bin/show_pathway?map=mmu04145&multi_query=14960%09red/14969%09red/76252%09RoyalBlue/22143%09RoyalBlue/73710%09RoyalBlue/13039%09red/12317%09red/50909%09red/108078%09red/
mmu04640	Hematopoietic cell lineage	95	4	3.451	0.028524	0.295308	www.genome.jp/kegg-bin/show_pathway?map=mmu04640&multi_query=12981%09RoyalBlue/16187%09RoyalBlue/16175%09red/14960%09red/14969%09red/12489%09red/16399%09RoyalBlue/
mmu05310	Asthma	25	2	6.558	0.0368395	0.360208	www.genome.jp/kegg-bin/show_pathway?map=mmu05310&multi_query=14960%09red/14969%09red/16187%09RoyalBlue/
mmu04623	Cytosolic DNA-sensing pathway	63	3	3.903	0.041313	0.37816	www.genome.jp/kegg-bin/show_pathway?map=mmu04623&multi_query=20303%09red/15945%09red/66824%09red/
mmu05330	Allograft rejection	64	3	3.842	0.0429727	0.37816	www.genome.jp/kegg-bin/show_pathway?map=mmu05330&multi_query=14939%09red/14960%09red/14969%09red/
mmu05140	Leishmaniasis	66	3	3.726	0.0463912	0.388803	www.genome.jp/kegg-bin/show_pathway?map=mmu05140&multi_query=16175%09red/14960%09red/14969%09red/
mmu04115	p53 signaling pathway	68	3	3.616	0.0499405	0.399524	www.genome.jp/kegg-bin/show_pathway?map=mmu04115&multi_query=98376%09red/12448%09red/17873%09RoyalBlue/13067%09red/

## Sheet: Down CIH8W vs Nor8W
Pathway_ID	Pathway_Name	Population_mapped_id	Study_mapped_id	Enrichment	P_value	FDR	Link
mmu04721	Synaptic vesicle cycle	62	4	5.131	0.0075186	0.777486	www.genome.jp/kegg-bin/show_pathway?map=mmu04721&multi_query=72961%09RoyalBlue/19339%09RoyalBlue/11773%09RoyalBlue/76252%09RoyalBlue/
mmu00220	Arginine biosynthesis	19	2	8.372	0.0232893	0.777486	www.genome.jp/kegg-bin/show_pathway?map=mmu00220&multi_query=216456%09RoyalBlue/217214%09RoyalBlue/
mmu01210	2-Oxocarboxylic acid metabolism	19	2	8.372	0.0232893	0.777486	www.genome.jp/kegg-bin/show_pathway?map=mmu01210&multi_query=170718%09RoyalBlue/217214%09RoyalBlue/
mmu04360	Axon guidance	177	6	2.696	0.0238058	0.777486	www.genome.jp/kegg-bin/show_pathway?map=mmu04360&multi_query=13639%09RoyalBlue/13638%09RoyalBlue/18176%09red/20347%09RoyalBlue/22418%09RoyalBlue/18709%09RoyalBlue/58220%09RoyalBlue/245857%09red/
mmu04210	Apoptosis	138	5	2.882	0.0296655	0.777486	www.genome.jp/kegg-bin/show_pathway?map=mmu04210&multi_query=13067%09red/14939%09red/22143%09RoyalBlue/16907%09RoyalBlue/13039%09red/17873%09RoyalBlue/16187%09RoyalBlue/18709%09RoyalBlue/18176%09red/
mmu05217	Basal cell carcinoma	55	3	4.338	0.031593	0.777486	www.genome.jp/kegg-bin/show_pathway?map=mmu05217&multi_query=12159%09RoyalBlue/22418%09RoyalBlue/14371%09RoyalBlue/
mmu00900	Terpenoid backbone biosynthesis	23	2	6.916	0.0333582	0.777486	www.genome.jp/kegg-bin/show_pathway?map=mmu00900&multi_query=319554%09RoyalBlue/110196%09RoyalBlue/
mmu05224	Breast cancer	146	5	2.724	0.0365347	0.777486	www.genome.jp/kegg-bin/show_pathway?map=mmu05224&multi_query=14166%09RoyalBlue/18176%09red/18709%09RoyalBlue/15208%09RoyalBlue/22418%09RoyalBlue/14371%09RoyalBlue/
mmu00471	D-Glutamine and D-glutamate metabolism	3	1	26.512	0.0372517	0.777486	www.genome.jp/kegg-bin/show_pathway?map=mmu00471&multi_query=216456%09RoyalBlue/
mmu04080	Neuroactive ligand-receptor interaction	312	8	2.039	0.042224	0.777486	www.genome.jp/kegg-bin/show_pathway?map=mmu04080&multi_query=11550%09RoyalBlue/17200%09red/217212%09RoyalBlue/12854%09RoyalBlue/20607%09RoyalBlue/14428%09RoyalBlue/207911%09RoyalBlue/170732%09RoyalBlue/239336%09RoyalBlue/11443%09red/
mmu04390	Hippo signaling pathway	154	5	2.582	0.0443127	0.777486	www.genome.jp/kegg-bin/show_pathway?map=mmu04390&multi_query=58220%09RoyalBlue/19047%09red/104318%09RoyalBlue/12159%09RoyalBlue/22418%09RoyalBlue/14371%09RoyalBlue/

## Sheet: Up CIH12W vs Nor12W
Pathway_ID	Pathway_Name	Population_mapped_id	Study_mapped_id	Enrichment	P_value	FDR	Link
mmu04130	SNARE interactions in vesicular transport	33	4	8.252	0.00130281	0.169943	www.genome.jp/kegg-bin/show_pathway?map=mmu04130&multi_query=228960%09red/22318%09red/22319%09red/22320%09red/53620%09RoyalBlue/
mmu00450	Selenocompound metabolism	17	3	12.013	0.0018079	0.169943	www.genome.jp/kegg-bin/show_pathway?map=mmu00450&multi_query=21743%09red/216443%09red/212679%09red/
mmu04141	Protein processing in endoplasmic reticulum	167	8	3.261	0.00310675	0.194689	www.genome.jp/kegg-bin/show_pathway?map=mmu04141&multi_query=13135%09red/14828%09red/14376%09red/67437%09red/20832%09RoyalBlue/22230%09red/13198%09red/22433%09red/54197%09RoyalBlue/64209%09red/
mmu04910	Insulin signaling pathway	143	6	2.856	0.0185394	0.693883	www.genome.jp/kegg-bin/show_pathway?map=mmu04910&multi_query=19047%09RoyalBlue/16890%09RoyalBlue/12402%09red/12928%09red/53413%09red/106628%09red/14121%09RoyalBlue/13684%09red/12015%09RoyalBlue/12703%09RoyalBlue/12702%09red/
mmu04310	Wnt signaling pathway	146	6	2.798	0.0203193	0.693883	www.genome.jp/kegg-bin/show_pathway?map=mmu04310&multi_query=20890%09RoyalBlue/22410%09RoyalBlue/77583%09RoyalBlue/74499%09red/13544%09red/27412%09RoyalBlue/114671%09red/12006%09yellow/21372%09red/11848%09red/18797%09red/
mmu04918	Thyroid hormone synthesis	73	4	3.73	0.0221452	0.693883	www.genome.jp/kegg-bin/show_pathway?map=mmu04918&multi_query=22094%09red/18797%09red/74044%09red/14828%09red/11936%09RoyalBlue/14775%09RoyalBlue/
mmu00532	Glycosaminoglycan biosynthesis - chondroitin sulfate / dermatan sulfate	20	2	6.808	0.0342148	0.867391	www.genome.jp/kegg-bin/show_pathway?map=mmu00532&multi_query=217119%09red/53374%09red/
mmu03460	Fanconi anemia pathway	51	3	4.004	0.0386379	0.867391	www.genome.jp/kegg-bin/show_pathway?map=mmu03460&multi_query=100040608%09red/60534%09red/71711%09red/
mmu00230	Purine metabolism	177	6	2.308	0.0457936	0.867391	www.genome.jp/kegg-bin/show_pathway?map=mmu00230&multi_query=66358%09red/11821%09RoyalBlue/23918%09red/56520%09RoyalBlue/66420%09red/66491%09RoyalBlue/20016%09RoyalBlue/230103%09red/56248%09red/224794%09red/

## Sheet: Down CIH12W vs Nor12W
Pathway_ID	Pathway_Name	Population_mapped_id	Study_mapped_id	Enrichment	P_value	FDR	Link
mmu00190	Oxidative phosphorylation	134	15	4.861	3.83923e-07	8.10078e-05	www.genome.jp/kegg-bin/show_pathway?map=mmu00190&multi_query=17718%09RoyalBlue/17719%09RoyalBlue/17721%09RoyalBlue/17722%09RoyalBlue/68349%09RoyalBlue/17995%09RoyalBlue/72900%09RoyalBlue/67130%09RoyalBlue/70316%09RoyalBlue/17708%09RoyalBlue/12858%09RoyalBlue/12861%09RoyalBlue/67126%09RoyalBlue/228033%09RoyalBlue/17706%09RoyalBlue/
mmu05012	Parkinson's disease	144	15	4.523	9.79654e-07	0.000103354	www.genome.jp/kegg-bin/show_pathway?map=mmu05012&multi_query=17718%09RoyalBlue/17719%09RoyalBlue/17721%09RoyalBlue/17722%09RoyalBlue/17995%09RoyalBlue/72900%09RoyalBlue/67130%09RoyalBlue/70316%09RoyalBlue/68349%09RoyalBlue/17708%09RoyalBlue/12858%09RoyalBlue/12861%09RoyalBlue/67126%09RoyalBlue/228033%09RoyalBlue/17706%09RoyalBlue/
mmu05016	Huntington's disease	193	15	3.375	3.59653e-05	0.00252956	www.genome.jp/kegg-bin/show_pathway?map=mmu05016&multi_query=18797%09red/66420%09red/66491%09RoyalBlue/20655%09RoyalBlue/20656%09RoyalBlue/17995%09RoyalBlue/72900%09RoyalBlue/67130%09RoyalBlue/70316%09RoyalBlue/68349%09RoyalBlue/17708%09RoyalBlue/12858%09RoyalBlue/12861%09RoyalBlue/67126%09RoyalBlue/228033%09RoyalBlue/17706%09RoyalBlue/14775%09RoyalBlue/
mmu05010	Alzheimer's disease	175	13	3.226	0.000190088	0.0100272	www.genome.jp/kegg-bin/show_pathway?map=mmu05010&multi_query=23821%09red/17995%09RoyalBlue/72900%09RoyalBlue/67130%09RoyalBlue/70316%09RoyalBlue/68349%09RoyalBlue/17708%09RoyalBlue/12858%09RoyalBlue/12861%09RoyalBlue/67126%09RoyalBlue/228033%09RoyalBlue/17706%09RoyalBlue/16956%09RoyalBlue/12015%09RoyalBlue/18797%09red/
mmu04260	Cardiac muscle contraction	78	8	4.453	0.000402479	0.0169846	www.genome.jp/kegg-bin/show_pathway?map=mmu04260&multi_query=326618%09RoyalBlue/11464%09RoyalBlue/140781%09RoyalBlue/17888%09RoyalBlue/17708%09RoyalBlue/12858%09RoyalBlue/12861%09RoyalBlue/11936%09RoyalBlue/
mmu00072	Synthesis and degradation of ketone bodies	11	3	11.842	0.00173025	0.0608472	www.genome.jp/kegg-bin/show_pathway?map=mmu00072&multi_query=208715%09RoyalBlue/64059%09RoyalBlue/110460%09RoyalBlue/
mmu03010	Ribosome	174	11	2.745	0.00221827	0.0668649	www.genome.jp/kegg-bin/show_pathway?map=mmu03010&multi_query=50529%09RoyalBlue/20042%09yellow/68052%09RoyalBlue/66475%09RoyalBlue/56282%09RoyalBlue/107732%09RoyalBlue/66223%09red/65019%09RoyalBlue/268449%09RoyalBlue/114641%09yellow/67671%09RoyalBlue/67186%09RoyalBlue/
mmu04146	Peroxisome	83	7	3.662	0.00291431	0.076865	www.genome.jp/kegg-bin/show_pathway?map=mmu04146&multi_query=19298%09red/26378%09red/433256%09yellow/12908%09RoyalBlue/56690%09RoyalBlue/54683%09RoyalBlue/20655%09RoyalBlue/20656%09RoyalBlue/18477%09RoyalBlue/
mmu00630	Glyoxylate and dicarboxylate metabolism	29	4	5.989	0.00412153	0.096627	www.genome.jp/kegg-bin/show_pathway?map=mmu00630&multi_query=110460%09RoyalBlue/67078%09RoyalBlue/434437%09RoyalBlue/13382%09RoyalBlue/
mmu01200	Carbon metabolism	118	8	2.944	0.00576337	0.121607	www.genome.jp/kegg-bin/show_pathway?map=mmu01200&multi_query=18648%09RoyalBlue/56012%09RoyalBlue/13382%09RoyalBlue/15929%09RoyalBlue/67078%09RoyalBlue/14121%09RoyalBlue/110460%09RoyalBlue/434437%09RoyalBlue/
mmu05014	Amyotrophic lateral sclerosis (ALS)	52	5	4.175	0.00664333	0.127431	www.genome.jp/kegg-bin/show_pathway?map=mmu05014&multi_query=12015%09RoyalBlue/20655%09RoyalBlue/12460%09RoyalBlue/271457%09RoyalBlue/14775%09RoyalBlue/
mmu04932	Non-alcoholic fatty liver disease (NAFLD)	153	9	2.554	0.00870576	0.153076	www.genome.jp/kegg-bin/show_pathway?map=mmu04932&multi_query=12702%09red/11450%09RoyalBlue/22433%09red/13198%09red/17995%09RoyalBlue/72900%09RoyalBlue/67130%09RoyalBlue/70316%09RoyalBlue/68349%09RoyalBlue/17708%09RoyalBlue/12858%09RoyalBlue/12861%09RoyalBlue/
mmu00260	Glycine, serine and threonine metabolism	40	4	4.342	0.0130379	0.211616	www.genome.jp/kegg-bin/show_pathway?map=mmu00260&multi_query=18648%09RoyalBlue/56012%09RoyalBlue/434437%09RoyalBlue/13382%09RoyalBlue/27364%09red/
mmu00590	Arachidonic acid metabolism	89	6	2.927	0.0165032	0.240163	www.genome.jp/kegg-bin/show_pathway?map=mmu00590&multi_query=69836%09RoyalBlue/56351%09red/12408%09RoyalBlue/19215%09RoyalBlue/17001%09RoyalBlue/14775%09RoyalBlue/666168%09RoyalBlue/
mmu00750	Vitamin B6 metabolism	9	2	9.649	0.0170732	0.240163	www.genome.jp/kegg-bin/show_pathway?map=mmu00750&multi_query=103711%09RoyalBlue/73373%09RoyalBlue/
mmu00650	Butanoate metabolism	27	3	4.825	0.0234235	0.308898	www.genome.jp/kegg-bin/show_pathway?map=mmu00650&multi_query=110460%09RoyalBlue/208715%09RoyalBlue/64059%09RoyalBlue/
mmu00640	Propanoate metabolism	31	3	4.202	0.0336764	0.417984	www.genome.jp/kegg-bin/show_pathway?map=mmu00640&multi_query=13382%09RoyalBlue/56690%09RoyalBlue/110460%09RoyalBlue/
mmu00280	Valine, leucine and isoleucine degradation	56	4	3.102	0.0395321	0.463405	www.genome.jp/kegg-bin/show_pathway?map=mmu00280&multi_query=13382%09RoyalBlue/64059%09RoyalBlue/110460%09RoyalBlue/208715%09RoyalBlue/
mmu00480	Glutathione metabolism	59	4	2.944	0.0464855	0.516233	www.genome.jp/kegg-bin/show_pathway?map=mmu00480&multi_query=14862%09red/14872%09RoyalBlue/66447%09RoyalBlue/14775%09RoyalBlue/625249%09RoyalBlue/

## Sheet: Up CIH12W vs CIH8W+Nor4W
Pathway_ID	Pathway_Name	Population_mapped_id	Study_mapped_id	Enrichment	P_value	FDR	Link
mmu05322	Systemic lupus erythematosus	142	14	6.655	1.8486e-08	2.61112e-06	www.genome.jp/kegg-bin/show_pathway?map=mmu05322&multi_query=319167%09red/319168%09red/319169%09red/319170%09red/319191%09red/68231%09RoyalBlue/319186%09red/319183%09red/319184%09red/319185%09red/319187%09red/319188%09RoyalBlue/319152%09red/319153%09red/319158%09red/319159%09RoyalBlue/319160%09red/
mmu05034	Alcoholism	199	16	5.427	3.14592e-08	2.61112e-06	www.genome.jp/kegg-bin/show_pathway?map=mmu05034&multi_query=433759%09yellow/433759%09red/319167%09red/319168%09red/319169%09red/319170%09red/319191%09red/68231%09RoyalBlue/319186%09red/319183%09red/319184%09red/319185%09red/319187%09red/319188%09RoyalBlue/319152%09red/319153%09red/319158%09red/319159%09RoyalBlue/319160%09red/14710%09red/11541%09RoyalBlue/
mmu05203	Viral carcinogenesis	233	10	2.897	0.00232664	0.116416	www.genome.jp/kegg-bin/show_pathway?map=mmu05203&multi_query=12447%09RoyalBlue/319186%09red/319183%09red/319184%09red/319185%09red/319187%09red/319188%09RoyalBlue/319158%09red/319159%09RoyalBlue/319160%09red/14885%09red/66973%09red/433759%09yellow/433759%09red/15043%09RoyalBlue/667977%09RoyalBlue/
mmu04141	Protein processing in endoplasmic reticulum	167	8	3.234	0.00327302	0.116416	www.genome.jp/kegg-bin/show_pathway?map=mmu04141&multi_query=14828%09red/14376%09red/12317%09red/67437%09red/20832%09red/15519%09red/19358%09red/17872%09RoyalBlue/64209%09RoyalBlue/56550%09yellow/
mmu03040	Spliceosome	133	7	3.553	0.0035065	0.116416	www.genome.jp/kegg-bin/show_pathway?map=mmu03040&multi_query=68011%09red/107701%09red/68479%09red/108121%09red/76479%09RoyalBlue/67439%09red/60365%09red/56009%09red/
mmu04623	Cytosolic DNA-sensing pathway	63	4	4.286	0.0139347	0.345755	www.genome.jp/kegg-bin/show_pathway?map=mmu04623&multi_query=67065%09red/67005%09red/66491%09yellow/404549%09RoyalBlue/66824%09red/16176%09red/
mmu03010	Ribosome	174	7	2.716	0.01458	0.345755	www.genome.jp/kegg-bin/show_pathway?map=mmu03010&multi_query=118451%09RoyalBlue/50529%09red/66475%09red/56282%09RoyalBlue/66223%09red/67115%09red/66489%09red/22186%09red/67186%09red/
mmu03420	Nucleotide excision repair	44	3	4.603	0.0270247	0.520317	www.genome.jp/kegg-bin/show_pathway?map=mmu03420&multi_query=19358%09red/14885%09red/13870%09red/72151%09yellow/
mmu05132	Salmonella infection	78	4	3.462	0.0282099	0.520317	www.genome.jp/kegg-bin/show_pathway?map=mmu05132&multi_query=66824%09red/56212%09RoyalBlue/16176%09red/74192%09red/18643%09RoyalBlue/382562%09red/

## Sheet: Down CIH12W vs CIH8W+Nor4W
Pathway_ID	Pathway_Name	Population_mapped_id	Study_mapped_id	Enrichment	P_value	FDR	Link
mmu01230	Biosynthesis of amino acids	78	8	5.802	6.4641e-05	0.0118293	www.genome.jp/kegg-bin/show_pathway?map=mmu01230&multi_query=21991%09RoyalBlue/18648%09red/56012%09RoyalBlue/13808%09RoyalBlue/14645%09RoyalBlue/15929%09RoyalBlue/217214%09RoyalBlue/209027%09RoyalBlue/234724%09RoyalBlue/
mmu04614	Renin-angiotensin system	35	4	6.465	0.00320228	0.293008	www.genome.jp/kegg-bin/show_pathway?map=mmu04614&multi_query=13648%09RoyalBlue/16623%09RoyalBlue/16624%09RoyalBlue/11609%09RoyalBlue/
mmu00750	Vitamin B6 metabolism	9	2	12.571	0.0102972	0.562618	www.genome.jp/kegg-bin/show_pathway?map=mmu00750&multi_query=103711%09RoyalBlue/57028%09RoyalBlue/73373%09yellow/
mmu04961	Endocrine and other factor-regulated calcium reabsorption	54	4	4.19	0.0149496	0.562618	www.genome.jp/kegg-bin/show_pathway?map=mmu04961&multi_query=11931%09RoyalBlue/13648%09RoyalBlue/16623%09RoyalBlue/16624%09RoyalBlue/
mmu00130	Ubiquinone and other terpenoid-quinone biosynthesis	11	2	10.286	0.0153721	0.562618	www.genome.jp/kegg-bin/show_pathway?map=mmu00130&multi_query=234724%09RoyalBlue/18104%09RoyalBlue/27973%09red/
mmu04130	SNARE interactions in vesicular transport	33	3	5.143	0.0200348	0.577876	www.genome.jp/kegg-bin/show_pathway?map=mmu04130&multi_query=56216%09RoyalBlue/20909%09red/12068%09red/22317%09RoyalBlue/22318%09RoyalBlue/
mmu04080	Neuroactive ligand-receptor interaction	312	11	1.994	0.0221045	0.577876	www.genome.jp/kegg-bin/show_pathway?map=mmu04080&multi_query=11555%09RoyalBlue/276742%09RoyalBlue/435206%09RoyalBlue/503558%09RoyalBlue/11609%09RoyalBlue/217212%09RoyalBlue/18389%09RoyalBlue/12854%09RoyalBlue/11541%09RoyalBlue/170732%09RoyalBlue/13609%09red/226304%09RoyalBlue/
mmu00010	Glycolysis / Gluconeogenesis	67	4	3.377	0.0304291	0.678746	www.genome.jp/kegg-bin/show_pathway?map=mmu00010&multi_query=21991%09RoyalBlue/18648%09red/56012%09RoyalBlue/13808%09RoyalBlue/13382%09RoyalBlue/
mmu00910	Nitrogen metabolism	17	2	6.655	0.0354765	0.678746	www.genome.jp/kegg-bin/show_pathway?map=mmu00910&multi_query=14645%09RoyalBlue/230099%09RoyalBlue/80733%09red/
mmu00220	Arginine biosynthesis	19	2	5.955	0.0435981	0.678746	www.genome.jp/kegg-bin/show_pathway?map=mmu00220&multi_query=14645%09RoyalBlue/217214%09RoyalBlue/
mmu01210	2-Oxocarboxylic acid metabolism	19	2	5.955	0.0435981	0.678746	www.genome.jp/kegg-bin/show_pathway?map=mmu01210&multi_query=15929%09RoyalBlue/217214%09RoyalBlue/
mmu04310	Wnt signaling pathway	146	6	2.325	0.0445079	0.678746	www.genome.jp/kegg-bin/show_pathway?map=mmu04310&multi_query=77583%09RoyalBlue/234130%09RoyalBlue/20319%09red/14371%09RoyalBlue/12006%09RoyalBlue/14283%09RoyalBlue/14735%09RoyalBlue/
mmu04260	Cardiac muscle contraction	78	4	2.901	0.0489076	0.688469	www.genome.jp/kegg-bin/show_pathway?map=mmu04260&multi_query=22004%09RoyalBlue/66152%09RoyalBlue/12859%09yellow/11931%09RoyalBlue/
