# Supplementary material for: Potential Role of mRNAs and LncRNAs in Chronic Intermittent Hypoxia Exposure-Aggravated Atherosclerosis
Source: Front Genet. 2020 Apr 9;11:290. doi: 10.3389/fgene.2020.00290 (PMC7160761; doi:10.3389/fgene.2020.00290)
Supplement: Supplementary file 9 [file Table_8.XLSX]

## Sheet: Up CIH8W vs Nor8W
Supplementary Table S8 KEGG analysis-lncRNA co-expressed mRNAs
Pathway_ID	Pathway_Name	Population_mapped_id	Study_mapped_id	Enrichment	P_value	FDR	Link
mmu04380	Osteoclast differentiation	132	30	7.022	9.06549e-18	2.10319e-15	www.genome.jp/kegg-bin/show_pathway?map=mmu04380&multi_query=14784%09red/30955%09red/74769%09red/320207%09red/16175%09red/21803%09red/13058%09red/13057%09red/17970%09red/12229%09red/21682%09red/18722%09red/18726%09red/18729%09red/18733%09red/100038909%09red/100041146%09red/14130%09red/14131%09red/246256%09red/83433%09red/19261%09red/22177%09red/20963%09red/17060%09red/16822%09red/234779%09red/203…
mmu04142	Lysosome	124	28	6.977	1.43706e-16	1.66698e-14	www.genome.jp/kegg-bin/show_pathway?map=mmu04142&multi_query=27060%09red/242341%09red/13030%09red/13032%09red/13039%09red/13040%09red/64138%09red/19141%09red/11605%09red/14420%09red/110006%09red/15212%09red/17159%09red/16889%09red/11433%09red/11886%09red/19156%09red/16784%09red/12514%09red/12512%09red/18145%09red/67963%09red/18173%09red/16792%09red/211286%09red/11764%09red/11777%09red/56722%09red/
mmu04662	B cell receptor signaling pathway	74	18	7.515	1.21171e-11	9.37053e-10	www.genome.jp/kegg-bin/show_pathway?map=mmu04662&multi_query=17096%09red/20963%09red/12229%09red/17060%09red/22324%09red/19354%09red/234779%09red/14784%09red/18176%09red/320207%09red/30955%09red/74769%09red/14130%09red/16331%09red/12483%09red/15170%09red/83490%09red/18733%09red/
mmu04666	Fc gamma R-mediated phagocytosis	89	16	5.554	1.94357e-08	1.12727e-06	www.genome.jp/kegg-bin/show_pathway?map=mmu04666&multi_query=19264%09red/15162%09red/17096%09red/20963%09red/30955%09red/74769%09red/320207%09red/234779%09red/17118%09red/22324%09red/67771%09red/19354%09red/18719%09RoyalBlue/94176%09red/14130%09red/16331%09red/17909%09red/
mmu04650	Natural killer cell mediated cytotoxicity	157	21	4.133	2.80828e-08	1.30304e-06	www.genome.jp/kegg-bin/show_pathway?map=mmu04650&multi_query=15170%09red/16414%09red/19229%09red/22324%09red/19354%09red/22177%09red/246256%09red/14127%09red/20963%09red/16822%09red/234779%09red/24055%09red/30955%09red/74769%09red/320207%09red/14784%09red/18176%09red/77777%09red/12506%09red/18106%09red/26904%09red/
mmu04664	Fc epsilon RI signaling pathway	70	14	6.179	3.72953e-08	1.44208e-06	www.genome.jp/kegg-bin/show_pathway?map=mmu04664&multi_query=14127%09red/20963%09red/17096%09red/12229%09red/16331%09red/234779%09red/30955%09red/74769%09red/320207%09red/19354%09red/16822%09red/22324%09red/14784%09red/18176%09red/
mmu04210	Apoptosis	138	19	4.254	8.23964e-08	2.73085e-06	www.genome.jp/kegg-bin/show_pathway?map=mmu04210&multi_query=11783%09red/13665%09red/13030%09red/13032%09red/13039%09red/13040%09red/64138%09red/11796%09red/12125%09red/12047%09red/12044%09red/12045%09red/12046%09red/12984%09red/12983%09red/30955%09red/74769%09red/320207%09red/18176%09red/
mmu04064	NF-kappa B signaling pathway	102	15	4.544	8.3818e-07	2.43072e-05	www.genome.jp/kegg-bin/show_pathway?map=mmu04064&multi_query=20963%09red/17096%09red/17060%09red/12229%09red/234779%09red/11796%09red/225471%09red/12047%09red/12044%09red/12045%09red/12046%09red/21929%09red/20303%09red/22329%09red/18792%09red/
mmu04062	Chemokine signaling pathway	195	21	3.327	1.17018e-06	2.87452e-05	www.genome.jp/kegg-bin/show_pathway?map=mmu04062&multi_query=66102%09red/20303%09red/20305%09red/20308%09red/20301%09RoyalBlue/12772%09red/17096%09red/15162%09red/14191%09red/14784%09red/18176%09red/320207%09red/30955%09red/74769%09red/22324%09red/19354%09red/14710%09red/94176%09red/19229%09red/18796%09red/109905%09red/215449%09red/
mmu04670	Leukocyte transendothelial migration	119	16	4.154	1.23902e-06	2.87452e-05	www.genome.jp/kegg-bin/show_pathway?map=mmu04670&multi_query=16414%09red/16401%09red/22329%09red/22350%09red/30955%09red/74769%09red/320207%09red/13058%09red/13057%09red/17970%09red/234779%09red/98932%09RoyalBlue/109905%09red/215449%09red/19229%09red/22324%09red/19354%09red/
mmu05152	Tuberculosis	178	19	3.298	4.38764e-06	9.25394e-05	www.genome.jp/kegg-bin/show_pathway?map=mmu05152&multi_query=11783%09red/16451%09red/16155%09red/13040%09red/14127%09red/20963%09red/24088%09red/21897%09red/16175%09red/21803%09red/16411%09red/16414%09red/17533%09red/27060%09red/242341%09red/16784%09red/14130%09red/14131%09red/246256%09red/
mmu05140	Leishmaniasis	66	11	5.149	7.3191e-06	0.000141503	www.genome.jp/kegg-bin/show_pathway?map=mmu05140&multi_query=24088%09red/16175%09red/21803%09red/16414%09red/14131%09red/246256%09red/16401%09red/17970%09red/13057%09red/16451%09red/15170%09red/
mmu04621	NOD-like receptor signaling pathway	169	18	3.291	8.13284e-06	0.00014514	www.genome.jp/kegg-bin/show_pathway?map=mmu04621&multi_query=11796%09red/21929%09red/21353%09red/66824%09red/13030%09red/216799%09red/18439%09red/18796%09red/13058%09red/13057%09red/54483%09red/17940%09red/17951%09red/17952%09red/17948%09red/268973%09red/383619%09red/16451%09red/
mmu04611	Platelet activation	123	15	3.768	9.1634e-06	0.000151851	www.genome.jp/kegg-bin/show_pathway?map=mmu04611&multi_query=228785%09RoyalBlue/18796%09red/109905%09red/215449%09red/54519%09red/108101%09red/30955%09red/74769%09red/320207%09red/20963%09red/14127%09red/17096%09red/16822%09red/234779%09red/12229%09red/21391%09red/
mmu05150	Staphylococcus aureus infection	52	9	5.347	3.68747e-05	0.000570328	www.genome.jp/kegg-bin/show_pathway?map=mmu05150&multi_query=12259%09red/12260%09red/317677%09red/50908%09red/12267%09red/14130%09red/14131%09red/246256%09red/16414%09red/
mmu05134	Legionellosis	58	9	4.794	9.00771e-05	0.00130612	www.genome.jp/kegg-bin/show_pathway?map=mmu05134&multi_query=16414%09red/11783%09red/17940%09red/17951%09red/17952%09red/17948%09red/268973%09red/66824%09red/24088%09red/
mmu00600	Sphingolipid metabolism	48	8	5.149	0.000132631	0.00181003	www.genome.jp/kegg-bin/show_pathway?map=mmu00600&multi_query=241447%09red/11886%09red/66190%09red/223753%09red/20397%09red/22234%09red/14420%09red/11605%09red/
mmu04145	Phagosome	184	16	2.687	0.000294642	0.00379761	www.genome.jp/kegg-bin/show_pathway?map=mmu04145&multi_query=66290%09red/27060%09red/242341%09red/16784%09red/13039%09red/13040%09red/14130%09red/14131%09red/246256%09red/16414%09red/24088%09red/17533%09red/20288%09red/13057%09red/13058%09red/17970%09red/
mmu05205	Proteoglycans in cancer	207	17	2.537	0.000376841	0.00460142	www.genome.jp/kegg-bin/show_pathway?map=mmu05205&multi_query=12505%09red/15163%09red/14784%09red/18176%09red/20130%09RoyalBlue/30955%09red/74769%09red/320207%09red/329251%09RoyalBlue/16000%09red/12512%09red/21803%09red/24088%09red/18792%09red/18793%09red/22350%09red/234779%09red/13039%09red/15170%09red/
mmu05223	Non-small cell lung cancer	56	8	4.414	0.000399246	0.00463125	www.genome.jp/kegg-bin/show_pathway?map=mmu05223&multi_query=58231%09red/30955%09red/74769%09red/320207%09red/14784%09red/18176%09red/234779%09red/78798%09red/
mmu04610	Complement and coagulation cascades	87	10	3.551	0.000472471	0.00521968	www.genome.jp/kegg-bin/show_pathway?map=mmu04610&multi_query=14058%09red/18792%09red/18793%09red/12259%09red/12260%09red/317677%09red/50908%09red/12267%09red/16414%09red/16411%09red/
mmu04810	Regulation of actin cytoskeleton	216	17	2.432	0.000616074	0.00649678	www.genome.jp/kegg-bin/show_pathway?map=mmu04810&multi_query=16401%09red/16403%09red/16411%09red/16414%09red/30938%09red/18176%09red/20130%09RoyalBlue/30955%09red/74769%09red/320207%09red/22324%09red/19354%09red/228785%09RoyalBlue/329251%09RoyalBlue/98932%09RoyalBlue/18719%09RoyalBlue/18718%09red/20430%09red/105855%09red/67771%09red/22350%09red/544963%09red/
mmu05133	Pertussis	75	9	3.708	0.000657926	0.00663648	www.genome.jp/kegg-bin/show_pathway?map=mmu05133&multi_query=16414%09red/66824%09red/216799%09red/12259%09red/12260%09red/317677%09red/50908%09red/225471%09red/16175%09red/
mmu04630	Jak-STAT signaling pathway	161	14	2.687	0.000700493	0.00677143	www.genome.jp/kegg-bin/show_pathway?map=mmu04630&multi_query=16186%09red/16197%09red/16155%09red/16162%09red/12982%09red/12984%09red/12983%09red/16451%09red/20849%09red/15170%09red/14784%09red/30955%09red/74769%09red/320207%09red/
mmu05161	Hepatitis B	145	13	2.77	0.000812317	0.0075383	www.genome.jp/kegg-bin/show_pathway?map=mmu05161&multi_query=21803%09red/30955%09red/74769%09red/320207%09red/11783%09red/19229%09red/14784%09red/18176%09red/18538%09red/16451%09red/20849%09red/225471%09red/24088%09red/
mmu05340	Primary immunodeficiency	36	6	5.149	0.000933448	0.00817555	www.genome.jp/kegg-bin/show_pathway?map=mmu05340&multi_query=16197%09red/16186%09red/227525%09red/19264%09red/17060%09red/12229%09red/
mmu04640	Hematopoietic cell lineage	95	10	3.252	0.000951465	0.00817555	www.genome.jp/kegg-bin/show_pathway?map=mmu04640&multi_query=16175%09red/12505%09red/16197%09red/12494%09red/12483%09red/12493%09red/12982%09red/16790%09red/16401%09red/16403%09red/
mmu01521	EGFR tyrosine kinase inhibitor resistance	82	9	3.391	0.00126112	0.010293	www.genome.jp/kegg-bin/show_pathway?map=mmu01521&multi_query=16000%09red/16451%09red/30955%09red/74769%09red/320207%09red/12125%09red/234779%09red/14784%09red/18176%09red/
mmu04068	FoxO signaling pathway	134	12	2.767	0.00129417	0.010293	www.genome.jp/kegg-bin/show_pathway?map=mmu04068&multi_query=21803%09red/108097%09RoyalBlue/58231%09red/16000%09red/30955%09red/74769%09red/320207%09red/14784%09red/18176%09red/268697%09red/12442%09red/12125%09red/16197%09red/
mmu05211	Renal cell carcinoma	67	8	3.689	0.0013494	0.010293	www.genome.jp/kegg-bin/show_pathway?map=mmu05211&multi_query=21803%09red/30955%09red/74769%09red/320207%09red/109905%09red/215449%09red/14784%09red/18176%09red/
mmu05323	Rheumatoid arthritis	83	9	3.35	0.00137536	0.010293	www.genome.jp/kegg-bin/show_pathway?map=mmu05323&multi_query=16414%09red/16175%09red/24088%09red/21803%09red/66290%09red/27060%09red/242341%09red/11433%09red/13039%09red/
mmu04620	Toll-like receptor signaling pathway	101	10	3.059	0.00152684	0.0110696	www.genome.jp/kegg-bin/show_pathway?map=mmu04620&multi_query=21897%09red/24088%09red/170743%09red/170744%09red/30955%09red/74769%09red/320207%09red/20303%09red/225471%09red/27056%09red/
mmu04933	AGE-RAGE signaling pathway in diabetic complications	102	10	3.029	0.00164567	0.0115695	www.genome.jp/kegg-bin/show_pathway?map=mmu04933&multi_query=21803%09red/13058%09red/18796%09red/234779%09red/22329%09red/16175%09red/18176%09red/30955%09red/74769%09red/320207%09red/
mmu00562	Inositol phosphate metabolism	70	8	3.531	0.00179693	0.0122614	www.genome.jp/kegg-bin/show_pathway?map=mmu00562&multi_query=67073%09red/18719%09RoyalBlue/30955%09red/74769%09red/16331%09red/234515%09red/18718%09red/18796%09red/234779%09red/217837%09RoyalBlue/
mmu04660	T cell receptor signaling pathway	105	10	2.942	0.00204784	0.0135742	www.genome.jp/kegg-bin/show_pathway?map=mmu04660&multi_query=19264%09red/16822%09red/21682%09red/22324%09red/14784%09red/18176%09red/320207%09red/30955%09red/74769%09red/15170%09red/
mmu05221	Acute myeloid leukemia	57	7	3.794	0.00227545	0.014664	www.genome.jp/kegg-bin/show_pathway?map=mmu05221&multi_query=30955%09red/74769%09red/320207%09red/14784%09red/18176%09red/12394%09red/20375%09red/
mmu05321	Inflammatiory bowel disease (IBD)	59	7	3.666	0.00277962	0.0174289	www.genome.jp/kegg-bin/show_pathway?map=mmu05321&multi_query=24088%09red/16162%09red/20849%09red/16174%09red/16175%09red/21803%09red/16186%09red/
mmu04370	VEGF signaling pathway	60	7	3.605	0.00306178	0.018693	www.genome.jp/kegg-bin/show_pathway?map=mmu04370&multi_query=234779%09red/18176%09red/102626%09red/30955%09red/74769%09red/320207%09red/19354%09red/
mmu04070	Phosphatidylinositol signaling system	98	9	2.837	0.00432769	0.0257442	www.genome.jp/kegg-bin/show_pathway?map=mmu04070&multi_query=67073%09red/18719%09RoyalBlue/30955%09red/74769%09red/320207%09red/16331%09red/234515%09red/18718%09red/18796%09red/234779%09red/217837%09RoyalBlue/320127%09RoyalBlue/
mmu05162	Measles	138	11	2.463	0.005038	0.0292204	www.genome.jp/kegg-bin/show_pathway?map=mmu05162&multi_query=16186%09red/320207%09red/30955%09red/74769%09red/16451%09red/170743%09red/24088%09red/21929%09red/16175%09red/14130%09red/13665%09red/
mmu05214	Glioma	66	7	3.277	0.00524065	0.0296544	www.genome.jp/kegg-bin/show_pathway?map=mmu05214&multi_query=16000%09red/234779%09red/14784%09red/18176%09red/30955%09red/74769%09red/320207%09red/
mmu04071	Sphingolipid signaling pathway	124	10	2.492	0.00678685	0.0374892	www.genome.jp/kegg-bin/show_pathway?map=mmu04071&multi_query=241447%09red/11886%09red/14127%09red/30955%09red/74769%09red/320207%09red/18796%09red/20397%09red/18176%09red/19354%09red/
mmu04072	Phospholipase D signaling pathway	145	11	2.344	0.00727031	0.0392259	www.genome.jp/kegg-bin/show_pathway?map=mmu04072&multi_query=14784%09red/18176%09red/20130%09RoyalBlue/30955%09red/74769%09red/320207%09red/234779%09red/14127%09red/20963%09red/18719%09RoyalBlue/320127%09RoyalBlue/18796%09red/19229%09red/72318%09red/
mmu04060	Cytokine-cytokine receptor interaction	274	17	1.917	0.00755428	0.0398317	www.genome.jp/kegg-bin/show_pathway?map=mmu04060&multi_query=66102%09red/20303%09red/20301%09RoyalBlue/20305%09red/20308%09red/326623%09red/21803%09red/16175%09red/12772%09red/16162%09red/12982%09red/12984%09red/12983%09red/16186%09red/16197%09red/16155%09red/21938%09red/16174%09red/
mmu04914	Progesterone-mediated oocyte maturation	89	8	2.777	0.00794868	0.0409799	www.genome.jp/kegg-bin/show_pathway?map=mmu04914&multi_query=320207%09red/30955%09red/74769%09red/12534%09red/110651%09red/268697%09red/12442%09red/16000%09red/
mmu04668	TNF signaling pathway	109	9	2.551	0.00863038	0.0435272	www.genome.jp/kegg-bin/show_pathway?map=mmu04668&multi_query=11796%09red/74568%09red/21929%09red/17387%09red/22329%09red/21938%09red/30955%09red/74769%09red/320207%09red/
mmu05220	Chronic myeloid leukemia	73	7	2.963	0.00906168	0.04473	www.genome.jp/kegg-bin/show_pathway?map=mmu05220&multi_query=30955%09red/74769%09red/320207%09red/14784%09red/18176%09red/21803%09red/12394%09red/
mmu05145	Toxoplasmosis	113	9	2.461	0.0108142	0.0522687	www.genome.jp/kegg-bin/show_pathway?map=mmu05145&multi_query=16451%09red/11796%09red/24088%09red/16403%09red/30955%09red/74769%09red/320207%09red/16155%09red/21803%09red/
mmu05169	Epstein-Barr virus infection	220	14	1.966	0.0119763	0.056595	www.genome.jp/kegg-bin/show_pathway?map=mmu05169&multi_query=12494%09red/12534%09red/20375%09red/14191%09red/30955%09red/74769%09red/320207%09red/12505%09red/21929%09red/17096%09red/20963%09red/234779%09red/16155%09red/16451%09red/
mmu05202	Transcriptional misregulation in cancers	177	12	2.095	0.0121972	0.056595	www.genome.jp/kegg-bin/show_pathway?map=mmu05202&multi_query=12394%09red/20375%09red/12047%09red/12044%09red/12045%09red/12046%09red/140780%09red/19696%09red/18792%09red/14247%09red/16000%09red/11796%09red/
mmu04510	Focal adhesion	201	13	1.998	0.0134098	0.0610013	www.genome.jp/kegg-bin/show_pathway?map=mmu04510&multi_query=16401%09red/16403%09red/16000%09red/98932%09RoyalBlue/329251%09RoyalBlue/228785%09RoyalBlue/64099%09red/30955%09red/74769%09red/320207%09red/22324%09red/19354%09red/109905%09red/215449%09red/14784%09red/11796%09red/
mmu04973	Carbohydrate digestion and absorption	45	5	3.433	0.0145183	0.0647742	www.genome.jp/kegg-bin/show_pathway?map=mmu04973&multi_query=11932%09RoyalBlue/212032%09red/320207%09red/30955%09red/74769%09red/18796%09red/
mmu02010	ABC transporters	46	5	3.358	0.0158709	0.0694727	www.genome.jp/kegg-bin/show_pathway?map=mmu02010&multi_query=11303%09red/18670%09red/76408%09red/11307%09red/192663%09RoyalBlue/27405%09red/
mmu04722	Neurotrophin signaling pathway	123	9	2.261	0.0180697	0.0768553	www.genome.jp/kegg-bin/show_pathway?map=mmu04722&multi_query=14784%09red/18176%09red/110651%09red/109905%09red/215449%09red/320207%09red/30955%09red/74769%09red/234779%09red/
mmu05142	Chagas disease (American trypanosomiasis)	103	8	2.4	0.01822	0.0768553	www.genome.jp/kegg-bin/show_pathway?map=mmu05142&multi_query=24088%09red/12259%09red/12260%09red/21803%09red/18796%09red/320207%09red/30955%09red/74769%09red/
mmu05212	Pancreatic cancer	66	6	2.809	0.0194802	0.0807037	www.genome.jp/kegg-bin/show_pathway?map=mmu05212&multi_query=30955%09red/74769%09red/320207%09red/19354%09red/16451%09red/21803%09red/
mmu00520	Amino sugar and nucleotide sugar metabolism	49	5	3.153	0.020425	0.0831334	www.genome.jp/kegg-bin/show_pathway?map=mmu00520&multi_query=15212%09red/19703%09red/74091%09red/266690%09red/212032%09red/
mmu04015	Rap1 signaling pathway	215	13	1.868	0.022212	0.0888479	www.genome.jp/kegg-bin/show_pathway?map=mmu04015&multi_query=109905%09red/215449%09red/18796%09red/16000%09red/23880%09red/16822%09red/19354%09red/54519%09red/16414%09red/30955%09red/74769%09red/320207%09red/18176%09red/20130%09RoyalBlue/
mmu04066	HIF-1 signaling pathway	109	8	2.268	0.024711	0.0971686	www.genome.jp/kegg-bin/show_pathway?map=mmu04066&multi_query=16000%09red/30955%09red/74769%09red/320207%09red/13058%09red/234779%09red/212032%09red/15368%09red/
mmu05213	Endometrial cancer	52	5	2.971	0.0257589	0.0996011	www.genome.jp/kegg-bin/show_pathway?map=mmu05213&multi_query=30955%09red/74769%09red/320207%09red/14784%09red/18176%09red/
mmu04014	Ras signaling pathway	230	13	1.746	0.0358052	0.136177	www.genome.jp/kegg-bin/show_pathway?map=mmu04014&multi_query=16000%09red/14784%09red/234779%09red/14710%09red/18176%09red/20130%09RoyalBlue/58231%09red/19354%09red/30955%09red/74769%09red/320207%09red/109905%09red/215449%09red/19696%09red/
mmu04140	Autophagy - animal	141	9	1.972	0.0391265	0.143155	www.genome.jp/kegg-bin/show_pathway?map=mmu04140&multi_query=30955%09red/74769%09red/320207%09red/18176%09red/20130%09RoyalBlue/13665%09red/16784%09red/67474%09red/13039%09red/13030%09red/
mmu04960	Aldosterone-regulated sodium reabsorption	40	4	3.09	0.0393719	0.143155	www.genome.jp/kegg-bin/show_pathway?map=mmu04960&multi_query=11932%09RoyalBlue/16000%09red/320207%09red/30955%09red/74769%09red/
mmu01524	Platinum drug resistance	78	6	2.377	0.0401082	0.143155	www.genome.jp/kegg-bin/show_pathway?map=mmu01524&multi_query=14870%09RoyalBlue/14873%09red/14869%09RoyalBlue/11796%09red/30955%09red/74769%09red/320207%09red/11783%09red/
mmu04970	Salivary secretion	78	6	2.377	0.0401082	0.143155	www.genome.jp/kegg-bin/show_pathway?map=mmu04970&multi_query=18796%09red/12494%09red/12182%09red/11932%09RoyalBlue/67972%09red/17110%09red/17105%09red/

## Sheet: Down CIH8W vs Nor8W
Pathway_ID	Pathway_Name	Population_mapped_id	Study_mapped_id	Enrichment	P_value	FDR	Link
mmu04921	Oxytocin signaling pathway	159	6	10.826	1.43727e-05	0.0012648	www.genome.jp/kegg-bin/show_pathway?map=mmu04921&multi_query=18176%09red/12494%09red/18796%09red/12295%09RoyalBlue/108097%09RoyalBlue/228785%09RoyalBlue/216459%09RoyalBlue/98932%09RoyalBlue/329251%09RoyalBlue/30955%09red/74769%09red/320207%09red/
mmu05410	Hypertrophic cardiomyopathy (HCM)	86	4	13.344	0.000206084	0.00906769	www.genome.jp/kegg-bin/show_pathway?map=mmu05410&multi_query=16401%09red/16403%09red/24052%09RoyalBlue/20391%09RoyalBlue/326618%09red/12295%09RoyalBlue/108097%09RoyalBlue/16000%09red/21803%09red/
mmu04810	Regulation of actin cytoskeleton	216	5	6.641	0.000795786	0.0233431	www.genome.jp/kegg-bin/show_pathway?map=mmu04810&multi_query=16401%09red/16403%09red/16411%09red/16414%09red/30938%09red/18176%09red/20130%09RoyalBlue/30955%09red/74769%09red/320207%09red/22324%09red/19354%09red/228785%09RoyalBlue/329251%09RoyalBlue/98932%09RoyalBlue/18719%09RoyalBlue/18718%09red/20430%09red/105855%09red/67771%09red/22350%09red/544963%09red/
mmu04270	Vascular smooth muscle contraction	138	4	8.316	0.0012393	0.0242813	www.genome.jp/kegg-bin/show_pathway?map=mmu04270&multi_query=228785%09RoyalBlue/216459%09RoyalBlue/98932%09RoyalBlue/18796%09red/329251%09RoyalBlue/
mmu00980	Metabolism of xenobiotics by cytochrome P450	65	3	13.241	0.00143375	0.0242813	www.genome.jp/kegg-bin/show_pathway?map=mmu00980&multi_query=14870%09RoyalBlue/14873%09red/14869%09RoyalBlue/54486%09red/12409%09RoyalBlue/
mmu05412	Arrhythmogenic right ventricular cardiomyopathy (ARVC)	72	3	11.954	0.00192598	0.0242813	www.genome.jp/kegg-bin/show_pathway?map=mmu05412&multi_query=16401%09red/16403%09red/24052%09RoyalBlue/20391%09RoyalBlue/12295%09RoyalBlue/
mmu00100	Steroid biosynthesis	19	2	30.199	0.00193147	0.0242813	www.genome.jp/kegg-bin/show_pathway?map=mmu00100&multi_query=14137%09RoyalBlue/74754%09RoyalBlue/16889%09red/20652%09red/
mmu05414	Dilated cardiomyopathy (DCM)	89	3	9.671	0.00352514	0.0387766	www.genome.jp/kegg-bin/show_pathway?map=mmu05414&multi_query=16401%09red/16403%09red/24052%09RoyalBlue/20391%09RoyalBlue/326618%09red/12295%09RoyalBlue/16000%09red/21803%09red/
mmu04070	Phosphatidylinositol signaling system	98	3	8.782	0.00462347	0.0413082	www.genome.jp/kegg-bin/show_pathway?map=mmu04070&multi_query=67073%09red/18719%09RoyalBlue/30955%09red/74769%09red/320207%09red/16331%09red/234515%09red/18718%09red/18796%09red/234779%09red/217837%09RoyalBlue/320127%09RoyalBlue/
mmu04024	cAMP signaling pathway	199	4	5.767	0.00469411	0.0413082	www.genome.jp/kegg-bin/show_pathway?map=mmu04024&multi_query=20130%09RoyalBlue/109905%09red/215449%09red/22324%09red/19354%09red/30955%09red/74769%09red/320207%09red/98932%09RoyalBlue/14799%09RoyalBlue/11932%09RoyalBlue/67972%09red/
mmu04072	Phospholipase D signaling pathway	145	3	5.936	0.0135648	0.108519	www.genome.jp/kegg-bin/show_pathway?map=mmu04072&multi_query=14784%09red/18176%09red/20130%09RoyalBlue/30955%09red/74769%09red/320207%09red/234779%09red/14127%09red/20963%09red/18719%09RoyalBlue/320127%09RoyalBlue/18796%09red/19229%09red/72318%09red/
mmu00480	Glutathione metabolism	59	2	9.725	0.017736	0.115862	www.genome.jp/kegg-bin/show_pathway?map=mmu00480&multi_query=16790%09red/14870%09RoyalBlue/14873%09red/14869%09RoyalBlue/54486%09red/14775%09red/
mmu00561	Glycerolipid metabolism	59	2	9.725	0.017736	0.115862	www.genome.jp/kegg-bin/show_pathway?map=mmu00561&multi_query=320127%09RoyalBlue/68393%09RoyalBlue/11605%09red/
mmu04730	Long-term depression	61	2	9.406	0.0188886	0.115862	www.genome.jp/kegg-bin/show_pathway?map=mmu04730&multi_query=18176%09red/14804%09RoyalBlue/18796%09red/14799%09RoyalBlue/17096%09red/16000%09red/
mmu04530	Tight junction	167	3	5.154	0.0197492	0.115862	www.genome.jp/kegg-bin/show_pathway?map=mmu04530&multi_query=18538%09red/12394%09red/22350%09red/15163%09red/74117%09red/108097%09RoyalBlue/216459%09RoyalBlue/98932%09RoyalBlue/235442%09red/109905%09red/
mmu04022	cGMP - PKG signaling pathway	173	3	4.975	0.0216666	0.116629	www.genome.jp/kegg-bin/show_pathway?map=mmu04022&multi_query=22068%09red/11932%09RoyalBlue/67972%09red/18796%09red/228785%09RoyalBlue/98932%09RoyalBlue/30955%09red/74769%09red/320207%09red/
mmu00982	Drug metabolism - cytochrome P450	67	2	8.564	0.0225305	0.116629	www.genome.jp/kegg-bin/show_pathway?map=mmu00982&multi_query=14870%09RoyalBlue/14873%09red/14869%09RoyalBlue/54486%09red/
mmu00562	Inositol phosphate metabolism	70	2	8.197	0.0244522	0.119544	www.genome.jp/kegg-bin/show_pathway?map=mmu00562&multi_query=67073%09red/18719%09RoyalBlue/30955%09red/74769%09red/16331%09red/234515%09red/18718%09red/18796%09red/234779%09red/217837%09RoyalBlue/
mmu04971	Gastric acid secretion	74	2	7.754	0.0271157	0.12526	www.genome.jp/kegg-bin/show_pathway?map=mmu04971&multi_query=18796%09red/22350%09red/228785%09RoyalBlue/11932%09RoyalBlue/
mmu01524	Platinum drug resistance	78	2	7.356	0.0298916	0.12526	www.genome.jp/kegg-bin/show_pathway?map=mmu01524&multi_query=14870%09RoyalBlue/14873%09red/14869%09RoyalBlue/11796%09red/30955%09red/74769%09red/320207%09red/11783%09red/
mmu04260	Cardiac muscle contraction	78	2	7.356	0.0298916	0.12526	www.genome.jp/kegg-bin/show_pathway?map=mmu04260&multi_query=12295%09RoyalBlue/326618%09red/11932%09RoyalBlue/
mmu04510	Focal adhesion	201	3	4.282	0.0319327	0.127731	www.genome.jp/kegg-bin/show_pathway?map=mmu04510&multi_query=16401%09red/16403%09red/16000%09red/98932%09RoyalBlue/329251%09RoyalBlue/228785%09RoyalBlue/64099%09red/30955%09red/74769%09red/320207%09red/22324%09red/19354%09red/109905%09red/215449%09red/14784%09red/11796%09red/
mmu05416	Viral myocarditis	88	2	6.52	0.0373012	0.142718	www.genome.jp/kegg-bin/show_pathway?map=mmu05416&multi_query=19354%09red/24052%09RoyalBlue/20391%09RoyalBlue/16414%09red/
mmu05204	Chemical carcinogenesis	93	2	6.17	0.0412456	0.151234	www.genome.jp/kegg-bin/show_pathway?map=mmu05204&multi_query=14870%09RoyalBlue/14873%09red/14869%09RoyalBlue/54486%09red/
mmu05231	Choline metabolism in cancer	101	2	5.681	0.047869	0.168499	www.genome.jp/kegg-bin/show_pathway?map=mmu05231&multi_query=14784%09red/18176%09red/30955%09red/74769%09red/320207%09red/18719%09RoyalBlue/19354%09red/320127%09RoyalBlue/

## Sheet: Up CIH12W vs Nor12W
Pathway_ID	Pathway_Name	Population_mapped_id	Study_mapped_id	Enrichment	P_value	FDR	Link
mmu04510	Focal adhesion	201	21	4.114	3.18711e-08	6.62919e-06	www.genome.jp/kegg-bin/show_pathway?map=mmu04510&multi_query=12830%09red/16776%09red/16775%09red/16777%09RoyalBlue/21826%09red/16404%09red/241226%09red/104099%09red/16416%09red/18596%09red/329251%09red/12334%09red/60595%09red/109711%09red/68794%09red/16202%09red/22793%09red/22330%09red/23797%09red/330662%09red/16476%09red/109880%09red/
mmu04141	Protein processing in endoplasmic reticulum	167	17	4.008	1.00947e-06	0.000104985	www.genome.jp/kegg-bin/show_pathway?map=mmu04141&multi_query=103963%09red/14828%09red/69162%09red/27054%09red/99683%09red/77371%09red/218811%09red/69608%09red/66435%09red/320011%09red/66967%09red/66753%09RoyalBlue/107513%09red/15482%09red/15519%09red/27103%09red/226641%09red/12334%09red/50873%09RoyalBlue/
mmu04919	Thyroid hormone signaling pathway	117	13	4.375	7.56488e-06	0.000524498	www.genome.jp/kegg-bin/show_pathway?map=mmu04919&multi_query=16416%09red/20466%09red/17978%09red/17979%09red/12914%09red/76199%09red/26896%09red/23989%09red/18131%09red/18797%09red/23797%09red/53901%09red/20525%09red/
mmu04915	Estrogen signaling pathway	98	11	4.42	3.50808e-05	0.0018242	www.genome.jp/kegg-bin/show_pathway?map=mmu04915&multi_query=15519%09red/15482%09red/16476%09red/20683%09red/15200%09red/224129%09red/208647%09red/23797%09red/18753%09red/18797%09red/16438%09red/
mmu04512	ECM-receptor interaction	83	9	4.27	0.000238021	0.00990167	www.genome.jp/kegg-bin/show_pathway?map=mmu04512&multi_query=12830%09red/16776%09red/16775%09red/16777%09RoyalBlue/21826%09red/16404%09red/241226%09red/104099%09red/16416%09red/20971%09red/54368%09RoyalBlue/243816%09RoyalBlue/
mmu04140	Autophagy - animal	141	11	3.072	0.000889607	0.0304174	www.genome.jp/kegg-bin/show_pathway?map=mmu04140&multi_query=23797%09red/66922%09red/12176%09RoyalBlue/74370%09red/18753%09red/228361%09red/16438%09red/27103%09red/74302%09red/12633%09red/19338%09red/242557%09red/666468%09RoyalBlue/
mmu05200	Pathways in cancer	395	21	2.093	0.00103296	0.0304174	www.genome.jp/kegg-bin/show_pathway?map=mmu05200&multi_query=21416%09red/14367%09red/224129%09red/14696%09red/12830%09red/16776%09red/16775%09red/16777%09RoyalBlue/23797%09red/22033%09red/110279%09red/18797%09red/18596%09red/16590%09red/80857%09RoyalBlue/109880%09red/16476%09red/18854%09red/21808%09red/13063%09RoyalBlue/14194%09RoyalBlue/12914%09red/20525%09red/19206%09red/15519%09red/
mmu04810	Regulation of actin cytoskeleton	216	14	2.552	0.0011699	0.0304174	www.genome.jp/kegg-bin/show_pathway?map=mmu04810&multi_query=80857%09RoyalBlue/18596%09red/16404%09red/241226%09red/104099%09red/16416%09red/330662%09red/66922%09red/109880%09red/54126%09red/329251%09red/245857%09red/22330%09red/60595%09red/109711%09red/
mmu05410	Hypertrophic cardiomyopathy (HCM)	86	8	3.663	0.00146593	0.0338793	www.genome.jp/kegg-bin/show_pathway?map=mmu05410&multi_query=16404%09red/241226%09red/104099%09red/16416%09red/24052%09red/22003%09red/17868%09RoyalBlue/108097%09red/21808%09red/
mmu05146	Amoebiasis	108	9	3.281	0.00164165	0.0341464	www.genome.jp/kegg-bin/show_pathway?map=mmu05146&multi_query=15507%09red/12830%09red/16776%09red/16775%09red/16777%09RoyalBlue/18797%09red/19345%09RoyalBlue/22330%09red/60595%09red/109711%09red/21808%09red/
mmu05414	Dilated cardiomyopathy (DCM)	89	8	3.54	0.00182893	0.0345834	www.genome.jp/kegg-bin/show_pathway?map=mmu05414&multi_query=16404%09red/241226%09red/104099%09red/16416%09red/24052%09red/22003%09red/17868%09RoyalBlue/224129%09red/21808%09red/
mmu04520	Adherens junction	72	7	3.828	0.00223845	0.0387998	www.genome.jp/kegg-bin/show_pathway?map=mmu04520&multi_query=93742%09red/60595%09red/109711%09red/22330%09red/12388%09red/21416%09red/12914%09red/
mmu01522	Endocrine resistance	95	8	3.316	0.002766	0.0438762	www.genome.jp/kegg-bin/show_pathway?map=mmu01522&multi_query=17979%09red/16476%09red/20683%09red/15200%09red/224129%09red/109880%09red/23797%09red/18131%09red/
mmu03015	mRNA surveillance pathway	96	8	3.281	0.00295321	0.0438762	www.genome.jp/kegg-bin/show_pathway?map=mmu03015&multi_query=60365%09red/53319%09red/432508%09red/216578%09red/68188%09red/226517%09red/229512%09red/56422%09red/
mmu05205	Proteoglycans in cancer	207	12	2.283	0.00638599	0.0798895	www.genome.jp/kegg-bin/show_pathway?map=mmu05205&multi_query=66922%09red/109880%09red/68794%09red/23797%09red/329251%09red/16438%09red/21808%09red/16416%09red/14367%09red/20971%09red/15200%09red/19206%09red/
mmu04151	PI3K-Akt signaling pathway	345	17	1.94	0.00664972	0.0798895	www.genome.jp/kegg-bin/show_pathway?map=mmu04151&multi_query=80857%09RoyalBlue/18596%09red/16590%09red/16452%09red/12830%09red/16776%09red/16775%09red/16777%09RoyalBlue/21826%09red/16404%09red/241226%09red/104099%09red/16416%09red/14696%09red/74370%09red/23797%09red/15519%09red/244650%09red/232493%09RoyalBlue/208647%09red/17863%09RoyalBlue/
mmu05211	Renal cell carcinoma	67	6	3.526	0.0068656	0.0798895	www.genome.jp/kegg-bin/show_pathway?map=mmu05211&multi_query=12914%09red/20525%09red/21808%09red/23797%09red/109880%09red/16476%09red/14194%09RoyalBlue/
mmu04912	GnRH signaling pathway	89	7	3.097	0.0072976	0.0798895	www.genome.jp/kegg-bin/show_pathway?map=mmu04912&multi_query=224129%09red/18797%09red/16438%09red/18753%09red/26407%09red/16476%09red/15200%09red/
mmu05215	Prostate cancer	89	7	3.097	0.0072976	0.0798895	www.genome.jp/kegg-bin/show_pathway?map=mmu05215&multi_query=18596%09red/23797%09red/208647%09red/12914%09red/21416%09red/109880%09red/15519%09red/
mmu05412	Arrhythmogenic right ventricular cardiomyopathy (ARVC)	72	6	3.281	0.00968644	0.0987931	www.genome.jp/kegg-bin/show_pathway?map=mmu05412&multi_query=16404%09red/241226%09red/104099%09red/16416%09red/24052%09red/21416%09red/
mmu04530	Tight junction	167	10	2.358	0.0099743	0.0987931	www.genome.jp/kegg-bin/show_pathway?map=mmu04530&multi_query=23828%09red/93742%09red/70737%09RoyalBlue/16476%09red/68188%09red/102098%09red/108097%09red/14924%09red/60595%09red/109711%09red/76089%09red/
mmu05224	Breast cancer	146	9	2.427	0.0119039	0.109563	www.genome.jp/kegg-bin/show_pathway?map=mmu05224&multi_query=17979%09red/16476%09red/20683%09red/80857%09RoyalBlue/16590%09red/109880%09red/23797%09red/18131%09red/14367%09red/21416%09red/
mmu04070	Phosphatidylinositol signaling system	98	7	2.813	0.0121152	0.109563	www.genome.jp/kegg-bin/show_pathway?map=mmu04070&multi_query=20975%09red/269180%09red/74302%09red/240752%09red/18797%09red/327655%09red/16438%09red/
mmu04916	Melanogenesis	100	7	2.756	0.0134396	0.114515	www.genome.jp/kegg-bin/show_pathway?map=mmu04916&multi_query=224129%09red/208647%09red/12914%09red/14367%09red/21416%09red/16590%09red/18797%09red/
mmu05221	Acute myeloid leukemia	57	5	3.454	0.0144549	0.114515	www.genome.jp/kegg-bin/show_pathway?map=mmu05221&multi_query=16590%09red/23797%09red/109880%09red/18854%09red/21416%09red/
mmu04922	Glucagon signaling pathway	102	7	2.702	0.0148649	0.114515	www.genome.jp/kegg-bin/show_pathway?map=mmu04922&multi_query=23797%09red/208647%09red/12914%09red/18797%09red/16438%09red/12895%09RoyalBlue/232493%09RoyalBlue/108097%09red/20525%09red/18597%09RoyalBlue/
mmu04933	AGE-RAGE signaling pathway in diabetic complications	102	7	2.702	0.0148649	0.114515	www.genome.jp/kegg-bin/show_pathway?map=mmu04933&multi_query=21808%09red/12830%09red/18797%09red/18753%09red/16476%09red/23797%09red/16452%09red/
mmu00310	Lysine degradation	59	5	3.337	0.0165977	0.123297	www.genome.jp/kegg-bin/show_pathway?map=mmu00310&multi_query=78920%09RoyalBlue/97212%09RoyalBlue/15107%09RoyalBlue/110446%09RoyalBlue/214162%09red/231051%09red/74729%09red/18822%09red/26432%09red/
mmu00514	Other types of O-glycan biosynthesis	22	3	5.37	0.0174126	0.124891	www.genome.jp/kegg-bin/show_pathway?map=mmu00514&multi_query=80294%09red/20440%09red/217734%09red/
mmu04015	Rap1 signaling pathway	215	11	2.015	0.020937	0.145163	www.genome.jp/kegg-bin/show_pathway?map=mmu04015&multi_query=224129%09red/18797%09red/80857%09RoyalBlue/18596%09red/16590%09red/14924%09red/76089%09red/16416%09red/93742%09red/12388%09red/109880%09red/23797%09red/
mmu04213	Longevity regulating pathway - multiple species	64	5	3.076	0.0228506	0.148529	www.genome.jp/kegg-bin/show_pathway?map=mmu04213&multi_query=23797%09red/224129%09red/108097%09red/74370%09red/15482%09red/
mmu05210	Colorectal cancer	64	5	3.076	0.0228506	0.148529	www.genome.jp/kegg-bin/show_pathway?map=mmu05210&multi_query=21416%09red/23797%09red/109880%09red/16476%09red/21808%09red/13063%09RoyalBlue/
mmu04725	Cholinergic synapse	112	7	2.461	0.0236364	0.148981	www.genome.jp/kegg-bin/show_pathway?map=mmu04725&multi_query=18797%09red/16438%09red/14696%09red/224129%09red/208647%09red/16452%09red/23797%09red/
mmu04010	MAPK signaling pathway	252	12	1.875	0.0267487	0.162267	www.genome.jp/kegg-bin/show_pathway?map=mmu04010&multi_query=76089%09red/80857%09RoyalBlue/18596%09red/66922%09red/109880%09red/21808%09red/26407%09red/68794%09red/16476%09red/15507%09red/23797%09red/63953%09red/15482%09red/
mmu04392	Hippo signaling pathway - multiple species	26	3	4.544	0.0273046	0.162267	www.genome.jp/kegg-bin/show_pathway?map=mmu04392&multi_query=16798%09red/21676%09red/21678%09red/
mmu00562	Inositol phosphate metabolism	70	5	2.813	0.0321499	0.185755	www.genome.jp/kegg-bin/show_pathway?map=mmu00562&multi_query=74302%09red/20975%09red/240752%09red/269180%09red/18797%09red/
mmu04918	Thyroid hormone synthesis	73	5	2.697	0.0375709	0.211209	www.genome.jp/kegg-bin/show_pathway?map=mmu04918&multi_query=224129%09red/18797%09red/208647%09red/14828%09red/16438%09red/
mmu03060	Protein export	30	3	3.938	0.039617	0.216851	www.genome.jp/kegg-bin/show_pathway?map=mmu03060&multi_query=14828%09red/217337%09red/67398%09red/
mmu04390	Hippo signaling pathway	154	8	2.046	0.0421865	0.220527	www.genome.jp/kegg-bin/show_pathway?map=mmu04390&multi_query=93742%09red/16798%09red/170770%09RoyalBlue/21676%09red/21678%09red/21808%09red/12168%09red/14367%09red/21416%09red/
mmu05213	Endometrial cancer	52	4	3.029	0.042409	0.220527	www.genome.jp/kegg-bin/show_pathway?map=mmu05213&multi_query=16202%09red/23797%09red/109880%09red/21416%09red/
mmu04723	Retrograde endocannabinoid signaling	102	6	2.316	0.0449758	0.22817	www.genome.jp/kegg-bin/show_pathway?map=mmu04723&multi_query=18797%09red/16438%09red/242864%09red/14696%09red/224129%09red/57249%09red/

## Sheet: Down CIH12W vs Nor12W
Pathway_ID	Pathway_Name	Population_mapped_id	Study_mapped_id	Enrichment	P_value	FDR	Link
mmu00190	Oxidative phosphorylation	134	23	9.444	1.28673e-16	1.99444e-14	www.genome.jp/kegg-bin/show_pathway?map=mmu00190&multi_query=226646%09RoyalBlue/595136%09RoyalBlue/225887%09RoyalBlue/17995%09RoyalBlue/17992%09RoyalBlue/66108%09RoyalBlue/67273%09RoyalBlue/68194%09RoyalBlue/100042503%09RoyalBlue/68197%09RoyalBlue/66052%09RoyalBlue/66694%09RoyalBlue/67530%09RoyalBlue/22272%09RoyalBlue/12858%09RoyalBlue/12864%09RoyalBlue/12865%09RoyalBlue/20463%09RoyalBlue/12869%0…
mmu05012	Parkinson's disease	144	23	8.788	6.7188e-16	5.20707e-14	www.genome.jp/kegg-bin/show_pathway?map=mmu05012&multi_query=224129%09red/50873%09RoyalBlue/17995%09RoyalBlue/17992%09RoyalBlue/66108%09RoyalBlue/67273%09RoyalBlue/68194%09RoyalBlue/100042503%09RoyalBlue/226646%09RoyalBlue/595136%09RoyalBlue/225887%09RoyalBlue/68197%09RoyalBlue/66052%09RoyalBlue/66694%09RoyalBlue/67530%09RoyalBlue/22272%09RoyalBlue/12858%09RoyalBlue/12864%09RoyalBlue/12865%09Roya…
mmu01212	Fatty acid metabolism	52	14	14.813	2.23934e-13	1.15699e-11	www.genome.jp/kegg-bin/show_pathway?map=mmu01212&multi_query=110446%09RoyalBlue/52538%09RoyalBlue/231086%09RoyalBlue/15107%09RoyalBlue/97212%09RoyalBlue/11363%09RoyalBlue/11370%09RoyalBlue/216739%09RoyalBlue/94180%09RoyalBlue/12895%09RoyalBlue/12896%09RoyalBlue/170439%09RoyalBlue/20249%09RoyalBlue/54326%09RoyalBlue/
mmu05016	Huntington's disease	193	23	6.557	4.43013e-13	1.54358e-11	www.genome.jp/kegg-bin/show_pathway?map=mmu05016&multi_query=18797%09red/16438%09red/20466%09red/12914%09red/20683%09red/208647%09red/170770%09RoyalBlue/17995%09RoyalBlue/17992%09RoyalBlue/66108%09RoyalBlue/67273%09RoyalBlue/68194%09RoyalBlue/100042503%09RoyalBlue/226646%09RoyalBlue/595136%09RoyalBlue/225887%09RoyalBlue/68197%09RoyalBlue/66052%09RoyalBlue/66694%09RoyalBlue/67530%09RoyalBlue/22272…
mmu05010	Alzheimer's disease	175	22	6.917	4.97929e-13	1.54358e-11	www.genome.jp/kegg-bin/show_pathway?map=mmu05010&multi_query=19164%09red/17995%09RoyalBlue/17992%09RoyalBlue/66108%09RoyalBlue/67273%09RoyalBlue/68194%09RoyalBlue/100042503%09RoyalBlue/226646%09RoyalBlue/595136%09RoyalBlue/225887%09RoyalBlue/68197%09RoyalBlue/66052%09RoyalBlue/66694%09RoyalBlue/67530%09RoyalBlue/22272%09RoyalBlue/12858%09RoyalBlue/12864%09RoyalBlue/12865%09RoyalBlue/20463%09Royal…
mmu01200	Carbon metabolism	118	18	8.393	2.71741e-12	6.613e-11	www.genome.jp/kegg-bin/show_pathway?map=mmu01200&multi_query=13806%09RoyalBlue/433182%09RoyalBlue/18597%09RoyalBlue/21881%09RoyalBlue/21351%09RoyalBlue/11429%09RoyalBlue/15929%09RoyalBlue/67834%09RoyalBlue/170718%09RoyalBlue/78920%09RoyalBlue/56451%09RoyalBlue/66052%09RoyalBlue/14194%09RoyalBlue/17448%09RoyalBlue/66904%09RoyalBlue/110446%09RoyalBlue/17769%09red/97212%09RoyalBlue/227095%09RoyalBlu…
mmu04932	Non-alcoholic fatty liver disease (NAFLD)	153	20	7.192	2.98652e-12	6.613e-11	www.genome.jp/kegg-bin/show_pathway?map=mmu04932&multi_query=23797%09red/108097%09red/16476%09red/13063%09RoyalBlue/17995%09RoyalBlue/17992%09RoyalBlue/66108%09RoyalBlue/67273%09RoyalBlue/68194%09RoyalBlue/100042503%09RoyalBlue/226646%09RoyalBlue/595136%09RoyalBlue/225887%09RoyalBlue/68197%09RoyalBlue/66052%09RoyalBlue/66694%09RoyalBlue/67530%09RoyalBlue/22272%09RoyalBlue/12858%09RoyalBlue/12864%…
mmu00071	Fatty acid degradation	49	12	13.474	4.27356e-11	8.28002e-10	www.genome.jp/kegg-bin/show_pathway?map=mmu00071&multi_query=110446%09RoyalBlue/52538%09RoyalBlue/231086%09RoyalBlue/15107%09RoyalBlue/97212%09RoyalBlue/11363%09RoyalBlue/11370%09RoyalBlue/216739%09RoyalBlue/94180%09RoyalBlue/12895%09RoyalBlue/12896%09RoyalBlue/26876%09RoyalBlue/
mmu00020	Citrate cycle (TCA cycle)	33	10	16.673	1.86921e-10	3.2192e-09	www.genome.jp/kegg-bin/show_pathway?map=mmu00020&multi_query=11429%09RoyalBlue/15929%09RoyalBlue/67834%09RoyalBlue/170718%09RoyalBlue/78920%09RoyalBlue/56451%09RoyalBlue/66052%09RoyalBlue/14194%09RoyalBlue/17448%09RoyalBlue/18597%09RoyalBlue/
mmu00062	Fatty acid elongation	27	6	12.227	7.0259e-06	0.000108902	www.genome.jp/kegg-bin/show_pathway?map=mmu00062&multi_query=52538%09RoyalBlue/231086%09RoyalBlue/15107%09RoyalBlue/97212%09RoyalBlue/54326%09RoyalBlue/170439%09RoyalBlue/
mmu01230	Biosynthesis of amino acids	78	9	6.349	1.06111e-05	0.00014952	www.genome.jp/kegg-bin/show_pathway?map=mmu01230&multi_query=13806%09RoyalBlue/433182%09RoyalBlue/21881%09RoyalBlue/21351%09RoyalBlue/14645%09RoyalBlue/11429%09RoyalBlue/15929%09RoyalBlue/67834%09RoyalBlue/170718%09RoyalBlue/11898%09red/
mmu00280	Valine, leucine and isoleucine degradation	56	7	6.878	6.24567e-05	0.000806732	www.genome.jp/kegg-bin/show_pathway?map=mmu00280&multi_query=97212%09RoyalBlue/15107%09RoyalBlue/52538%09RoyalBlue/231086%09RoyalBlue/66904%09RoyalBlue/227095%09RoyalBlue/110446%09RoyalBlue/
mmu04260	Cardiac muscle contraction	78	8	5.643	7.86916e-05	0.000938246	www.genome.jp/kegg-bin/show_pathway?map=mmu04260&multi_query=22003%09red/66694%09RoyalBlue/67530%09RoyalBlue/22272%09RoyalBlue/12858%09RoyalBlue/12864%09RoyalBlue/12865%09RoyalBlue/20463%09RoyalBlue/12869%09RoyalBlue/
mmu03320	PPAR signaling pathway	85	8	5.178	0.000145125	0.00159829	www.genome.jp/kegg-bin/show_pathway?map=mmu03320&multi_query=14077%09RoyalBlue/20249%09RoyalBlue/216739%09RoyalBlue/94180%09RoyalBlue/12895%09RoyalBlue/12896%09RoyalBlue/11363%09RoyalBlue/16202%09red/11832%09RoyalBlue/
mmu00630	Glyoxylate and dicarboxylate metabolism	29	5	9.486	0.000154673	0.00159829	www.genome.jp/kegg-bin/show_pathway?map=mmu00630&multi_query=17448%09RoyalBlue/11429%09RoyalBlue/110446%09RoyalBlue/66904%09RoyalBlue/14645%09RoyalBlue/
mmu00640	Propanoate metabolism	31	5	8.874	0.000214923	0.00208207	www.genome.jp/kegg-bin/show_pathway?map=mmu00640&multi_query=97212%09RoyalBlue/227095%09RoyalBlue/66904%09RoyalBlue/56451%09RoyalBlue/110446%09RoyalBlue/
mmu01210	2-Oxocarboxylic acid metabolism	19	4	11.583	0.000328184	0.00299227	www.genome.jp/kegg-bin/show_pathway?map=mmu01210&multi_query=11429%09RoyalBlue/15929%09RoyalBlue/67834%09RoyalBlue/170718%09RoyalBlue/
mmu01040	Biosynthesis of unsaturated fatty acids	28	4	7.86	0.00152689	0.0131482	www.genome.jp/kegg-bin/show_pathway?map=mmu01040&multi_query=170439%09RoyalBlue/20249%09RoyalBlue/54326%09RoyalBlue/97212%09RoyalBlue/
mmu00620	Pyruvate metabolism	39	4	5.643	0.00525649	0.0428819	www.genome.jp/kegg-bin/show_pathway?map=mmu00620&multi_query=18597%09RoyalBlue/17448%09RoyalBlue/14194%09RoyalBlue/110446%09RoyalBlue/
mmu00010	Glycolysis / Gluconeogenesis	67	5	4.106	0.00724388	0.0561401	www.genome.jp/kegg-bin/show_pathway?map=mmu00010&multi_query=13806%09RoyalBlue/433182%09RoyalBlue/18597%09RoyalBlue/26876%09RoyalBlue/72157%09RoyalBlue/
mmu00380	Tryptophan metabolism	46	4	4.784	0.00945805	0.0698094	www.genome.jp/kegg-bin/show_pathway?map=mmu00380&multi_query=97212%09RoyalBlue/15107%09RoyalBlue/110446%09RoyalBlue/13195%09RoyalBlue/
mmu00650	Butanoate metabolism	27	3	6.113	0.0125005	0.0880719	www.genome.jp/kegg-bin/show_pathway?map=mmu00650&multi_query=110446%09RoyalBlue/15107%09RoyalBlue/97212%09RoyalBlue/
mmu00030	Pentose phosphate pathway	32	3	5.158	0.0198486	0.128189	www.genome.jp/kegg-bin/show_pathway?map=mmu00030&multi_query=21881%09RoyalBlue/21351%09RoyalBlue/72157%09RoyalBlue/
mmu04215	Apoptosis - multiple species	32	3	5.158	0.0198486	0.128189	www.genome.jp/kegg-bin/show_pathway?map=mmu04215&multi_query=170770%09RoyalBlue/13063%09RoyalBlue/51800%09RoyalBlue/
mmu00310	Lysine degradation	59	4	3.73	0.0220256	0.136559	www.genome.jp/kegg-bin/show_pathway?map=mmu00310&multi_query=78920%09RoyalBlue/97212%09RoyalBlue/15107%09RoyalBlue/110446%09RoyalBlue/214162%09red/231051%09red/74729%09red/18822%09red/26432%09red/
mmu00061	Fatty acid biosynthesis	14	2	7.86	0.0258753	0.154257	www.genome.jp/kegg-bin/show_pathway?map=mmu00061&multi_query=216739%09RoyalBlue/94180%09RoyalBlue/
mmu00350	Tyrosine metabolism	39	3	4.232	0.0333728	0.191584	www.genome.jp/kegg-bin/show_pathway?map=mmu00350&multi_query=13195%09RoyalBlue/13166%09RoyalBlue/26876%09RoyalBlue/
mmu04920	Adipocytokine signaling pathway	72	4	3.057	0.0416337	0.230472	www.genome.jp/kegg-bin/show_pathway?map=mmu04920&multi_query=23797%09red/216739%09RoyalBlue/94180%09RoyalBlue/16452%09red/108097%09red/109648%09RoyalBlue/12895%09RoyalBlue/20525%09red/

## Sheet: Up CIH12W vs CIH8W+Nor4W
Pathway_ID	Pathway_Name	Population_mapped_id	Study_mapped_id	Enrichment	P_value	FDR	Link
mmu04141	Protein processing in endoplasmic reticulum	167	18	5.48	3.66509e-09	7.40349e-07	www.genome.jp/kegg-bin/show_pathway?map=mmu04141&multi_query=103963%09red/12282%09red/14828%09red/100037258%09red/19089%09red/12317%09red/227619%09red/27054%09red/66753%09RoyalBlue/66256%09red/15481%09red/231098%09RoyalBlue/15519%09red/15516%09red/15505%09red/66245%09red/12955%09red/94232%09red/22433%09red/20338%09red/
mmu00510	N-Glycan biosynthesis	49	6	6.226	0.00036596	0.036962	www.genome.jp/kegg-bin/show_pathway?map=mmu00510&multi_query=13478%09red/207958%09red/102580%09red/223774%09red/103963%09red/227619%09red/
mmu00230	Purine metabolism	177	10	2.872	0.00251426	0.169293	www.genome.jp/kegg-bin/show_pathway?map=mmu00230&multi_query=53893%09red/11564%09red/23918%09red/54369%09red/20133%09red/27369%09red/20017%09red/20020%09RoyalBlue/26939%09red/18973%09red/23971%09red/
mmu05164	Influenza A	170	9	2.692	0.00625247	0.256286	www.genome.jp/kegg-bin/show_pathway?map=mmu05164&multi_query=73626%09RoyalBlue/246728%09red/100037258%09red/15481%09red/16150%09red/18708%09red/18854%09red/15463%09red/18750%09red/110157%09red/
mmu03008	Ribosome biogenesis in eukaryotes	116	7	3.068	0.00776378	0.256286	www.genome.jp/kegg-bin/show_pathway?map=mmu03008&multi_query=217995%09red/73674%09red/27993%09red/20826%09red/14791%09red/67459%09red/100019%09red/
mmu05215	Prostate cancer	89	6	3.428	0.00799376	0.256286	www.genome.jp/kegg-bin/show_pathway?map=mmu05215&multi_query=12448%09red/18708%09red/78284%09RoyalBlue/16150%09red/110157%09red/94224%09RoyalBlue/15519%09red/15516%09red/
mmu04612	Antigen processing and presentation	91	6	3.352	0.00888118	0.256286	www.genome.jp/kegg-bin/show_pathway?map=mmu04612&multi_query=15481%09red/15519%09red/15516%09red/12317%09red/19727%09red/14828%09red/
mmu04915	Estrogen signaling pathway	98	6	3.113	0.0125444	0.309466	www.genome.jp/kegg-bin/show_pathway?map=mmu04915&multi_query=15519%09red/15516%09red/14228%09red/15481%09red/78284%09RoyalBlue/110157%09red/18708%09red/
mmu03040	Spliceosome	133	7	2.676	0.0157325	0.309466	www.genome.jp/kegg-bin/show_pathway?map=mmu03040&multi_query=70052%09red/20826%09red/28000%09red/53317%09red/15481%09red/433702%09red/15381%09red/
mmu00240	Pyrimidine metabolism	103	6	2.962	0.0157375	0.309466	www.genome.jp/kegg-bin/show_pathway?map=mmu00240&multi_query=54369%09red/20017%09red/20020%09RoyalBlue/26939%09red/18973%09red/20133%09red/320685%09red/
mmu03013	RNA transport	167	8	2.436	0.0170516	0.309466	www.genome.jp/kegg-bin/show_pathway?map=mmu03013&multi_query=73192%09red/433702%09red/234865%09red/59015%09red/70699%09red/227699%09red/55944%09red/107829%09red/
mmu04710	Circadian rhythm	31	3	4.92	0.0224289	0.309466	www.genome.jp/kegg-bin/show_pathway?map=mmu04710&multi_query=12952%09red/11865%09red/12753%09red/217166%09RoyalBlue/20893%09RoyalBlue/
mmu05223	Non-small cell lung cancer	56	4	3.632	0.023983	0.309466	www.genome.jp/kegg-bin/show_pathway?map=mmu05223&multi_query=18708%09red/110157%09red/18750%09red/78798%09red/
mmu05161	Hepatitis B	145	7	2.454	0.0240617	0.309466	www.genome.jp/kegg-bin/show_pathway?map=mmu05161&multi_query=21809%09red/26401%09red/18708%09red/16150%09red/18750%09red/110157%09red/78284%09RoyalBlue/12448%09red/
mmu05166	HTLV-I infection	285	11	1.962	0.024704	0.309466	www.genome.jp/kegg-bin/show_pathway?map=mmu05166&multi_query=21809%09red/12317%09red/66922%09red/11739%09RoyalBlue/18973%09red/18708%09red/26401%09red/16150%09red/22433%09red/14534%09red/18519%09RoyalBlue/18970%09red/12649%09red/
mmu05221	Acute myeloid leukemia	57	4	3.568	0.0254098	0.309466	www.genome.jp/kegg-bin/show_pathway?map=mmu05221&multi_query=18708%09red/16150%09red/110157%09red/18854%09red/
mmu04540	Gap junction	86	5	2.956	0.0268882	0.309466	www.genome.jp/kegg-bin/show_pathway?map=mmu04540&multi_query=110157%09red/22142%09red/22146%09red/22143%09red/18750%09red/
mmu04919	Thyroid hormone signaling pathway	117	6	2.607	0.0275762	0.309466	www.genome.jp/kegg-bin/show_pathway?map=mmu04919&multi_query=110157%09red/14534%09red/18519%09RoyalBlue/68975%09red/54720%09red/18750%09red/18708%09red/
mmu04370	VEGF signaling pathway	60	4	3.389	0.0299927	0.31887	www.genome.jp/kegg-bin/show_pathway?map=mmu04370&multi_query=18750%09red/20698%09RoyalBlue/110157%09red/15507%09red/18708%09red/
mmu00261	Monobactam biosynthesis	2	1	25.421	0.0389533	0.366829	www.genome.jp/kegg-bin/show_pathway?map=mmu00261&multi_query=23971%09red/
mmu00970	Aminoacyl-tRNA biosynthesis	66	4	3.081	0.0405384	0.366829	www.genome.jp/kegg-bin/show_pathway?map=mmu00970&multi_query=71807%09red/71941%09red/212679%09red/70120%09red/
mmu05212	Pancreatic cancer	66	4	3.081	0.0405384	0.366829	www.genome.jp/kegg-bin/show_pathway?map=mmu05212&multi_query=18708%09red/16150%09red/110157%09red/21809%09red/
mmu00450	Selenocompound metabolism	17	2	5.981	0.0430944	0.366829	www.genome.jp/kegg-bin/show_pathway?map=mmu00450&multi_query=23971%09red/212679%09red/
mmu04070	Phosphatidylinositol signaling system	98	5	2.594	0.0435836	0.366829	www.genome.jp/kegg-bin/show_pathway?map=mmu04070&multi_query=16330%09red/64436%09red/18708%09red/327655%09red/18750%09red/
mmu04530	Tight junction	167	7	2.131	0.0463713	0.37468	www.genome.jp/kegg-bin/show_pathway?map=mmu04530&multi_query=71908%09RoyalBlue/26401%09red/68188%09red/102098%09red/67268%09red/22142%09red/22146%09red/22143%09red/

## Sheet: Down CIH12W vs CIH8W+Nor4W
Pathway_ID	Pathway_Name	Population_mapped_id	Study_mapped_id	Enrichment	P_value	FDR	Link
mmu04740	Olfactory transduction	1121	33	2.15	9.40987e-06	0.00119505	www.genome.jp/kegg-bin/show_pathway?map=mmu04740&multi_query=258929%09RoyalBlue/258982%09RoyalBlue/259042%09RoyalBlue/259044%09RoyalBlue/259049%09RoyalBlue/259051%09RoyalBlue/258484%09RoyalBlue/258492%09RoyalBlue/258494%09RoyalBlue/258516%09RoyalBlue/258531%09RoyalBlue/258561%09RoyalBlue/258571%09red/258583%09RoyalBlue/258586%09red/258608%09RoyalBlue/258678%09RoyalBlue/258687%09RoyalBlue/258458%0…
mmu04080	Neuroactive ligand-receptor interaction	312	10	2.341	0.0102189	0.648902	www.genome.jp/kegg-bin/show_pathway?map=mmu04080&multi_query=11551%09RoyalBlue/15565%09RoyalBlue/209517%09RoyalBlue/111174%09RoyalBlue/215855%09RoyalBlue/12061%09RoyalBlue/12062%09RoyalBlue/73626%09RoyalBlue/22044%09RoyalBlue/93896%09RoyalBlue/19116%09red/
mmu04260	Cardiac muscle contraction	78	4	3.745	0.0218831	0.926383	www.genome.jp/kegg-bin/show_pathway?map=mmu04260&multi_query=54377%09RoyalBlue/54378%09RoyalBlue/17897%09RoyalBlue/84682%09RoyalBlue/
mmu04022	cGMP - PKG signaling pathway	173	6	2.533	0.0311553	0.944994	www.genome.jp/kegg-bin/show_pathway?map=mmu04022&multi_query=11551%09RoyalBlue/17258%09RoyalBlue/11941%09RoyalBlue/12062%09RoyalBlue/18708%09red/11739%09RoyalBlue/78284%09RoyalBlue/110157%09red/
mmu04020	Calcium signaling pathway	183	6	2.394	0.0393642	0.944994	www.genome.jp/kegg-bin/show_pathway?map=mmu04020&multi_query=11941%09RoyalBlue/15565%09RoyalBlue/12061%09RoyalBlue/12062%09RoyalBlue/20698%09RoyalBlue/11739%09RoyalBlue/18750%09red/
mmu04151	PI3K-Akt signaling pathway	345	9	1.905	0.0464837	0.944994	www.genome.jp/kegg-bin/show_pathway?map=mmu04151&multi_query=14180%09RoyalBlue/80857%09RoyalBlue/11601%09RoyalBlue/110157%09red/12478%09RoyalBlue/19116%09red/12829%09RoyalBlue/12828%09RoyalBlue/12643%09RoyalBlue/18750%09red/15519%09red/15516%09red/27379%09RoyalBlue/12448%09red/78284%09RoyalBlue/16150%09red/18708%09red/
